# Supplementary material for: NUP98‐HOXA10hd fusion protein sustains multi‐lineage haematopoiesis of lineage‐committed progenitors in transplant setting
Source: Cell Prolif. 2020 Jul 29;53(9):e12885. doi: 10.1111/cpr.12885 (PMC7507399; doi:10.1111/cpr.12885)
Supplement: Supplementary file 2 — Table S1 [file CPR-53-e12885-s002.csv]

	NA_MPP1	NA_MPP2	NA_MPP3	NA_MPP4	WT_MPP1	WT_MPP2	WT_MPP3	WT_MPP4	baseMean	log2FoldChange	lfcSE	stat	pvalue	padj
0610007P14Rik	135.4073795	168.4409014	117.8517158	170.0803862	206.9713167	211.486024	298.0711972	223.9828188	191.5364674	-0.668308027	0.182133532	-3.669329967	0.000243187	0.002988311
0610011F06Rik	168.0237556	213.0281988	191.1376567	169.0972626	245.7784386	325.5901113	279.2560718	242.7302794	229.3302218	-0.560810457	0.154897191	-3.620533427	0.000293996	0.003479221
0610037L13Rik	257.9658836	271.4870999	271.3560514	242.8315341	400.0118717	313.7862402	356.497113	360.1485853	309.2605474	-0.454792911	0.125847779	-3.613833436	0.000301703	0.003554412
0610040J01Rik	0	0	0	0	9.950544071	4.918279627	3.961079033	7.893667623	3.340446294	-5.199718721	1.428646137	-3.639612769	0.000273048	0.003269611
1110007C09Rik	139.3608796	130.7894058	201.0411622	152.3841611	200.0059358	249.8486051	195.0831424	216.0891512	185.5753054	-0.465598681	0.1756067	-2.651371961	0.00801655	0.045847836
1110038B12Rik	402.2686383	458.753749	429.8121399	382.4350881	573.1513385	601.0137705	502.0667674	516.0485208	483.1937516	-0.389826339	0.111898486	-3.483749897	0.000494441	0.005332497
1110059G10Rik	159.1283803	110.9728291	122.8034685	158.2829028	197.0207726	207.5514003	177.2582867	174.6473962	163.4581796	-0.456638373	0.174293225	-2.619943337	0.008794438	0.049326958
1200007C13Rik	9.883750328	13.87160364	24.75876382	9.831236197	0	3.934623702	0	2.960125359	8.155012881	3.077643469	0.889864006	3.458554843	0.000543082	0.005776454
1500011B03Rik	72.15137739	81.24796419	55.45963095	56.03804632	102.4906039	97.38193662	91.10481776	112.4847636	83.5448926	-0.607124355	0.221714104	-2.738320848	0.00617538	0.037538078
1700001C19Rik	38.54662628	54.49558574	49.51752764	41.29119203	27.8615234	15.73849481	9.902697583	12.82720989	31.27260717	1.471317441	0.387408228	3.797847685	0.000145958	0.001974566
1700019D03Rik	52.38387674	45.57812626	61.40173427	56.03804632	15.92087051	22.62408629	35.6497113	22.69429442	39.03634326	1.152522967	0.330075865	3.491691121	0.000479973	0.005189238
1700019L03Rik	0	0.990828832	0	0	2.985163221	1.967311851	11.8832371	3.946833811	2.721671852	-4.115658724	1.524235485	-2.700146246	0.0069309	0.040845359
1700024P16Rik	0	0	0	0	30.84668662	23.60774221	13.86377662	31.57467049	12.48660949	-7.102142986	1.155197066	-6.147992576	7.85E-10	4.69E-08
1700037H04Rik	34.59312615	33.68818028	39.61402211	42.27431565	150.2532155	127.8752703	83.18265969	113.4714721	78.11903272	-1.660514559	0.255723091	-6.493408749	8.39E-11	6.06E-09
1700052N19Rik	188.7796313	162.4959284	109.9289114	140.5866776	217.9169152	194.7638732	222.8106956	232.8631949	183.7682284	-0.528997807	0.179055575	-2.954377757	0.003133002	0.022366913
1810013L24Rik	316.2800105	407.2306498	284.2306086	367.6882338	259.7092003	189.8455936	229.7425839	201.2885244	282.0019256	0.643497439	0.156705524	4.106411978	4.02E-05	0.000674168
2010111I01Rik	89.94212798	136.7343788	86.16049809	113.0592163	165.1790316	207.5514003	151.511273	170.7005623	140.104811	-0.706475145	0.19832662	-3.562180125	0.000367788	0.004192185
2310011J03Rik	144.3027548	77.28464887	143.6008301	118.957958	197.0207726	190.8292495	172.3069379	181.5543553	153.2321884	-0.615373655	0.199982956	-3.077130505	0.002090038	0.016538997
2310035C23Rik	258.9542586	297.2486495	269.3753503	302.8020749	420.9080142	363.9526924	386.2052057	417.3776755	339.6029901	-0.493284619	0.119615147	-4.123931057	3.72E-05	0.000637063
2310047M10Rik	50.40712667	41.61481093	53.47892985	41.29119203	120.4015833	91.48000107	117.8421012	93.73730302	76.28163101	-1.180735047	0.232990465	-5.067739778	4.03E-07	1.32E-05
2310061I04Rik	187.7912562	248.6980367	220.8481733	187.7766114	264.6844723	263.619788	427.7965356	280.2252006	260.1800093	-0.548876367	0.181502419	-3.024071907	0.002493972	0.018915017
2310067B10Rik	48.43037661	31.70652261	33.67191879	25.56121411	7.960435257	9.836559255	2.970809275	5.920250717	20.75726083	2.384248134	0.490652232	4.859344318	1.18E-06	3.36E-05
2410002F23Rik	121.570129	139.7068653	186.1859039	139.603554	264.6844723	356.083445	297.0809275	292.065702	224.6226249	-1.043445263	0.167133341	-6.24319034	4.29E-10	2.73E-08
2410019O14Rik	21.74425072	7.926630653	2.971051658	9.831236197	2.985163221	0	0	2.960125359	6.052307226	2.8382492	1.040918203	2.726678418	0.006397536	0.038514219
2410127L17Rik	198.6633816	273.4687575	200.0508116	253.6458939	159.2087051	170.1724751	143.5891149	159.8467694	194.8307386	0.548933933	0.162676256	3.37439492	0.000739782	0.007339919
2610002J02Rik	444.7687647	385.4324155	334.7384868	397.1819424	438.8189935	521.3376405	526.8235114	493.3542264	442.8069977	-0.342257775	0.121243273	-2.822901143	0.004759124	0.030765678
2610034B18Rik	29.65125098	17.83491897	0	12.78060706	0.995054407	5.901935553	0	0	8.395470871	3.125372672	1.158457188	2.697874988	0.006978364	0.041050598
2610305D13Rik	97.84912824	210.0557123	90.1219003	181.8778696	83.5845702	66.88860293	77.24104114	87.8170523	111.9294846	0.878121555	0.274292518	3.201405424	0.00136759	0.011928723
2700089E24Rik	341.9777613	301.2119648	339.6902396	344.0932669	212.9416431	217.3879595	231.7231234	223.9828188	276.6260972	0.582721299	0.123336518	4.724645291	2.31E-06	6.04E-05
2810008D09Rik	250.0588833	209.0648835	201.0411622	191.7091058	400.0118717	279.3582828	364.419271	330.5473317	278.276349	-0.689943882	0.15146538	-4.555125943	5.24E-06	0.000123248
2810403D21Rik	73.13975242	108.9911715	82.19909587	113.0592163	51.74282917	56.06838775	56.44537622	48.34871419	73.74931792	0.827924332	0.240443836	3.443316938	0.000574625	0.005989568
2810474O19Rik	355.8150118	413.1756228	337.7095385	414.8781675	243.7883297	181.9763462	212.907998	235.8233202	299.5092918	0.799184702	0.140464531	5.689583675	1.27E-08	6.00E-07
2900005J15Rik	34.59312615	29.72486495	46.54647598	37.35869755	87.56478782	85.57806552	86.15346897	85.8436354	61.67039029	-1.219395896	0.248917826	-4.898788945	9.64E-07	2.85E-05
3110002H16Rik	391.396513	279.4137305	307.9990219	326.3970417	112.441148	156.4012921	78.2313109	94.72401147	218.3755087	1.562663969	0.200185226	7.806090401	5.90E-15	8.33E-13
3110062M04Rik	209.5355069	159.5234419	226.7902766	194.6584767	323.3926823	320.6718317	318.8668622	319.6935387	259.1415771	-0.698235217	0.139461096	-5.006666635	5.54E-07	1.77E-05
4921507P07Rik	94.88400314	99.08288316	73.2859409	89.46424939	60.69831883	29.50967776	59.4161855	49.33542264	69.45958517	0.842688033	0.266259577	3.164911637	0.001551301	0.013164008
4930447C04Rik	9.883750328	21.7982343	16.8359594	28.51058497	33.83184984	36.39526924	36.63998106	51.30883955	29.40055858	-1.037861974	0.390847304	-2.65541546	0.007921079	0.04541741
4930481A15Rik	202.6168817	198.1657663	163.4078412	145.5022957	105.4757672	146.5647329	48.52321815	100.6442622	138.8625957	0.822660704	0.261787011	3.14248099	0.001675226	0.013964661
4930506M07Rik	41.51175138	41.61481093	37.633321	31.45995583	19.90108814	13.77118296	3.961079033	16.7740437	25.82840412	1.484381442	0.435891797	3.405389717	0.000660697	0.006729692
4931428F04Rik	79.07000262	39.63315327	49.51752764	40.30806841	104.4807127	95.41462477	129.7253383	90.77717766	78.61582568	-1.011499469	0.267396479	-3.78277034	0.000155093	0.002076753
4933430I17Rik	0	0	0	0	3.980217628	4.918279627	10.89296734	5.920250717	3.213964414	-5.144210155	1.445565431	-3.558614536	0.000372816	0.004221822
4933431E20Rik	54.3606268	38.64232443	54.4692804	49.15618098	23.88130577	30.49333369	7.922158066	18.7474606	34.70908384	1.278454465	0.384883518	3.32166592	0.000894818	0.008462437
5031414D18Rik	38.54662628	22.78906313	36.64297045	21.62871963	1.990108814	3.934623702	1.980539517	2.960125359	16.30909711	3.459279807	0.619501329	5.583974796	2.35E-08	1.05E-06
5031439G07Rik	111.6863787	65.39470289	80.21839477	93.39674387	164.1839772	140.6627973	142.5988452	150.9663933	118.6385292	-0.770750095	0.201521627	-3.824651999	0.000130957	0.00181079
5330417C22Rik	3.953500131	0	0.990350553	2.949370859	10.94559848	10.82021518	9.902697583	12.82720989	6.548617834	-2.493788928	0.852345741	-2.925795025	0.003435772	0.02381652
5430403G16Rik	117.6166289	106.018685	84.17979698	102.2448564	55.7230468	33.44430147	51.49402743	48.34871419	74.88375715	1.117720185	0.243100577	4.597768542	4.27E-06	0.000103118
5530601H04Rik	241.163508	226.8998024	262.4428965	273.3083663	379.1157291	374.7729076	344.6138759	361.1352937	307.9315474	-0.540054901	0.121449192	-4.446755804	8.72E-06	0.000193438
5730455P16Rik	42.50012641	95.11956784	67.34383758	67.83552976	47.76261154	31.47698961	33.66917178	31.57467049	52.16031313	0.917158737	0.311968754	2.939905765	0.003283121	0.023099665
5830417I10Rik	65.23275216	49.54144158	47.53682653	48.17305736	82.58951579	91.48000107	88.13400848	78.93667623	68.9530349	-0.696699678	0.232076067	-3.002031563	0.002681844	0.020079122
6030498E09Rik	39.53500131	29.72486495	41.59472321	42.27431565	18.90603373	16.72215073	1.980539517	10.85379298	25.19892776	1.65991265	0.479902179	3.458856248	0.000542474	0.00577467
6330408A02Rik	27.67450092	15.85326131	23.76841327	22.61184325	35.82195866	49.18279627	53.47456695	44.40188038	34.09865262	-1.024415459	0.336097855	-3.04796786	0.002303946	0.017844711
6430548M08Rik	0	0	0	0	4.975272035	2.950967776	2.970809275	7.893667623	2.348839589	-4.691787259	1.568139816	-2.991944476	0.002772067	0.02052642
9030619P08Rik	373.6057624	441.9096589	507.059483	386.3675825	805.9940697	771.1862456	758.5466348	734.1110889	597.3475657	-0.84510635	0.114309909	-7.393115448	1.43E-13	1.68E-11
9330020H09Rik	44.47687647	25.76154962	16.8359594	16.71310153	7.960435257	10.82021518	12.87350686	7.893667623	17.91691399	1.391776981	0.507029327	2.744963472	0.006051763	0.037043785
9330132A10Rik	0	3.963315327	11.88420663	9.831236197	25.87141458	24.59139814	27.72755323	19.73416906	15.45041165	-1.930780703	0.620546374	-3.11142049	0.001861896	0.01514419
9330182L06Rik	12.84887543	10.89911715	24.75876382	14.7468543	2.985163221	0	3.961079033	1.973416906	9.021658731	2.827859304	0.777769047	3.635859919	0.000277055	0.003308539
9930111J21Rik2	57.3257519	67.37636055	19.80701105	53.08867546	23.88130577	20.65677443	4.951348791	22.69429442	33.7226903	1.452817301	0.469835601	3.09218224	0.001986908	0.015934083
A130010J15Rik	85.98862785	64.40387406	91.11225085	94.37986749	40.79723069	44.26451665	37.63025081	41.44175502	62.50229668	1.033100111	0.249748233	4.136566241	3.53E-05	0.00060675
A430005L14Rik	67.20950223	100.073712	90.1219003	66.85240614	149.2581611	121.9733348	151.511273	118.4050143	108.175663	-0.73894679	0.21075984	-3.50610813	0.00045471	0.004981715
Aacs	87.96537792	93.13791017	136.6683763	111.092969	11.94065289	14.75483888	5.94161855	9.867084528	58.92110353	3.334457944	0.339402635	9.824490447	8.83E-23	2.83E-20
Aaed1	333.082386	268.5146134	253.5297415	294.9370859	211.9465887	216.4043036	177.2582867	217.0758596	246.5936082	0.483302529	0.144709945	3.33980176	0.000838382	0.008062216
Aamp	402.2686383	376.514956	409.0147783	333.2789071	532.3541078	621.6705449	481.2711025	497.3010602	456.7092619	-0.487609281	0.122466622	-3.981568799	6.85E-05	0.001055063
Aasdhppt	222.3843824	245.7255502	200.0508116	226.1184325	163.1889228	159.3522599	139.6280359	148.9929764	188.1801715	0.5491856	0.148356662	3.701792646	0.000214082	0.002688504
Abca3	296.5125098	280.4045594	311.9604241	283.1396025	220.9020784	196.7311851	227.7620444	189.4480229	250.8575533	0.489499188	0.131702642	3.716699839	0.000201842	0.002570009
Abcb10	177.9075059	118.8994598	150.533284	160.24915	88.55984223	100.3329044	117.8421012	78.93667623	124.1576155	0.655776019	0.202298197	3.241630568	0.00118848	0.010671135
Abcb1b	125.5236292	135.7435499	155.4850368	157.2997791	67.66369968	103.2838722	68.32861332	101.6309706	114.3698939	0.75154234	0.210370979	3.572462058	0.000353641	0.004070393
Abcc3	44.47687647	27.74320729	13.86490774	17.69622515	13.9307617	2.950967776	5.94161855	4.933542264	16.44226337	1.903860774	0.5949205	3.200193598	0.001373353	0.011947262
Abcd1	230.2913826	269.5054422	241.6455349	244.7977813	383.0959467	271.4890354	292.1295787	345.3479585	284.7878325	-0.38958386	0.144028568	-2.704906849	0.006832355	0.040427546
Abcd3	287.6171345	343.8176046	268.3849998	322.4645473	370.1602394	451.4980698	349.5652247	398.6302149	349.0172544	-0.361108449	0.132706277	-2.721110538	0.0065063	0.039008105
Abcg3	150.233005	165.4684149	127.7552213	177.9453752	275.6300708	339.3612943	323.8182109	266.4112823	228.3278593	-0.955655502	0.156491879	-6.106741818	1.02E-09	5.91E-08
Abhd1	1.976750066	7.926630653	10.89385608	7.864988957	12.93570729	28.52602184	35.6497113	21.70758596	15.93515652	-1.78590974	0.565296108	-3.159246482	0.001581777	0.013327913
Abhd11	182.8493811	202.1290817	240.6551843	189.7428586	323.3926823	317.7208639	319.8571319	311.7998711	261.0183819	-0.642491253	0.134187201	-4.788021858	1.68E-06	4.59E-05
Abhd14a	185.8145062	155.5601266	200.0508116	180.894746	247.7685474	253.7832288	234.6939327	221.0226934	209.9485741	-0.406268636	0.143820458	-2.824832018	0.004730541	0.030641216
Abhd17a	537.6760178	423.0839111	640.7568076	475.8318319	733.355098	560.6838775	848.6611828	641.3604943	607.6761526	-0.422417744	0.150719234	-2.802679746	0.005067997	0.032301409
Abhd2	249.0705083	176.367532	205.0025644	219.2365672	102.4906039	125.9079585	172.3069379	115.444889	170.7284451	0.719122049	0.192461619	3.736443946	0.000186641	0.002412966
Abhd6	86.97700288	60.44055873	97.05435417	72.75114786	32.83679543	20.65677443	45.55240888	30.58796204	55.85712555	1.291346958	0.30011941	4.302777207	1.69E-05	0.000333683
Abhd8	135.4073795	132.7710634	187.1762545	137.6373068	169.1592492	275.4236591	238.6550117	192.4081483	183.5797591	-0.562489742	0.192921677	-2.915637835	0.003549623	0.024450889
Abi2	276.7450092	379.4874425	373.3621584	415.8612911	220.9020784	233.1264543	240.6355513	261.47774	300.1997156	0.59622055	0.147416078	4.044474375	5.24E-05	0.000846266
Abl2	323.1986357	237.7989196	220.8481733	266.4265009	365.1849674	361.0017246	433.7381541	359.1618768	320.9198691	-0.535133132	0.14491789	-3.692664398	0.000221917	0.002775602
Ablim1	273.7798841	317.0652261	319.8832285	315.5826819	256.724037	251.8159169	195.0831424	222.9961103	269.1162784	0.404281453	0.138063356	2.928231381	0.003408963	0.023658975
Abr	442.7920147	392.3682173	383.2656639	431.591269	244.7833841	277.390971	300.0517367	266.4112823	342.3318174	0.599942186	0.121200411	4.950001253	7.42E-07	2.28E-05
Abtb1	271.803134	168.4409014	211.9350183	182.8609933	313.4421382	240.9957017	334.7111783	281.2119091	250.6751218	-0.486976704	0.17357645	-2.80554593	0.005023142	0.032109
Acaca	92.90725308	69.35801821	80.21839477	107.1604745	148.2631067	158.368604	143.5891149	150.9663933	118.8539199	-0.781754366	0.190996192	-4.093036395	4.26E-05	0.000707949
Acad9	292.5590097	201.1382528	243.626236	238.8990396	189.0603373	158.368604	153.4918125	153.9265186	203.8837263	0.576169928	0.161656372	3.564164647	0.000365017	0.004169444
Acap1	417.0942638	330.9368298	453.5805531	307.717693	518.4233461	573.4714045	552.5705251	505.1947279	457.3736679	-0.510273167	0.1353656	-3.769592634	0.000163514	0.002163064
Acat1	471.4548906	428.0380553	593.2199811	550.549227	338.3184984	356.083445	337.6819876	352.2549177	428.4501253	0.561676395	0.125840909	4.463384776	8.07E-06	0.000180229
Acat2	135.4073795	93.13791017	116.8613652	156.3166555	82.58951579	64.92129108	59.4161855	97.68413683	100.791805	0.720070264	0.236439994	3.045467278	0.002323191	0.017972574
Acd	270.814759	197.1749375	129.7359224	163.1985209	277.6201796	326.5737673	267.3728347	308.8397457	242.6663334	-0.633508899	0.19626517	-3.22782132	0.001247369	0.011093727
Acin1	440.8152646	482.533641	390.1981178	393.2494479	57.71315561	178.0417225	14.85404637	63.14934098	252.5693421	2.44345959	0.644304238	3.792400305	0.000149198	0.00201012
Acot2	451.68739	283.3770458	371.3814573	373.5869755	195.0306638	186.8946258	312.9252436	213.1290258	298.5015535	0.704949365	0.185647007	3.797256837	0.000146306	0.001977241
Acrbp	101.8026284	41.61481093	68.33418814	67.83552976	114.4312568	148.5320447	129.7253383	108.5379298	97.60171586	-0.84215213	0.255353245	-3.297988749	0.0009738	0.009046564
Acsl4	85.98862785	145.6518383	171.3306456	160.24915	51.74282917	108.2021518	93.08535728	91.76388611	113.5018108	0.707738735	0.263069793	2.690307873	0.007138613	0.041806873
Acss2	250.0588833	248.6980367	240.6551843	262.4940065	322.3976279	368.8709721	315.8960529	344.36125	294.1790017	-0.431877815	0.121300884	-3.560384737	0.000370312	0.004201271
Actb	7622.348253	7771.070527	9691.570509	7780.440326	5417.076192	5459.290386	6494.189075	5288.757307	6940.592822	0.536466099	0.096999113	5.530628937	3.19E-08	1.37E-06
Actn2	1.976750066	0	0	1.966247239	13.9307617	12.78752703	21.78593468	15.78733525	8.529319495	-4.024557023	0.944119859	-4.26276069	2.02E-05	0.00038552
Actr2	1795.877435	1839.96914	1572.676678	2126.496389	1086.599413	1115.465819	1330.922555	1209.704563	1509.713999	0.629112914	0.105620495	5.956352621	2.58E-09	1.44E-07
Actr3	1197.91054	1360.407986	1161.681198	1316.402527	913.4599457	899.0615159	899.1649405	913.6920273	1082.722585	0.474273704	0.0844654	5.615005725	1.97E-08	8.97E-07
Adam10	2050.878193	1884.556438	1691.518744	2076.357085	1095.554902	1198.092917	1122.965906	1265.946945	1548.233891	0.718169408	0.091778255	7.825049736	5.07E-15	7.25E-13
Adamts10	226.3378825	137.7252076	240.6551843	132.7216887	271.6498531	351.1651654	345.6041456	282.1986175	248.5072181	-0.762148769	0.200571331	-3.799888875	0.000144761	0.001960392
Adck5	133.4306294	79.26630653	194.1087083	111.092969	198.015827	247.8812932	195.0831424	180.5676469	167.4308153	-0.665753936	0.233355652	-2.852958261	0.004331431	0.028640178
Add3	165.0586305	294.276163	228.7709777	258.561512	370.1602394	329.524735	367.3900803	370.0156698	297.969751	-0.602200895	0.163490717	-3.683395031	0.000230148	0.002846728
Adipor1	770.9325256	989.8380028	1075.5207	971.3261363	248.7636018	427.8903276	295.100388	324.627081	637.9998454	1.554243377	0.154449061	10.06314553	8.04E-24	2.64E-21
Adnp2	255.9891335	240.7714061	206.9832655	229.0678034	26.86646899	90.49634514	40.60106009	36.50821275	140.9104619	2.261406858	0.280413546	8.064542131	7.35E-16	1.16E-13
Adora2b	22.73262575	1.981657663	6.932453869	7.864988957	0	1.967311851	0	1.973416906	5.431556875	3.322671209	1.158474908	2.868142578	0.004128894	0.02764373
Adpgk	97.84912824	43.59646859	106.9578597	72.75114786	150.2532155	98.36559255	169.3361287	162.8068947	112.7395545	-0.854611362	0.269492612	-3.171186607	0.001518176	0.012958257
Adrb2	290.5822596	286.3495323	476.3586159	348.0257614	16.91592492	83.61075366	18.81512541	40.45504657	195.1391275	3.132158466	0.540975902	5.789829927	7.05E-09	3.57E-07
Adrbk1	1006.165783	1045.324417	1168.613652	913.3218427	1198.045506	1486.304103	1382.416583	1216.611522	1177.100426	-0.354177809	0.104947831	-3.374798764	0.000738697	0.007339919
Adss	810.4675269	793.6538941	917.0646118	890.7099994	473.6458978	415.1028005	382.2441267	494.3409349	647.153724	0.950663103	0.110801791	8.579853256	9.50E-18	1.81E-15
Aebp2	614.7692704	504.3318753	504.0884313	565.2960813	391.056382	466.2529087	392.1468243	423.2979263	482.6549624	0.387661361	0.115185433	3.365541541	0.000763936	0.007514579
Aes	222.3843824	168.4409014	214.9060699	166.1478917	309.4619206	308.8679606	233.7036629	236.8100287	232.5903523	-0.496382296	0.165896375	-2.992122626	0.00277045	0.020526015
Afap1l1	999.2471581	926.4249576	985.3987999	916.2712135	858.7319533	806.5978589	774.390951	830.8085173	887.2339262	0.22682469	0.084071227	2.698006178	0.006975615	0.041050598
Aff3	735.3510244	708.4426146	681.3611803	655.7434543	984.1088086	893.1595803	1036.812437	975.8546599	833.8542199	-0.484186471	0.089616573	-5.402867526	6.56E-08	2.63E-06
AI480526	31.62800105	14.86243247	17.82630995	11.79748344	57.71315561	32.46064554	34.65944154	47.36200574	31.03868442	-1.17778359	0.399486069	-2.948246966	0.003195816	0.022706117
AI987944	292.5590097	108.9911715	137.6587268	198.5909712	76.61918935	133.7772059	84.17292945	106.5645129	142.3667146	0.879032386	0.281146659	3.126597309	0.00176842	0.014518726
Aimp1	904.363155	773.8373175	856.6532281	828.7732114	583.1018826	662.9840938	662.4904683	614.7193661	735.8653403	0.414673191	0.094851303	4.371823897	1.23E-05	0.000256909
AK010878	298.4892599	308.1477666	394.15952	364.7388629	218.9119696	265.5870999	299.061467	242.7302794	298.9782782	0.411993168	0.146898617	2.804608886	0.005037767	0.032155542
Akap13	1230.526916	1405.986112	1407.288135	1408.816147	1824.929783	1625.983245	1783.475835	1827.384055	1564.298778	-0.373062245	0.08199724	-4.549692718	5.37E-06	0.000125797
Akap7	233.2565077	197.1749375	227.7806271	200.5572184	118.4114744	129.8425822	170.3263984	113.4714721	173.8526522	0.690701154	0.173138291	3.989303302	6.63E-05	0.001030089
Akirin1	519.8852672	586.5706683	479.3296675	644.9290945	448.7695376	432.8086072	450.57274	468.6865151	503.9440122	0.308892802	0.116439994	2.652806758	0.007982556	0.045729983
Alcam	489.2456412	730.2408489	605.1041877	652.7940835	472.6508434	473.1385002	389.176015	440.07197	531.5527612	0.480960043	0.132631003	3.626301769	0.000287509	0.003420944
Aldh1a1	254.0123834	195.1932798	238.6744832	229.0678034	60.69831883	74.75785034	109.9199432	68.08288325	153.8008682	1.548543126	0.201824026	7.672739259	1.68E-14	2.26E-12
Aldh1b1	0.988375033	3.963315327	5.942103316	5.898741718	8.955489664	28.52602184	12.87350686	13.81391834	10.12018401	-1.934232867	0.693837117	-2.787733346	0.005307821	0.033456593
Aldh3a2	239.1867579	263.5604692	233.7227304	242.8315341	314.4371926	272.4726914	324.8084807	328.5739148	277.4492214	-0.340817716	0.127311601	-2.677035818	0.007427669	0.043191618
Aldoa	1282.910793	1316.811517	1507.313541	1210.225176	1835.875381	1739.103676	1849.823908	1706.018915	1556.010363	-0.423398456	0.086947635	-4.869579892	1.12E-06	3.22E-05
Alg3	52.38387674	43.59646859	47.53682653	40.30806841	69.6538085	50.1664522	140.6183057	101.6309706	68.23684716	-0.977915394	0.313805899	-3.116306597	0.001831318	0.014960316
Alkbh5	718.5486488	663.8553172	709.0909957	742.2583329	283.590506	441.6615105	574.3564598	404.5504657	567.2390296	0.733608468	0.16349333	4.487085002	7.22E-06	0.00016353
Alms1	7.907000262	11.88994598	8.913154974	8.848112577	0	3.934623702	0	1.973416906	5.4332818	2.664908847	0.983624156	2.70927552	0.006743032	0.040062977
Alox5ap	1088.200911	1032.443643	1124.047877	1066.689127	1166.203765	1565.980233	1358.650108	1418.886755	1227.637803	-0.353880026	0.098344099	-3.598385976	0.000320198	0.003745435
Als2cl	57.3257519	33.68818028	72.29559035	56.03804632	182.0949565	155.4176362	237.664742	196.3549821	123.8599857	-1.814420963	0.233693861	-7.764093392	8.22E-15	1.15E-12
Alyref	129.4771293	150.6059824	186.1859039	162.2153972	23.88130577	76.72516219	55.45510646	74.98984242	107.4419787	1.443206228	0.284330643	5.075802633	3.86E-07	1.27E-05
Alyref2	6.918625229	15.85326131	13.86490774	7.864988957	3.980217628	0	1.980539517	0.986708453	6.431156104	2.682026747	0.903655977	2.96797323	0.002997704	0.021671901
Amfr	523.8387674	563.7816052	501.1173797	630.1822402	408.9673613	322.6391436	446.611661	384.8162966	472.7443069	0.505627236	0.127612158	3.962218375	7.43E-05	0.001119225
Amot	65.23275216	117.908631	114.8806641	116.9917107	65.67359087	50.1664522	46.54267864	54.26896491	78.95818057	0.937936428	0.256307663	3.659416255	0.00025279	0.003080385
Angptl2	51.3955017	35.66983794	30.70086713	44.24056289	19.90108814	26.55870999	5.94161855	22.69429442	29.63781009	1.108991516	0.423170087	2.620675589	0.008775573	0.049284276
Angptl6	97.84912824	117.908631	119.8324169	93.39674387	145.2779434	188.8619377	187.1609843	138.1391834	136.0533711	-0.620479917	0.188929413	-3.284189086	0.001022763	0.009414865
Ankrd28	198.6633816	184.2941627	178.2630995	209.405331	129.3570729	144.597421	125.7642593	161.8201863	166.5206143	0.456588314	0.159548225	2.861757407	0.004212992	0.028106586
Ankrd54	162.0935054	103.0461985	211.9350183	155.3335319	187.0702285	266.5707558	240.6355513	230.889778	194.696821	-0.548928173	0.204210338	-2.688052809	0.007187003	0.042034047
Ano10	98.83750328	94.12873901	91.11225085	94.37986749	167.1691404	146.5647329	103.9783246	136.1657665	116.5420406	-0.549378385	0.197405546	-2.782993672	0.005385986	0.033819459
Anp32b	1133.666163	1192.957913	1323.108338	1274.128211	866.6923886	821.3526978	961.5519353	894.9445667	1058.550277	0.474212785	0.08990927	5.274348055	1.33E-07	4.86E-06
Anpep	2.965125098	0	5.942103316	1.966247239	10.94559848	3.934623702	23.7664742	13.81391834	7.916761296	-2.270452291	0.861195512	-2.636395869	0.008379191	0.047402695
Anxa4	566.3388938	678.7177497	676.4094275	691.1359046	450.7596464	426.9066717	429.7770751	436.1251362	544.5213131	0.583474751	0.104014367	5.60955924	2.03E-08	9.22E-07
Anxa5	721.5137739	780.7731193	734.8401101	739.308962	684.5974321	576.4223723	590.2007759	618.6661999	680.7903432	0.269197021	0.094702245	2.842562196	0.00447525	0.029349417
Anxa6	314.3032604	292.2945053	276.3078042	298.8695804	414.9376878	380.6748432	362.4387315	347.3213754	335.8934735	-0.349095698	0.118278134	-2.951481268	0.003162537	0.02252879
Aoc2	27.67450092	12.88077481	5.942103316	20.64559601	58.70821002	69.83957071	27.72755323	37.49492121	32.61415378	-1.528785054	0.456198862	-3.35113737	0.000804804	0.007825241
Ap1m1	635.5251461	546.9375151	582.326125	576.1104411	702.5084114	872.5028059	640.7045336	768.6458848	665.6576079	-0.350414696	0.1138267	-3.078492984	0.002080504	0.016483416
Ap1s1	97.84912824	79.26630653	63.38243537	49.15618098	117.41642	113.1204314	118.832371	106.5645129	93.19847331	-0.654619545	0.232424468	-2.816482917	0.004855262	0.031279415
Ap2a1	19.76750066	28.73403612	27.72981548	10.81435982	67.66369968	53.11741998	69.31888308	65.12275789	42.78355909	-1.552368242	0.334859073	-4.635885262	3.55E-06	8.71E-05
Ap2s1	262.9077587	186.2758203	264.4235976	170.0803862	365.1849674	366.9036602	332.7306388	330.5473317	284.8817701	-0.65911009	0.161024813	-4.093220655	4.25E-05	0.000707949
Ap3s1	217.4425072	224.9181448	174.3016973	206.4559601	142.2927802	133.7772059	123.7837198	156.886644	172.4823324	0.564092918	0.16109497	3.501617206	0.000462444	0.00504121
Apeh	208.5471319	217.982343	207.9736161	203.5065893	355.2344233	273.4563473	349.5652247	301.9327866	264.7748078	-0.61122797	0.136486435	-4.478305619	7.52E-06	0.000169524
Apex1	15.81400052	17.83491897	25.74911437	12.78060706	47.76261154	36.39526924	36.63998106	39.46833811	29.05560511	-1.151028305	0.365933474	-3.14545781	0.001658271	0.013856794
Api5	755.118525	834.2778762	580.3454239	800.2626264	933.3610339	891.1922685	958.581126	999.5356627	844.0843178	-0.348916261	0.115374565	-3.024204333	0.00249288	0.018915017
Aplf	75.11650249	52.51392808	72.29559035	72.75114786	29.85163221	18.68946258	34.65944154	28.61454513	48.06153128	1.286463637	0.297814673	4.319678494	1.56E-05	0.000312224
Aplp2	495.1758914	465.6895509	402.0823244	465.0174721	352.2492601	291.1621539	312.9252436	338.4409993	390.342862	0.49762373	0.1194879	4.16463701	3.12E-05	0.000550597
Apobec1	113.6631288	153.5784689	191.1376567	144.5191721	236.8229489	262.6361321	195.0831424	218.0625681	189.4379022	-0.59816796	0.180993906	-3.304906623	0.00095008	0.008863819
Apobr	164.0702554	156.5509554	148.5525829	127.8060706	80.59940697	88.52903329	104.9685944	82.88351004	119.2450511	0.741752114	0.186656257	3.973893643	7.07E-05	0.001082528
Apof	0	0	0	1.966247239	3.980217628	0	25.74701371	4.933542264	4.578377606	-4.133949348	1.580322368	-2.615889917	0.008899524	0.049810035
Appbp2	473.4316407	638.0937676	519.9340402	546.6167325	411.9525245	334.4430147	377.2927779	383.8295882	460.6992608	0.530935756	0.123933252	4.284046018	1.84E-05	0.000357153
Aprt	474.4200157	480.5519833	410.0051288	429.6250218	598.0276987	600.0301145	680.3153239	567.3573604	530.0415809	-0.446602441	0.107579049	-4.151388631	3.30E-05	0.000578026
Aqp9	169.0121306	164.4775861	121.813118	147.468543	204.9812079	259.6851643	237.664742	252.5973639	194.712482	-0.663871196	0.161097764	-4.120921246	3.77E-05	0.000644604
Araf	342.9661364	417.1389381	375.3428595	424.7094037	512.4530197	488.876995	589.2105062	515.0618124	458.2199589	-0.432492914	0.116266324	-3.719846819	0.000199344	0.00254346
Arap1	396.3383881	387.4140732	376.33321	350.9751322	588.0771546	623.6378567	500.0862279	516.0485208	467.3638205	-0.560136202	0.113844039	-4.920206677	8.65E-07	2.60E-05
Arap2	137.3841296	163.4867572	140.6297785	171.0635098	95.52522308	82.62709774	70.30915284	96.69742838	119.7153846	0.827685039	0.190582988	4.342911443	1.41E-05	0.000285915
Arf4	1586.341928	1993.547609	1583.570534	1777.487504	1170.183983	1525.65034	1298.243653	1303.441866	1529.808427	0.389776506	0.105934995	3.679393247	0.00023379	0.002883624
Arf5	167.0353805	127.8169193	223.8192249	144.5191721	37.81206747	9.836559255	51.49402743	21.70758596	98.00511712	2.456809493	0.344812237	7.125064685	1.04E-12	1.08E-10
Arf6	569.3040189	566.7540917	517.9533391	599.705408	289.5608325	280.3419388	365.4095408	278.2517837	433.4101192	0.893124129	0.12237526	7.298240942	2.92E-13	3.30E-11
Arfgef2	121.570129	143.6701806	81.20874532	97.32923835	170.1543036	194.7638732	161.4139706	172.6739792	142.8480525	-0.655584301	0.197507958	-3.319280431	0.000902497	0.008510558
Arglu1	2426.460705	1621.986797	1650.914371	1953.466632	1207.99605	1241.373778	1599.28566	1288.641239	1623.765654	0.519894397	0.131933037	3.94059295	8.13E-05	0.001207805
Arhgap32	99.82587831	125.8352616	161.4271401	113.0592163	88.55984223	71.80688256	44.56213912	82.88351004	98.49498378	0.797215138	0.248856215	3.203517095	0.0013576	0.011857334
Arhgap4	193.7215064	210.0557123	269.3753503	216.2871963	339.3135528	280.3419388	327.77929	295.0258274	266.4875468	-0.482189338	0.144862933	-3.328590184	0.000872867	0.008320745
Arhgap42	0	0	0	0	15.92087051	2.950967776	1.980539517	7.893667623	3.593255679	-5.304759462	1.493276807	-3.552428751	0.000381692	0.004300095
Arhgap9	277.7333842	294.276163	329.7867341	240.8652868	398.0217628	424.9393598	364.419271	377.9093374	338.4939124	-0.45414388	0.12999343	-3.493591033	0.00047657	0.005178023
Arhgdib	2496.635333	2371.053394	2449.136917	2384.074778	3137.406546	3013.921756	3122.320548	3111.091752	2760.705128	-0.352368115	0.061776468	-5.703921387	1.17E-08	5.55E-07
Arhgef6	1410.411172	1334.646436	1204.266272	1449.124215	999.0346247	1167.599584	999.1821861	1009.402747	1196.708405	0.370677546	0.093495896	3.964639753	7.35E-05	0.001111146
Arid4a	216.4541322	366.6066677	312.9507747	324.4307945	263.6894179	200.6658088	164.3847799	216.0891512	258.1589408	0.530737211	0.185601638	2.859550253	0.004242422	0.028288556
Arl4a	226.3378825	360.6616947	331.7674352	298.8695804	208.9614255	179.0253784	226.7717746	217.0758596	256.1838789	0.5497323	0.16366651	3.358856373	0.000782657	0.007660944
Arl6ip5	30.63962602	58.45890107	37.633321	48.17305736	89.55489664	86.56172144	64.36753429	101.6309706	64.62750356	-0.967946011	0.274906789	-3.520997116	0.000429927	0.004761825
Arl6ip6	180.872631	237.7989196	201.0411622	240.8652868	170.1543036	119.022367	94.07562703	133.2056411	172.1294923	0.736819229	0.195449123	3.769877384	0.000163328	0.002162776
Armcx5	171.9772557	157.5417842	158.4560884	182.8609933	94.53016867	96.3982807	99.02697583	109.5246383	133.7895231	0.747853525	0.168528473	4.437550011	9.10E-06	0.000199537
Arrdc2	72.15137739	48.55061275	68.33418814	67.83552976	127.3669641	122.9569907	100.0172456	119.3917228	90.8255789	-0.870699951	0.214567628	-4.057927848	4.95E-05	0.000802919
Arsk	257.9658836	373.5424695	237.6841327	318.5320528	220.9020784	208.5350562	218.8496166	201.2885244	254.6624768	0.483426861	0.160735786	3.007587008	0.002633307	0.019788973
Art1	4.941875164	3.963315327	0	2.949370859	9.950544071	7.869247404	17.82485565	14.80062679	7.787479408	-2.089031001	0.780696319	-2.675856091	0.007453864	0.0433056
Asap1	281.6868843	343.8176046	349.5937451	310.6670638	220.9020784	195.7475292	209.9371887	210.1689005	265.3151243	0.61977841	0.132425817	4.680193209	2.87E-06	7.24E-05
Asb3	181.861006	159.5234419	169.3499445	208.4222074	110.4510392	83.61075366	128.7350686	114.4581805	144.5514552	0.718046781	0.185069313	3.879880297	0.000104508	0.001490571
Asb6	83.02350275	76.29382004	72.29559035	68.81865338	113.4362024	144.597421	112.8907524	97.68413683	96.1300099	-0.641478291	0.208026582	-3.083636159	0.002044875	0.016299442
Asb7	165.0586305	134.7527211	114.8806641	130.7554414	109.4559848	80.65978589	85.16319921	96.69742838	114.6779819	0.552393326	0.198384257	2.784461504	0.005361669	0.033731263
Ash1l	136.3957545	189.2483068	219.8578227	208.4222074	131.3471817	112.1367755	145.5696545	133.2056411	159.522918	0.529736428	0.187181949	2.830061508	0.004653906	0.030234275
Asph	193.7215064	260.5879827	268.3849998	264.4602537	171.149358	122.9569907	124.7739895	132.2189327	192.2817517	0.841139657	0.173751559	4.841048099	1.29E-06	3.63E-05
Asprv1	0	0.990828832	0	0	3.980217628	16.72215073	9.902697583	8.880376076	5.059533856	-5.042125422	1.315094024	-3.834041772	0.000126055	0.001757808
Ass1	41.51175138	39.63315327	50.50787819	50.1393046	66.66864528	89.51268922	79.22158066	67.09617479	60.53639717	-0.734680954	0.250370927	-2.93437007	0.003342255	0.023335332
Asxl2	260.9310086	319.0468838	348.6033946	328.363289	267.6696355	192.7965614	205.9761097	258.5176146	272.7380622	0.442552577	0.154334473	2.867490119	0.004137417	0.027672664
Atf1	585.1180194	793.6538941	569.4515678	719.6464896	445.7843744	449.5307579	519.8916231	484.4738503	570.9438221	0.489939301	0.127149695	3.853247942	0.000116561	0.001639345
Atf2	550.5248932	602.4239296	491.2138741	706.8658826	453.7448096	356.083445	475.329484	417.3776755	506.6954992	0.465722016	0.136303563	3.416800028	0.000633618	0.006521053
Atf4	2511.460958	2303.677034	3028.49199	2381.125407	1356.259157	2346.019382	2195.428054	1799.756218	2240.277275	0.409583043	0.143564784	2.852949246	0.004331554	0.028640178
Atg13	204.5936318	165.4684149	204.0122139	211.3715782	226.8724048	314.7698961	305.9933553	218.0625681	231.3930079	-0.440233268	0.167027919	-2.635686721	0.008396721	0.047460986
Atg7	156.1632552	203.1199105	194.1087083	144.5191721	74.62908053	111.1531196	74.27023187	86.83034385	130.5992277	1.008263087	0.203799161	4.947336791	7.52E-07	2.31E-05
Atl1	7.907000262	7.926630653	3.961402211	11.79748344	21.89119696	14.75483888	27.72755323	26.64112823	15.32590423	-1.525862927	0.519803407	-2.93546157	0.003330519	0.023288017
Atox1	103.7793784	99.08288316	112.899963	79.63301319	153.2383787	163.2868836	133.6864174	134.1923496	122.4749084	-0.563826349	0.186792935	-3.018456502	0.002540659	0.01921364
Atp13a1	467.5013905	287.3403612	458.5323059	369.654481	450.7596464	567.569469	561.4829529	513.0883955	459.4911253	-0.402851811	0.153163634	-2.630205366	0.00853333	0.048170961
Atp1a1	367.6755122	428.0380553	469.426162	390.300077	252.7438194	358.0507569	310.9447041	270.3581161	355.9421504	0.473575671	0.141267663	3.352328918	0.000801348	0.007803188
Atp2b1	208.5471319	215.0098565	167.3692434	201.540342	107.465876	81.64344181	112.8907524	110.5113467	150.6222488	0.942071898	0.176615468	5.33402828	9.61E-08	3.71E-06
Atp2c1	222.3843824	217.982343	275.3174537	271.342119	192.0455006	136.7281736	172.3069379	194.3815652	210.3110594	0.50526653	0.163922938	3.082341843	0.002053788	0.01636056
Atp5e	174.9423808	178.3491897	211.9350183	153.3672847	276.6251252	332.4757028	323.8182109	292.065702	242.9473268	-0.769670203	0.146215194	-5.263955018	1.41E-07	5.09E-06
Atp5g1	267.8496339	276.441244	332.7577857	223.1690617	391.056382	407.2335531	326.7890202	352.2549177	322.1939498	-0.425308751	0.14480008	-2.937213511	0.00331176	0.023227581
Atp5g2	598.9552699	590.5339837	731.8690585	572.1779467	889.5786399	1003.329044	901.14548	871.2635639	769.8566233	-0.55580126	0.105459935	-5.270259857	1.36E-07	4.94E-06
Atp5o	420.0593889	442.9004877	454.5709037	429.6250218	563.2007944	517.4030168	547.6191763	546.6364829	490.2519091	-0.315896439	0.097265339	-3.247780161	0.001163091	0.010493381
Atp6v0b	479.3618909	531.0842538	469.426162	466.0005957	743.3056421	571.5040927	834.7974062	656.1611211	593.9551456	-0.527936069	0.125393846	-4.21022312	2.55E-05	0.000467397
Atp6v0d1	616.7460204	512.258506	472.3972136	465.0174721	780.1226552	713.150546	694.1791005	691.6826254	618.1942674	-0.47849612	0.113412429	-4.219080086	2.45E-05	0.000451932
Atp6v1a	978.4912824	838.2411916	801.1935971	812.0601099	599.0227531	528.223232	657.5391195	637.4136605	731.5231183	0.501913489	0.107801544	4.655902616	3.23E-06	7.99E-05
Atp6v1f	512.966642	643.0479117	615.0076932	502.3761697	905.4995105	785.9410844	682.2958634	741.0180481	673.5191154	-0.454286444	0.122128793	-3.719732521	0.000199434	0.00254346
Atp6v1g1	773.8976507	648.9928847	789.3093905	720.6296132	404.9871437	382.642155	373.3316989	374.9492121	558.5924686	0.93323252	0.104354094	8.942941156	3.79E-19	8.44E-17
Atp6v1g2	61.27925203	67.37636055	120.8227674	62.91991166	153.2383787	113.1204314	116.8518315	126.298682	102.7384519	-0.705767546	0.248108234	-2.844595418	0.004446786	0.029235729
Atp6v1h	153.1981301	232.8447754	262.4428965	206.4559601	79.60435257	80.65978589	140.6183057	109.5246383	158.1686056	1.058746321	0.224590282	4.714123479	2.43E-06	6.30E-05
Atp8a1	559.4202685	456.7720914	477.3489664	502.3761697	414.9376878	351.1651654	412.9424892	370.0156698	443.1223135	0.365756642	0.115362587	3.170496193	0.001521788	0.012979451
Atp8a2	0	0	0	0	10.94559848	15.73849481	3.961079033	14.80062679	5.680724889	-5.9661098	1.306108431	-4.56785184	4.93E-06	0.000117048
Atxn7l3b	1114.887037	1152.333931	998.2733571	1065.706004	850.7715181	817.4180741	804.0990437	833.7686426	954.6572009	0.389662263	0.084077478	4.634561766	3.58E-06	8.75E-05
Aup1	264.8845088	287.3403612	341.6709407	257.5783884	330.3580632	465.2692527	364.419271	380.8694628	336.5487811	-0.420456655	0.145359531	-2.89252897	0.003821539	0.026010229
Aurka	42.50012641	41.61481093	12.87455719	40.30806841	15.92087051	6.885591478	19.80539517	13.81391834	24.2154173	1.283395456	0.479820442	2.674741095	0.007478698	0.043373147
Aurkaip1	235.2332578	216.0006853	240.6551843	235.9496687	324.3877367	338.3776384	314.9057831	306.8663288	276.5470354	-0.469295782	0.121519472	-3.861897817	0.00011251	0.001592593
Aurkb	123.5468791	74.31216237	79.22804422	93.39674387	41.7922851	12.78752703	42.5815996	23.68100287	61.41578052	1.616936336	0.341807911	4.730540993	2.24E-06	5.91E-05
AW549877	671.1066472	677.7269208	685.3225825	699.9840172	487.5766595	590.1935553	502.0667674	518.0219377	603.999886	0.382096424	0.098167838	3.892277068	9.93E-05	0.001428813
B230307C23Rik	6.918625229	31.70652261	53.47892985	33.42620307	6.96538085	6.885591478	6.931888308	6.90695917	19.15251257	2.180570868	0.583573073	3.73658582	0.000186536	0.002412966
B230325K18Rik	38.54662628	47.55978392	36.64297045	24.57809049	12.93570729	1.967311851	19.80539517	7.893667623	23.74119413	1.790794038	0.511825688	3.498835792	0.000467294	0.00508361
B2m	14422.36848	15564.93012	14988.95562	16324.7677	20234.43137	18612.73742	18142.73224	19283.24329	17196.77078	-0.315260342	0.066619951	-4.732221149	2.22E-06	5.88E-05
B3galnt2	251.0472583	273.4687575	221.8385238	297.8864568	317.4223559	356.083445	338.6722573	333.5074571	298.740814	-0.36585313	0.131011354	-2.792529955	0.005229763	0.033012091
B3gntl1	119.593379	139.7068653	69.32453869	91.43049663	190.0553918	122.9569907	168.3458589	186.4878976	135.9876773	-0.66890315	0.231344664	-2.891370557	0.003835656	0.026092787
B4galnt4	6.918625229	6.935801821	16.8359594	8.848112577	11.94065289	40.32989294	31.68863226	23.68100287	18.397335	-1.445350007	0.526779235	-2.743749014	0.006074196	0.037129194
B4galt1	644.4205214	588.552326	551.6252579	644.9290945	407.9723069	430.8412954	555.5413344	401.5903403	528.1840596	0.435965971	0.125864717	3.46376634	0.000532669	0.00568418
B9d2	223.3727574	213.0281988	282.2499075	240.8652868	395.0365996	411.1681768	347.5846851	341.4011247	306.8383421	-0.639959306	0.136311553	-4.694828085	2.67E-06	6.83E-05
Bace1	134.4190045	179.3400185	179.25345	156.3166555	124.3818009	68.85591478	74.27023187	98.67084528	126.9384902	0.826621298	0.21742934	3.801792794	0.000143653	0.001947393
Bace2	0	0	0	0	14.92581611	4.918279627	13.86377662	14.80062679	6.063562393	-6.059818253	1.279853238	-4.734775888	2.19E-06	5.83E-05
Bach1	220.4076323	476.588668	459.5226565	397.1819424	236.8229489	274.4400032	247.5674396	281.2119091	324.2179	0.579007046	0.197920175	2.925457427	0.003439502	0.023829801
Batf	92.90725308	80.25713536	156.4753873	100.2786092	174.1345212	176.0744107	209.9371887	164.7803116	144.3556022	-0.753802858	0.21363995	-3.528379675	0.000418112	0.004654508
Batf2	35.58150118	21.7982343	18.8166605	18.67934877	44.77744832	24.59139814	101.0075153	57.22909026	40.3101496	-1.262358713	0.423710733	-2.979293693	0.002889137	0.021154797
Bbip1	1180.119789	1006.682093	1148.806641	1140.423399	680.6172145	667.9023734	726.8580026	670.9617479	902.7964075	0.704737946	0.088988229	7.919451327	2.39E-15	3.48E-13
Bbx	342.9661364	441.9096589	368.4104056	422.7431565	269.6597443	214.4369918	264.4020255	231.8764864	319.5505757	0.685017179	0.136904298	5.003620696	5.63E-07	1.79E-05
BC004004	180.872631	249.6888656	224.8095755	238.8990396	295.5311589	304.9333369	296.0906577	296.9992443	260.9780637	-0.416488347	0.137559806	-3.02768925	0.002464314	0.018809543
BC005537	2978.962349	2973.477324	2678.898245	3253.156058	2180.164206	2054.857228	1950.831424	2147.077593	2527.178053	0.512203742	0.080642532	6.35153349	2.13E-10	1.44E-08
BC005764	279.7101343	212.03737	298.0955164	240.8652868	495.5370947	421.988392	392.1468243	423.2979263	345.4598181	-0.749582907	0.139697045	-5.365774956	8.06E-08	3.19E-06
BC017158	98.83750328	60.44055873	68.33418814	71.76802424	104.4807127	129.8425822	150.5210033	128.2720989	101.5620839	-0.777327353	0.220136321	-3.531118118	0.000413807	0.00461049
BC025920	14.82562549	15.85326131	15.84560884	15.72997791	111.4460936	94.43096884	39.61079033	82.88351004	48.82822955	-2.399053414	0.364776979	-6.57676759	4.81E-11	3.69E-09
BC035044	105.7561285	66.38553172	39.61402211	74.7173951	228.8625136	275.4236591	200.0344912	270.3581161	157.6439822	-1.766464271	0.238687822	-7.400730628	1.35E-13	1.60E-11
BC064078	135.4073795	149.6151536	144.5911807	158.2829028	193.040555	195.7475292	280.2463416	218.0625681	184.3742013	-0.593482071	0.168501451	-3.522118449	0.000428113	0.004753753
Bcas2	411.1640136	441.9096589	532.8085974	488.612439	312.4470838	363.9526924	344.6138759	308.8397457	400.5435133	0.495192093	0.123683681	4.003697895	6.24E-05	0.000979857
Bccip	273.7798841	287.3403612	285.2209592	312.6333111	226.8724048	215.4206477	142.5988452	254.5707808	249.8046493	0.465298933	0.169686223	2.742113799	0.006104519	0.037262528
Bcl11a	1229.538541	1396.077824	1216.150479	1350.811853	1032.866475	1130.220658	1189.31398	985.7217444	1191.337694	0.259378135	0.092462162	2.805235448	0.005027984	0.032124316
Bcl2l13	266.8612588	267.5237845	246.5972876	216.2871963	188.0652829	184.927314	135.6669569	203.2619413	213.6488778	0.486175704	0.16159096	3.008681335	0.002623842	0.019751739
Bcl2l2	95.87237818	101.0645408	125.7745202	113.0592163	49.75272035	56.06838775	56.44537622	50.32213109	81.04490886	1.035445465	0.217400891	4.762839095	1.91E-06	5.15E-05
Bcl3	37.55825124	24.77072079	48.52717708	30.47683221	89.55489664	145.581077	109.9199432	118.4050143	75.59923906	-1.713590479	0.269901854	-6.348939271	2.17E-10	1.45E-08
Bcl7c	154.1865051	193.2116222	215.8964205	143.5360485	268.6646899	224.273551	243.6063605	277.2650752	215.0800341	-0.520434786	0.165634517	-3.142067214	0.001677595	0.013972873
Bhlhe40	55.34900183	156.5509554	184.2052028	116.9917107	28.85657781	102.3002162	42.5815996	55.25567336	92.76136722	1.163546942	0.376195757	3.092929468	0.001981912	0.015903727
Bicd2	121.570129	152.5876401	162.4174906	169.0972626	107.465876	91.48000107	103.9783246	116.4315974	128.1285402	0.530454714	0.184549778	2.874317816	0.004049013	0.027254132
Birc3	292.5590097	347.7809199	310.9700736	349.9920086	189.0603373	222.3062392	186.1707146	197.3416906	262.0226242	0.71107171	0.134453439	5.288609304	1.23E-07	4.52E-06
Birc6	498.1410165	415.1572805	346.6226934	432.5743927	224.882296	163.2868836	289.1587694	198.328399	321.0189664	0.95084797	0.174080719	5.462109628	4.71E-08	1.94E-06
Blmh	94.88400314	63.41304522	86.16049809	74.7173951	136.3224538	145.581077	148.5404637	141.0993088	111.3397806	-0.840537105	0.192940299	-4.356462113	1.32E-05	0.000270879
Bmi1	612.7925203	749.0665967	492.2042247	728.4946022	427.873395	342.3122621	429.7770751	443.0320953	528.1940964	0.652538248	0.14400437	4.531378084	5.86E-06	0.000136243
Bms1	176.9191309	192.2207933	186.1859039	172.0466334	246.773493	332.4757028	224.7912351	269.3714076	225.0980375	-0.561594001	0.156090074	-3.597884127	0.000320816	0.003749329
Bmyc	147.2678799	161.5050996	213.9157194	184.8272405	271.6498531	220.3389273	270.343644	242.7302794	214.0723304	-0.506367994	0.159756348	-3.169626749	0.001526349	0.012999654
Bnip3l	1505.295175	1627.93177	1436.008301	1715.550716	1227.897138	1050.544528	1388.358201	1302.455158	1406.755124	0.33887013	0.101643213	3.33391792	0.000856319	0.008198695
Bod1l	276.7450092	279.4137305	355.5358484	351.9582558	212.9416431	232.1427984	176.268017	226.9429442	263.9935308	0.574931388	0.150703102	3.814993729	0.000136186	0.001865427
Bola1	138.3725046	104.0370273	94.08330251	95.36299111	153.2383787	180.0090344	160.4237008	135.179058	132.5882497	-0.54223053	0.191873656	-2.825976955	0.004713666	0.030573962
Bpifc	11.86050039	24.77072079	47.53682653	24.57809049	47.76261154	111.1531196	104.9685944	66.10946634	54.84249125	-1.60174091	0.389557565	-4.111692482	3.93E-05	0.000666591
Bptf	1025.933284	1176.113823	1072.549649	1107.980319	951.2720132	811.5161385	905.106559	890.9977329	992.6836898	0.300395715	0.088550765	3.392355977	0.000692944	0.006985806
Brd2	674.0717723	675.7452632	806.1453499	690.152781	466.6805169	566.5858131	446.611661	457.8327221	597.9782349	0.554564183	0.113860479	4.870559035	1.11E-06	3.21E-05
Brd3	450.6990149	425.0655688	439.7156454	445.3549997	377.1256203	300.0150573	274.304723	352.2549177	383.0669434	0.433725702	0.125963612	3.443261879	0.000574742	0.005989568
Brd4	790.7000262	864.99357	799.212896	735.3764675	607.9782427	620.686889	672.3931659	572.2909026	707.95402	0.367196695	0.096731724	3.796031758	0.000147031	0.001982952
Brf1	503.0828917	362.6433524	564.499815	467.966843	379.1157291	327.5574232	338.6722573	344.36125	410.9874452	0.449897023	0.140289146	3.206926803	0.001341611	0.011748937
Brk1	961.6889069	803.5621825	921.026014	894.6424939	1003.014842	1143.008185	1299.233923	1041.964126	1008.517584	-0.325496635	0.104581083	-3.1123854	0.001855821	0.015122349
Brms1	61.27925203	29.72486495	91.11225085	44.24056289	115.4263112	137.7118296	111.9004827	105.5778045	87.12166983	-1.056074767	0.29069492	-3.63293162	0.000280219	0.003343289
Brpf1	214.4773821	228.8814601	312.9507747	234.9665451	145.2779434	188.8619377	172.3069379	156.886644	206.8262031	0.579415854	0.167342537	3.462454104	0.000535273	0.005705109
Bsdc1	113.6631288	151.5968112	156.4753873	140.5866776	105.4757672	103.2838722	70.30915284	105.5778045	118.3710752	0.547800523	0.203067905	2.69762237	0.006983661	0.041050598
Btaf1	202.6168817	143.6701806	167.3692434	181.8778696	310.456975	325.5901113	226.7717746	290.0922851	231.0556652	-0.72905705	0.164169495	-4.440880145	8.96E-06	0.000197462
Btg1	1911.517313	2223.419898	2492.712341	2381.125407	888.5835855	1582.702384	1467.579782	1258.053277	1775.711749	0.793636808	0.145707192	5.446792265	5.13E-08	2.09E-06
Bzw1	572.269144	716.3692453	622.9304977	830.7394586	369.165185	428.8739835	409.9716799	458.8194306	551.1423281	0.718266422	0.131771534	5.450846627	5.01E-08	2.05E-06
C030014I23Rik	2.965125098	1.981657663	2.971051658	5.898741718	11.94065289	19.67311851	7.922158066	11.84050143	8.149125879	-1.894081802	0.714750571	-2.64998991	0.008049417	0.045952694
C030037D09Rik	85.00025282	161.5050996	117.8517158	113.0592163	82.58951579	53.11741998	86.15346897	74.98984242	96.78331644	0.685642144	0.246276663	2.784032133	0.005368772	0.033745674
C1d	619.7111455	776.809804	672.4480253	831.7225823	390.0613276	361.0017246	389.176015	446.9789291	560.9886942	0.869927006	0.122678487	7.091112933	1.33E-12	1.34E-10
C2cd3	150.233005	188.257478	245.6069371	190.7259822	275.6300708	300.0150573	242.6160908	266.4112823	232.4369879	-0.48538774	0.164172301	-2.956575111	0.003110765	0.022253936
C2cd5	570.2923939	489.4694428	469.426162	533.8361255	283.590506	305.9169928	271.3339138	277.2650752	400.1413265	0.858113943	0.115407472	7.435514599	1.04E-13	1.26E-11
C330007P06Rik	308.3730102	341.8359469	272.346402	370.6376046	217.9169152	264.603444	208.946919	257.5309062	280.2738935	0.44640764	0.146063091	3.056265873	0.002241124	0.017440408
Cab39	365.6987621	526.1301096	641.7471582	542.6842381	115.4263112	88.52903329	134.6766871	117.4183059	316.5388257	2.186843267	0.182986049	11.95087428	6.42E-33	4.44E-30
Cables1	131.4538794	155.5601266	126.7648707	158.2829028	227.8674592	246.8976373	161.4139706	187.474606	174.4644316	-0.525850675	0.179473013	-2.929970724	0.003389939	0.023548516
Cacybp	782.7930259	822.3879303	739.7918629	872.0306507	661.7111807	537.0761353	569.405111	660.1079549	705.6629815	0.405841503	0.105842015	3.834408331	0.000125867	0.001757808
Cad	97.84912824	63.41304522	101.0157564	73.73427148	201.0009902	199.6821529	209.9371887	191.4214398	142.2567466	-1.255203028	0.187308841	-6.701248175	2.07E-11	1.70E-09
Calm1	2338.495328	2618.760602	2525.393909	2517.77959	1389.095952	1611.228406	1116.034018	1402.112711	1939.862565	0.857691737	0.103844643	8.259373921	1.46E-16	2.53E-14
Calm2	3482.04524	2902.137648	3293.905938	3305.261609	2569.230479	2249.621102	2432.102526	2629.578027	2857.985321	0.394019646	0.083036393	4.745144054	2.08E-06	5.56E-05
Calm3	366.6871372	253.6521809	296.1148153	302.8020749	87.56478782	105.251184	107.9394036	88.80376076	201.1019181	1.646024168	0.169009436	9.739244201	2.05E-22	6.26E-20
Camk2b	31.62800105	10.89911715	25.74911437	18.67934877	51.74282917	65.90494701	38.62052057	39.46833811	35.33652703	-1.170628578	0.379345235	-3.085918761	0.002029243	0.016204335
Camk2d	250.0588833	284.3678747	194.1087083	285.1058497	116.4213656	139.6791414	137.6474964	117.4183059	190.6009532	0.987656506	0.171756715	5.750322528	8.91E-09	4.38E-07
Canx	2908.787721	2891.238531	2686.82105	2992.628298	2179.169152	2398.153146	2585.594339	2458.877464	2637.658713	0.25467295	0.077114328	3.302537345	0.000958143	0.008932697
Capg	351.8615117	422.0930823	436.7445937	336.2282779	563.2007944	538.0597912	580.2980783	562.4238181	473.8637435	-0.536722927	0.116198013	-4.619037065	3.86E-06	9.36E-05
Capn15	83.02350275	101.0645408	106.9578597	95.36299111	134.332345	154.4339803	143.5891149	134.1923496	119.1195855	-0.552171431	0.179514245	-3.07591985	0.002098542	0.016568543
Caprin1	1711.865557	1723.051338	1849.974832	1873.833619	1473.675577	1526.633996	1290.321495	1505.717099	1619.384189	0.304551395	0.082675013	3.683717528	0.000229857	0.002846728
Capza2	1349.13192	1520.922257	1263.687305	1689.989502	620.91395	766.2679659	617.9283291	713.3902114	1067.77893	1.099093976	0.114163332	9.62738169	6.13E-22	1.64E-19
Car1	0	0	0	0	71.64391731	1.967311851	9.902697583	33.5480874	14.63275177	-7.330895995	1.768294065	-4.145744841	3.39E-05	0.00058698
Casc4	227.3262575	210.0557123	228.7709777	191.7091058	147.2680522	155.4176362	148.5404637	170.7005623	184.973596	0.463885385	0.148615198	3.121385915	0.00180002	0.014759713
Caskin2	111.6863787	69.35801821	82.19909587	81.59926043	146.2729978	170.1724751	142.5988452	128.2720989	116.5198963	-0.768211346	0.203566911	-3.773753515	0.00016081	0.002140218
Casp2	1452.911298	1264.297589	1508.303892	1564.149679	1107.495555	1096.776357	1210.109645	1137.674846	1292.714858	0.346986667	0.089517039	3.87620803	0.000106097	0.001509957
Casp4	495.1758914	520.1851366	375.3428595	437.4900108	363.1948586	294.1131217	360.458192	360.1485853	400.763582	0.407985495	0.134488409	3.033610827	0.002416459	0.018531037
Cat	1083.259036	1020.553697	1121.076826	1011.634205	485.5865507	406.2498972	599.1132037	488.4206842	776.9867623	1.097893876	0.116066004	9.459220051	3.10E-21	7.99E-19
Cbfa2t3	777.8511508	957.1406514	771.4830806	838.6044476	601.0128619	537.0761353	778.35203	650.2408704	738.9701535	0.38215739	0.12483728	3.061244131	0.002204193	0.017203968
Cbfb	521.8620173	649.9837136	577.3743722	767.819547	520.4134549	393.4623702	364.419271	501.247894	537.07283	0.500296374	0.149581439	3.344642072	0.000823888	0.007969817
Cbl	13.83725046	83.22962186	83.18944643	88.48112577	23.88130577	30.49333369	14.85404637	16.7740437	44.34252176	1.643650558	0.467434072	3.516325954	0.000437563	0.004822008
Cbx3	241.163508	131.7802346	147.5622324	156.3166555	33.83184984	47.21548442	67.33834356	36.50821275	107.7145651	1.872025177	0.267883866	6.988196816	2.78E-12	2.71E-10
Ccar1	752.1533999	897.6909215	919.0453129	900.5412356	635.8397661	478.0567798	613.9672501	664.0547888	732.6686818	0.536584087	0.119306841	4.497513141	6.88E-06	0.000156523
Ccar2	350.8731366	323.0101991	369.4007562	332.2957835	34.82690425	128.8589262	29.70809275	35.5215043	200.5619129	2.58693521	0.510064599	5.071779567	3.94E-07	1.30E-05
Ccdc104	237.2100079	186.2758203	174.3016973	230.050927	114.4312568	145.581077	167.3555891	164.7803116	177.4983359	0.48335193	0.1793578	2.694903312	0.007040906	0.041308325
Ccdc122	155.1748801	186.2758203	172.3209962	226.1184325	66.66864528	83.61075366	87.14373873	86.83034385	133.0179513	1.190117536	0.192386019	6.186091606	6.17E-10	3.77E-08
Ccdc163	170.0005056	223.927316	228.7709777	213.3378255	243.7883297	266.5707558	398.0884428	274.3049499	252.3486379	-0.500521604	0.176227417	-2.840202798	0.004508486	0.029460314
Ccdc17	10.87212536	4.954144158	1.980701105	10.81435982	31.84174103	26.55870999	37.63025081	39.46833811	20.5150463	-2.242260738	0.50189563	-4.467583701	7.91E-06	0.00017703
Ccdc173	67.20950223	63.41304522	47.53682653	74.7173951	29.85163221	31.47698961	23.7664742	49.33542264	48.41341097	0.911476531	0.309161411	2.948222181	0.003196073	0.022706117
Ccdc22	153.1981301	171.4133879	139.6394279	143.5360485	197.0207726	242.9630136	175.2777472	204.2486497	178.4121472	-0.431336773	0.162694781	-2.651202278	0.008020579	0.045847836
Ccdc55	324.1870107	290.3128477	239.6648338	274.2914899	187.0702285	201.6494647	133.6864174	154.9132271	225.72194	0.736411087	0.166761327	4.415958432	1.01E-05	0.000218347
Ccdc6	439.8268896	461.7262355	382.2753133	447.321247	375.1355115	316.737208	365.4095408	304.8929119	386.6656072	0.345928171	0.12211829	2.832730222	0.004615232	0.030012716
Ccdc88a	133.4306294	155.5601266	165.3885423	156.3166555	118.4114744	111.1531196	101.0075153	117.4183059	132.3357961	0.44699544	0.170749059	2.617850097	0.008848567	0.049545939
Ccl3	610.8157702	599.4514431	479.3296675	681.3046684	308.4668662	576.4223723	351.5457642	353.2416261	495.0722723	0.576617394	0.177565427	3.247351716	0.001164843	0.010501979
Ccna2	282.6752594	221.9456583	166.3788929	233.9834215	131.3471817	115.0877433	161.4139706	120.3784312	179.1513199	0.776851946	0.191555525	4.055492251	5.00E-05	0.000809427
Ccnc	212.500632	136.7343788	110.9192619	145.5022957	102.4906039	61.9703233	118.832371	97.68413683	123.3292504	0.668980317	0.246356883	2.715492702	0.006617724	0.039495873
Ccnd2	1917.447564	2230.3557	2122.321234	2000.656566	1518.453025	1335.804747	1597.30512	1345.87033	1758.526786	0.512631859	0.089011183	5.759184851	8.45E-09	4.19E-07
Ccnd3	470.4665156	285.3587035	392.1788189	349.9920086	468.6706257	528.223232	517.9110836	465.7263897	434.8159222	-0.402864715	0.145006266	-2.77825728	0.005465133	0.034201993
Ccng2	1020.991409	997.7646335	1088.395257	1095.199712	621.9090044	658.0658141	691.2082913	664.0547888	854.6986138	0.673255846	0.085660129	7.859617493	3.85E-15	5.56E-13
Ccni	971.5726572	1292.040796	1120.086475	1360.64309	886.5934767	884.306677	808.0601227	984.7350359	1038.504791	0.412839289	0.115247572	3.582195122	0.000340719	0.003950297
Ccnl1	1658.493305	2296.741232	2296.622932	2271.998685	1123.416426	2118.794863	1559.674869	1538.278478	1858.002599	0.426951569	0.15562836	2.74340466	0.00608057	0.03715087
Ccr2	0	0	0	0	3.980217628	14.75483888	7.922158066	8.880376076	4.442198831	-5.611475155	1.358130451	-4.131764479	3.60E-05	0.000617953
Ccr9	0	0	0	0	13.9307617	1.967311851	1.980539517	9.867084528	3.468212199	-5.253720707	1.516766781	-3.463763035	0.000532676	0.00568418
Cct3	1103.026537	1228.627751	1180.497859	1171.883355	1472.680522	1655.492923	1722.07911	1578.733525	1389.127698	-0.456864419	0.081982695	-5.572693369	2.51E-08	1.11E-06
Cct6a	628.6065208	586.5706683	563.5094645	626.2497457	512.4530197	375.7565635	384.2246662	452.8991799	516.2837286	0.479232236	0.12111839	3.956725617	7.60E-05	0.001142022
Cd163	5.930250197	6.935801821	6.932453869	4.915618098	15.92087051	24.59139814	12.87350686	17.76075215	11.98258146	-1.525976401	0.557179659	-2.738751095	0.006167305	0.037513084
Cd200r4	30.63962602	28.73403612	32.68156824	25.56121411	8.955489664	11.80387111	2.970809275	14.80062679	19.51840517	1.609401252	0.479541965	3.356121821	0.000790437	0.007725585
Cd244	24.70937582	26.75237845	20.79736161	20.64559601	47.76261154	58.0356996	27.72755323	47.36200574	34.22407275	-0.961497438	0.348180895	-2.761488214	0.005753859	0.035652215
Cd24a	3721.231998	4273.444751	3956.450458	4210.718463	2176.183988	2640.132504	2894.558503	2539.787558	3301.563528	0.656861106	0.0929614	7.065955395	1.60E-12	1.59E-10
Cd27	1659.48168	1442.646779	1345.886401	1303.62192	1881.647884	1697.790127	1866.658494	1634.975906	1604.088649	-0.299986226	0.095852715	-3.129658107	0.001750099	0.014422394
Cd320	88.95375295	86.20210835	79.22804422	82.58238405	132.3422361	132.7935499	113.8810222	129.2588073	105.6552381	-0.593027122	0.184342808	-3.216979979	0.001295476	0.011450221
Cd47	2728.903465	2918.981738	2585.805293	2789.121709	2087.624146	1738.12002	1846.853099	1912.240982	2325.956307	0.539333257	0.080312702	6.715416671	1.88E-11	1.55E-09
Cd48	14.82562549	12.88077481	22.77806271	22.61184325	46.76755713	82.62709774	34.65944154	60.18921562	37.16745229	-1.617232032	0.378928005	-4.267913726	1.97E-05	0.000377551
Cd52	49.41875164	64.40387406	64.37278593	63.90303528	126.3719097	125.9079585	91.10481776	127.2853904	89.0960654	-0.959150299	0.219040457	-4.378872806	1.19E-05	0.000250328
Cd53	792.6767763	720.3325606	916.0742613	872.0306507	546.2848695	619.703233	560.4926832	593.0117802	702.5758518	0.509113702	0.104798687	4.858016043	1.19E-06	3.37E-05
Cd59b	0	1.981657663	2.971051658	2.949370859	12.93570729	3.934623702	18.81512541	8.880376076	6.558489082	-2.495008118	0.898641491	-2.776422125	0.00549608	0.034330246
Cd5l	0	0	0	0	26.86646899	14.75483888	2.970809275	15.78733525	7.547431549	-6.375704868	1.293758224	-4.928049732	8.31E-07	2.51E-05
Cd63	677.0368974	656.9195154	756.6278223	656.726578	887.5885311	891.1922685	963.5324748	863.3698962	794.124248	-0.39226559	0.091275588	-4.297595878	1.73E-05	0.000339024
Cd69	398.3151382	471.6345239	818.0295565	523.0217657	78.60929816	306.9006487	210.9274585	177.6075215	373.1307389	1.514142416	0.4399642	3.441512779	0.000578471	0.006021234
Cd81	2233.727574	1967.78606	2090.630017	2081.272703	1395.066279	1415.480877	1873.590383	1429.740548	1810.911805	0.453737398	0.103437837	4.386570809	1.15E-05	0.000243189
Cd83	18.77912562	59.4497299	106.9578597	63.90303528	9.950544071	28.52602184	13.86377662	18.7474606	40.0221942	1.808411553	0.47296006	3.823603105	0.000131516	0.001814694
Cd9	522.8503923	556.8458034	413.966531	582.9923065	315.432247	234.1101103	276.2852626	300.9460781	400.4285914	0.882188545	0.141663467	6.227353917	4.74E-10	2.98E-08
Cdc27	348.8963866	375.5241272	369.4007562	405.0469313	258.7141458	259.6851643	190.1317936	291.0789936	312.3097873	0.584410878	0.143811533	4.063727479	4.83E-05	0.000788082
Cdc34	137.3841296	174.3858744	167.3692434	129.7723178	229.857568	235.0937662	272.3241835	239.770154	198.2446546	-0.682318866	0.156216042	-4.367790013	1.26E-05	0.00026057
Cdc42	2866.287595	2590.026566	2634.33247	2898.248431	2307.53117	2386.349275	2224.145877	2383.887622	2536.351126	0.240451115	0.071683431	3.354347183	0.000795525	0.007763755
Cdc42se1	851.9792782	796.6263806	930.9295195	773.7182887	615.938678	729.8726967	747.6536675	657.1478296	762.9832924	0.285749425	0.103352678	2.764799433	0.00569578	0.035359061
Cdc73	340.0010113	313.1019108	365.4393539	399.1481896	220.9020784	187.8782818	307.9738948	258.5176146	299.1202919	0.53975328	0.160561444	3.361661833	0.000774749	0.007589193
Cdcp1	71.16300236	87.19293718	94.08330251	87.49800215	121.3966377	147.5483888	110.9102129	141.0993088	107.611474	-0.616020119	0.196855649	-3.129298655	0.001752241	0.014430997
Cdk14	159.1283803	169.4317302	108.9385608	112.0760926	60.69831883	29.50967776	76.25077139	51.30883955	95.91779643	1.335800283	0.27639807	4.832885705	1.35E-06	3.78E-05
Cdk17	977.5029074	1234.572724	1077.501401	1243.651379	836.8407564	770.2025896	812.0212018	881.1306484	979.177951	0.458011631	0.101716539	4.502823592	6.71E-06	0.000153192
Cdk19	708.6648985	697.5434975	655.6120659	791.4145138	520.4134549	497.7298983	484.2419118	482.5004334	604.7650843	0.523609703	0.098960038	5.291122713	1.22E-07	4.48E-06
Cdk2	452.675765	368.5883254	284.2306086	431.591269	148.2631067	86.56172144	133.6864174	126.298682	253.9869869	1.635510235	0.190456412	8.5873204	8.90E-18	1.72E-15
Cdk4	1373.841296	1168.187193	1280.523265	1207.275805	1497.556883	1622.048621	1907.259554	1602.414527	1457.388393	-0.398350512	0.096083723	-4.14586885	3.39E-05	0.00058698
Cdk5rap1	177.9075059	135.7435499	167.3692434	137.6373068	306.4767574	323.6227995	296.0906577	344.36125	236.1511338	-1.038324252	0.145768795	-7.123090036	1.06E-12	1.09E-10
Cdk6	552.5016433	457.7629202	582.326125	565.2960813	252.7438194	251.8159169	426.8062658	284.1720344	421.6781008	0.828060514	0.166050192	4.986808541	6.14E-07	1.93E-05
Cdkn1b	405.2337634	239.7805773	250.5586898	257.5783884	136.3224538	127.8752703	198.0539517	162.8068947	222.2762487	0.883547372	0.201899169	4.376181322	1.21E-05	0.000252631
Cdkn2aip	282.6752594	292.2945053	297.1051658	329.3464126	80.59940697	91.48000107	118.832371	120.3784312	201.5889442	1.546436555	0.166150885	9.307422908	1.31E-20	3.19E-18
Cebpa	41.51175138	32.69735144	14.85525829	24.57809049	56.7181012	65.90494701	43.57186936	68.08288325	43.49003155	-1.043824982	0.343121118	-3.042147303	0.002348969	0.018118649
Cebpb	67.20950223	123.853604	168.359594	87.49800215	10.94559848	79.67612996	44.56213912	40.45504657	77.81995205	1.346938826	0.413459315	3.257730033	0.001123072	0.010181279
Cebpg	269.8263839	310.1294243	233.7227304	287.0720969	212.9416431	184.927314	151.511273	185.5011891	229.4540069	0.582972616	0.154962659	3.762019952	0.000168547	0.00222069
Cela1	40.52337634	56.4772434	35.6526199	22.61184325	87.56478782	99.34924847	120.8129105	83.87021849	68.35778102	-1.334981667	0.285777278	-4.671405907	2.99E-06	7.50E-05
Celf1	891.5142795	870.938543	707.1102946	831.7225823	579.1216649	553.798286	443.6408517	580.1845703	682.253884	0.614173666	0.117802993	5.213565868	1.85E-07	6.49E-06
Celf2	2870.241095	3289.551721	2830.42188	3192.202393	2482.660746	2322.41164	2337.036629	2459.864173	2723.048785	0.343409421	0.076505988	4.488660719	7.17E-06	0.000162606
Cenpf	94.88400314	66.38553172	30.70086713	56.03804632	29.85163221	14.75483888	33.66917178	24.66771132	43.86897531	1.268895526	0.383506759	3.308665348	0.000937418	0.008764359
Cep120	365.6987621	408.2214786	300.0762175	343.1101433	293.5410501	268.5380677	253.5090581	265.4245738	312.2649189	0.390589779	0.132797611	2.941240998	0.003269001	0.023049703
Cep170	89.94212798	134.7527211	94.08330251	125.8398233	79.60435257	36.39526924	45.55240888	66.10946634	84.03493399	0.966010706	0.272302463	3.547565063	0.00038881	0.004372778
Cep170b	29.65125098	26.75237845	54.4692804	28.51058497	11.94065289	15.73849481	9.902697583	8.880376076	23.23071452	1.584630533	0.439670741	3.604130059	0.0003132	0.003670114
Cep250	97.84912824	78.2754777	102.9964575	87.49800215	132.3422361	167.2215073	123.7837198	123.3385566	114.1631357	-0.57654007	0.195811163	-2.944367725	0.003236152	0.022904148
Cep63	334.0707611	404.2581633	297.1051658	376.5363463	272.6449075	264.603444	216.8690771	243.7169879	301.2256066	0.500863406	0.141275434	3.545297229	0.000392171	0.004403037
Cep85	503.0828917	561.7999475	569.4515678	511.2242822	742.3105877	705.2812986	739.7315094	819.9547243	644.1046012	-0.487137975	0.097859432	-4.97793584	6.43E-07	2.01E-05
Cers5	487.2688912	483.5244698	413.966531	463.0512249	640.8150382	621.6705449	602.084013	645.3073282	544.7110051	-0.441787309	0.099451851	-4.442223097	8.90E-06	0.000196894
Cetn3	530.7573926	501.3593888	578.3647228	584.9585537	379.1157291	327.5574232	266.382565	360.1485853	441.0805451	0.719663325	0.128641571	5.594329433	2.21E-08	9.93E-07
Cetn4	34.59312615	27.74320729	24.75876382	34.40932669	11.94065289	10.82021518	12.87350686	3.946833811	20.13570408	1.618597005	0.459270911	3.524275034	0.000424643	0.004719216
Cfl1	707.6765235	677.7269208	607.0848888	526.9542602	940.3264147	726.9217289	850.6417223	722.2705875	719.9503808	-0.362942189	0.124271942	-2.920548146	0.003494162	0.024157533
Cfl2	255.9891335	280.4045594	307.0086713	279.207108	197.0207726	203.6167766	185.1804448	216.0891512	240.5645772	0.485285827	0.133589216	3.632672167	0.000280501	0.003343616
Cggbp1	2192.215823	1944.996997	1648.93367	2324.104237	1566.215637	1470.565609	1335.873904	1593.534151	1759.555003	0.44295769	0.10975694	4.035805743	5.44E-05	0.000874906
Cgrrf1	144.3027548	150.6059824	204.0122139	202.5234657	96.52027749	114.1040874	107.9394036	138.1391834	144.7684211	0.618997913	0.193886159	3.192584322	0.001410058	0.012201922
Chchd2	1043.724035	894.718435	1049.771586	804.1951209	1197.050452	1381.052919	1487.385177	1270.880487	1141.097276	-0.492785251	0.10977507	-4.48904521	7.15E-06	0.000162593
Chchd4	222.3843824	258.6063251	234.713081	242.8315341	331.3531176	270.5053795	311.9349738	321.6669556	274.2494686	-0.366076771	0.129591207	-2.824858107	0.004730156	0.030641216
Chd1	232.2681327	334.9001451	256.5007932	345.0763905	198.015827	197.714841	175.2777472	237.7967371	247.1938267	0.531098527	0.167908622	3.163021176	0.00156141	0.013215643
Chd3	397.3267632	282.386217	315.9218263	283.1396025	582.1068281	600.0301145	510.9791953	554.5301505	440.8025872	-0.813681633	0.131402117	-6.192302319	5.93E-10	3.64E-08
Cherp	277.7333842	337.8726316	358.5069001	309.6839402	424.8882318	371.8219398	487.2127211	424.2846347	374.0005479	-0.412057744	0.130223586	-3.164232815	0.001554924	0.013186234
Chic2	543.606268	461.7262355	525.8761435	530.8867546	307.4718118	341.3286061	434.7284239	333.5074571	434.8914626	0.541239837	0.129093199	4.192628598	2.76E-05	0.000498916
Chil5	24.70937582	15.85326131	17.82630995	40.30806841	63.68348205	125.9079585	38.62052057	65.12275789	49.00396681	-1.571229209	0.401573418	-3.91268231	9.13E-05	0.001336688
Chm	159.1283803	160.5142707	137.6587268	182.8609933	115.4263112	114.1040874	101.0075153	119.3917228	136.261501	0.50880199	0.172732417	2.945607999	0.003223206	0.022866357
Chmp2b	637.5018961	592.5156413	711.0716968	703.9165117	282.5954516	373.7892517	360.458192	329.5606232	498.9261581	0.974074422	0.120545864	8.080529606	6.45E-16	1.05E-13
Chmp3	362.733637	390.3865597	409.0147783	446.3381233	559.2205768	509.5337694	486.2224513	513.0883955	459.5672864	-0.362511995	0.110008647	-3.295304557	0.000983151	0.009114091
Chmp5	229.3030076	258.6063251	206.9832655	238.8990396	149.2581611	147.5483888	158.4431613	150.9663933	192.5009678	0.623287827	0.145877581	4.272677294	1.93E-05	0.000373369
Ciao1	238.1983829	183.3033339	179.25345	190.7259822	299.5113765	212.4696799	306.9836251	284.1720344	236.8272331	-0.478876264	0.162797792	-2.941540291	0.003265844	0.023039807
Ciapin1	42.50012641	49.54144158	59.42103316	36.37557393	79.60435257	68.85591478	67.33834356	101.6309706	63.15846958	-0.757151525	0.265080556	-2.856307295	0.004286001	0.028491772
Cib1	153.1981301	111.963658	167.3692434	118.957958	216.9218607	235.0937662	197.0636819	193.3948568	174.2453944	-0.61137898	0.175084948	-3.491899148	0.000479599	0.005189238
Cirbp	962.6772819	1109.728291	1066.607545	979.1911252	573.1513385	714.1342019	834.7974062	700.5630015	867.606274	0.544915434	0.115535737	4.716423234	2.40E-06	6.26E-05
Cks1b	215.4657571	228.8814601	278.2885053	215.3040727	168.1641948	171.156131	148.5404637	187.474606	201.6593989	0.473794394	0.154567839	3.065284447	0.002174631	0.017013668
Clasp1	116.6282539	28.73403612	95.07365306	68.81865338	204.9812079	170.1724751	178.2485565	167.740437	128.7996591	-1.221430482	0.294399933	-4.148881662	3.34E-05	0.00058284
Clcc1	222.3843824	185.2849915	238.6744832	206.4559601	141.2977258	114.1040874	100.0172456	120.3784312	166.0746634	0.841969191	0.169971916	4.953578288	7.29E-07	2.25E-05
Cldn25	243.1402581	300.221136	231.7420293	284.1227261	168.1641948	209.5187121	166.3653194	174.6473962	222.2402215	0.55946384	0.152294091	3.673575493	0.00023918	0.002947343
Clec12a	35.58150118	9.908288316	2.971051658	12.78060706	39.80217628	69.83957071	39.61079033	50.32213109	32.60201458	-1.70432676	0.513960858	-3.316063339	0.000912951	0.008584487
Clec1a	90.93050301	81.24796419	67.34383758	69.801777	20.89614255	22.62408629	60.40645525	28.61454513	55.23316388	1.22273528	0.339000933	3.606878805	0.000309902	0.003634711
Clec4a1	0	0	0	0	1.990108814	4.918279627	9.902697583	2.960125359	2.471401423	-4.765252474	1.580786848	-3.014481351	0.00257419	0.019433658
Clec9a	27.67450092	6.935801821	18.8166605	14.7468543	6.96538085	0	1.980539517	5.920250717	10.37999858	2.198473788	0.764770892	2.874682878	0.004044335	0.027254132
Clic1	219.4192573	162.4959284	140.6297785	169.0972626	224.882296	265.5870999	238.6550117	244.7036963	208.1837913	-0.493668586	0.163085698	-3.027050153	0.00246953	0.018827477
Clic4	340.9893863	497.3960735	370.3911067	455.1862359	302.4965398	282.3092506	343.6236061	312.7865795	363.1473473	0.422905144	0.143372726	2.949690341	0.003180926	0.022635233
Clic5	145.2911298	183.3033339	65.36313648	169.0972626	68.65875409	73.77419441	94.07562703	81.89680159	110.18253	0.822443399	0.278284442	2.955405598	0.003122582	0.022304645
Clint1	755.118525	845.1769934	720.9752024	889.7268758	708.4787379	633.474416	612.9769804	673.9218733	729.9812005	0.288645275	0.10268201	2.811059856	0.00493786	0.031733722
Clk4	1173.201164	1142.425643	975.4952944	1154.18713	831.8654843	910.865387	776.3714905	857.4496455	977.7326547	0.396715727	0.094833722	4.183276979	2.87E-05	0.000514933
Clpx	370.6406373	449.8362896	351.5744462	421.7600328	275.6300708	284.2765625	315.8960529	281.2119091	343.8532501	0.46208647	0.126210746	3.661229208	0.000251008	0.003066912
Cltc	464.5362654	323.0101991	524.8857929	422.7431565	285.5806148	299.0314013	353.5263037	293.0524105	370.795768	0.495030794	0.152914681	3.237300634	0.001206662	0.0108196
Cmpk1	861.8630286	1053.251048	981.4373977	1032.279801	657.7309631	726.9217289	812.0212018	742.0047565	858.4387407	0.418913452	0.101950779	4.108977445	3.97E-05	0.000671008
Cmtm3	36.56987621	56.4772434	59.42103316	55.0549227	13.9307617	10.82021518	2.970809275	8.880376076	30.51565471	2.503508661	0.427562508	5.855304462	4.76E-09	2.49E-07
Cmtm6	685.9322727	900.663408	751.6760695	825.8238405	402.9970349	671.8369971	419.8743775	485.4605588	643.0330699	0.676068797	0.153691645	4.398864984	1.09E-05	0.000234334
Cmtm7	2768.438467	2573.182476	2678.898245	2338.851091	3213.030681	3713.301119	3922.458512	3224.563224	3054.090477	-0.442046185	0.090263717	-4.89727433	9.72E-07	2.86E-05
Cngb1	35.58150118	57.46807223	63.38243537	51.12242822	30.84668662	24.59139814	30.69836251	30.58796204	40.53485579	0.830460211	0.31185497	2.662969299	0.007745448	0.044644232
Cnih1	468.4897655	372.5516407	519.9340402	506.3086641	621.9090044	739.709256	709.0331469	617.6794915	569.4518762	-0.525760122	0.124893071	-4.209682075	2.56E-05	0.000467865
Cnksr3	68.19787726	42.60563976	54.4692804	50.1393046	23.88130577	38.36258109	26.73728347	29.60125359	41.74931574	0.860869247	0.310004148	2.776960415	0.005486986	0.034289748
Cnot10	188.7796313	166.4592437	156.4753873	140.5866776	247.7685474	322.6391436	258.4604069	252.5973639	216.7208002	-0.72952644	0.156577875	-4.659192355	3.17E-06	7.89E-05
Cnppd1	304.4195101	245.7255502	287.2016603	302.8020749	333.3432264	384.6094669	348.5749549	374.9492121	322.703207	-0.338336853	0.124687359	-2.713481598	0.006658027	0.039681238
Cnr1	11.86050039	20.80740546	12.87455719	24.57809049	5.970326443	0	0	0.986708453	9.634698554	3.337518058	0.876455888	3.807970378	0.000140112	0.001907266
Cntln	197.6750066	190.2391357	244.6165865	258.561512	135.3273994	169.1888192	161.4139706	159.8467694	189.6086499	0.509883121	0.163907774	3.110792778	0.001865858	0.015167026
Cntrl	377.5592625	339.8542893	444.6673982	382.4350881	585.0919914	665.9350615	498.1056884	569.3307773	482.8724446	-0.586054529	0.125734967	-4.661030613	3.15E-06	7.84E-05
Coa3	76.10487752	50.53227041	66.35348703	59.9705408	98.5103863	105.251184	95.06589679	82.88351004	79.33401912	-0.59355585	0.223962072	-2.650251648	0.008043184	0.04593707
Col16a1	35.58150118	52.51392808	64.37278593	41.29119203	82.58951579	86.56172144	76.25077139	77.94996777	64.63892295	-0.739039295	0.255429732	-2.893317433	0.003811958	0.025958468
Commd10	343.9545114	271.4870999	222.8288744	249.7133994	125.3768553	72.79053848	120.8129105	109.5246383	189.5611034	1.344505487	0.199261705	6.747435407	1.50E-11	1.26E-09
Commd5	35.58150118	33.68818028	47.53682653	31.45995583	90.54995105	74.75785034	87.14373873	86.83034385	60.94354347	-1.194370722	0.253555558	-4.710489209	2.47E-06	6.37E-05
Cope	555.4667684	521.1759654	555.5866601	511.2242822	696.538085	750.5294711	755.5758255	670.9617479	627.1323507	-0.422955987	0.094375481	-4.481630009	7.41E-06	0.000167191
Copg2	26.68612588	53.50475691	49.51752764	43.25743927	86.56973342	60.98666738	71.29942259	77.94996777	58.72145511	-0.778998363	0.278818626	-2.793925117	0.005207254	0.032906147
Cops7a	397.3267632	380.4782713	446.6480993	366.7051101	503.49753	508.5501135	574.3564598	492.367518	458.7412331	-0.385683619	0.111784357	-3.450246785	0.000560074	0.005899869
Copz1	558.4318935	532.0750826	617.9787449	514.1736531	686.5875409	660.033126	717.9455747	709.4433776	624.5836242	-0.319710292	0.097891037	-3.26598126	0.001090855	0.009937217
Coq9	263.8961337	215.0098565	250.5586898	221.2028144	307.4718118	422.972048	389.176015	309.8264542	297.5142279	-0.58852973	0.148397411	-3.965902946	7.31E-05	0.001109106
Coro1a	2149.715696	1934.097879	2124.301936	1857.120518	2417.982209	2543.734223	2415.26794	2187.53264	2203.71913	-0.245988553	0.081847241	-3.005459304	0.002651801	0.019882452
Coro2a	389.4197629	352.7350641	327.8060329	368.6713574	488.5717139	447.5634461	479.290563	421.3245094	409.4228062	-0.352378135	0.112292323	-3.138042962	0.001700799	0.014095711
Cotl1	91.91887805	66.38553172	78.23769366	62.91991166	131.3471817	122.9569907	129.7253383	111.4980552	99.37369763	-0.726611985	0.20378918	-3.565508169	0.000363152	0.004155368
Cox14	263.8961337	266.5329557	268.3849998	277.2408608	466.6805169	491.8279627	507.0181162	423.2979263	370.609934	-0.811715459	0.113880371	-7.127790796	1.02E-12	1.07E-10
Cox7b	463.5478904	530.0934249	536.7699996	451.2537414	646.7853646	553.798286	646.6461521	609.7858239	554.8350854	-0.310195764	0.107781988	-2.877992597	0.004002145	0.027071154
Cpeb2	18.77912562	33.68818028	65.36313648	53.08867546	6.96538085	23.60774221	2.970809275	11.84050143	27.03794395	1.912159379	0.547554773	3.492179181	0.000479097	0.005189238
Cpne1	420.0593889	333.9093163	269.3753503	401.1144368	252.7438194	246.8976373	206.9663795	288.1188682	302.3981496	0.51806952	0.163470056	3.16920134	0.001528585	0.01300485
Cpne2	160.1167553	182.312505	166.3788929	156.3166555	117.41642	91.48000107	132.6961476	108.5379298	139.4069134	0.563400538	0.176332801	3.195097769	0.001397835	0.012112109
Cpne3	661.2228969	976.957228	910.1321579	1042.111037	708.4787379	678.7225886	528.8040509	676.8819986	772.913837	0.469606321	0.141402983	3.321049598	0.000896796	0.008473583
Cpox	63.2560021	87.19293718	86.16049809	73.73427148	43.78239391	23.60774221	56.44537622	42.42846347	59.57596058	0.900649244	0.289452572	3.111560684	0.001861012	0.01514419
Cr1l	607.8506451	503.3410465	571.4322689	512.2074059	723.404554	643.3109753	734.7801606	646.2940366	617.8276366	-0.324131026	0.105227968	-3.080274488	0.002068099	0.016434694
Creb1	1033.840284	978.9388857	950.7365306	1079.469734	754.2512406	738.7256	953.6297772	822.9148497	914.0633628	0.306371569	0.102721067	2.982558287	0.002858502	0.020988979
Creb3l3	0	1.981657663	0	0	12.93570729	24.59139814	9.902697583	23.68100287	9.136557943	-5.169118053	1.201828395	-4.301045037	1.70E-05	0.000335292
Creb5	0	0.990828832	0	0	8.955489664	18.68946258	14.85404637	8.880376076	6.546275441	-5.42181279	1.240972952	-4.369001582	1.25E-05	0.000259839
Crebbp	92.90725308	134.7527211	102.0061069	145.5022957	45.77250273	50.1664522	25.74701371	41.44175502	79.78701256	1.542377323	0.265066379	5.818834241	5.93E-09	3.03E-07
Crebl2	133.4306294	112.9544868	96.06400361	151.4010374	57.71315561	37.37892517	62.38699477	57.22909026	88.56979039	1.202036016	0.241385503	4.979735743	6.37E-07	2.00E-05
Creg1	1405.469297	1511.013968	1442.940755	1513.027251	1202.025724	1067.266679	1143.761571	1201.810896	1310.914518	0.347707967	0.07859116	4.424263086	9.68E-06	0.000210812
Creld2	169.0121306	139.7068653	78.23769366	119.9410816	188.0652829	169.1888192	223.8009654	182.5410638	158.8117378	-0.591064904	0.215789706	-2.739078318	0.006161169	0.037503764
Crim1	164.0702554	156.5509554	137.6587268	173.0297571	75.62413494	70.82322663	94.07562703	80.91009313	119.0928471	0.973946618	0.186799177	5.213869974	1.85E-07	6.49E-06
Crispld1	193.7215064	213.0281988	196.0894094	254.6290175	156.2235419	167.2215073	117.8421012	152.9398102	181.4618866	0.529084444	0.169445164	3.122452316	0.001793512	0.014715533
Crk	728.4323991	940.2965612	757.6181728	913.3218427	508.472802	565.6021571	550.5899856	560.4504012	690.5980402	0.611973643	0.110998504	5.513350353	3.52E-08	1.49E-06
Crls1	108.7212536	126.8260904	202.0315128	151.4010374	51.74282917	48.19914035	93.08535728	56.24238181	104.7812004	1.240584205	0.26487527	4.683654327	2.82E-06	7.15E-05
Crocc	23.72100079	14.86243247	30.70086713	15.72997791	55.7230468	37.37892517	70.30915284	55.25567336	37.96013456	-1.36301364	0.356578648	-3.822476886	0.000132118	0.001815377
Crtc1	97.84912824	108.9911715	114.8806641	98.31236197	176.1246301	146.5647329	148.5404637	144.0594341	129.4153233	-0.550725445	0.173922531	-3.166498561	0.001542861	0.013109329
Cryz	103.7793784	81.24796419	138.6490774	126.8229469	69.6538085	54.1010759	46.54267864	86.83034385	88.45340923	0.809102055	0.25808228	3.135054661	0.001718221	0.014204248
Cryzl1	241.163508	264.551298	392.1788189	313.6164347	210.9515343	201.6494647	207.9566492	211.1556089	255.4029146	0.542658118	0.163257675	3.323936336	0.000887565	0.008412012
Csad	263.8961337	325.9826856	345.6323429	304.7683221	204.9812079	234.1101103	246.5771698	211.1556089	267.1379476	0.4676981	0.139021431	3.364215839	0.000767615	0.007532184
Csde1	832.2117776	1227.636922	1296.368873	1213.174547	700.5183026	661.0167819	796.1768856	758.7788002	935.7353613	0.647774621	0.131640979	4.920767267	8.62E-07	2.60E-05
Csgalnact1	229.3030076	432.0013706	332.7577857	336.2282779	206.9713167	169.1888192	169.3361287	190.4347314	258.2776797	0.854134427	0.181770226	4.698978734	2.61E-06	6.71E-05
Csnk1a1	1653.55143	1946.978654	1648.93367	1857.120518	1361.234429	1356.461521	1329.932285	1515.584184	1583.724586	0.35323311	0.087481763	4.037791394	5.40E-05	0.000869664
Csnk1e	430.9315143	459.7445779	451.599852	439.456258	314.4371926	314.7698961	284.2074206	281.2119091	372.0448276	0.57671823	0.109764336	5.254149482	1.49E-07	5.32E-06
Csnk1g3	345.9312615	347.7809199	302.0569186	381.4519644	281.6003972	287.2275302	224.7912351	277.2650752	306.0131628	0.362978765	0.133984253	2.709115104	0.006746293	0.040062977
Cst3	1565.586052	1368.334616	1642.991567	1376.373068	1758.261137	2064.693788	2117.196743	1787.915717	1710.169086	-0.376445292	0.09695876	-3.882529953	0.000103375	0.001477625
Cst7	0	5.94497299	0	4.915618098	3.980217628	27.54236591	14.85404637	13.81391834	8.881392418	-2.470289169	0.915644403	-2.697869567	0.006978478	0.041050598
Cstf1	149.2446299	155.5601266	152.5139851	147.468543	194.0356094	213.4533358	180.229096	206.2220666	174.8409241	-0.392693557	0.147576903	-2.660941852	0.007792241	0.044874564
Ctse	843.0839029	759.9657139	692.2550363	746.1908273	560.2156312	508.5501135	530.7845904	561.4371097	650.3103657	0.493123556	0.099057235	4.978167984	6.42E-07	2.01E-05
Ctsf	279.7101343	193.2116222	318.892878	232.0171742	201.0009902	161.3195718	162.4042404	171.6872708	215.0304852	0.556032861	0.176385015	3.152381514	0.001619445	0.013601684
Ctss	271.803134	314.0927396	263.433247	281.1733552	391.056382	360.0180687	338.6722573	368.0422529	323.5364296	-0.366803725	0.120254529	-3.050227944	0.002286677	0.017731874
Ctsz	268.8380089	340.8451181	350.5840957	311.6501874	406.9772525	423.9557039	486.2224513	413.4308417	375.3129574	-0.444290362	0.126237329	-3.519484819	0.000432386	0.004780993
Ctu1	111.6863787	118.8994598	52.48857929	84.54863129	152.2433243	224.273551	169.3361287	136.1657665	131.2052274	-0.891671783	0.250229492	-3.563416028	0.00036606	0.004177725
Ctxn1	107.7328786	90.16542368	58.43068261	84.54863129	185.0801197	197.714841	192.1123331	164.7803116	135.0706527	-1.117621321	0.199594829	-5.599450291	2.15E-08	9.67E-07
Cuedc1	166.0470055	163.4867572	175.2920478	131.738565	81.59446138	121.9733348	75.26050163	89.79046921	125.6478928	0.787862193	0.202833172	3.884286706	0.000102631	0.001468581
Cul5	210.523882	243.7438926	210.9446677	236.9327923	161.1988139	171.156131	160.4237008	176.6208131	196.4430867	0.430453343	0.142630477	3.017961893	0.002544809	0.019233954
Cul7	187.7912562	158.5326131	239.6648338	160.24915	296.5262133	277.390971	274.304723	242.7302794	229.648755	-0.547911867	0.162845046	-3.364621034	0.000766489	0.007530736
Cux1	439.8268896	400.294848	525.8761435	386.3675825	579.1216649	588.2262434	555.5413344	550.5833167	503.2297529	-0.375644083	0.117845295	-3.187603579	0.001434571	0.012381419
Cwc22	292.5590097	252.6613521	274.3271031	300.8358276	181.0999021	139.6791414	195.0831424	181.5543553	227.2249792	0.684066592	0.149379785	4.579378603	4.66E-06	0.000111586
Cwc25	123.5468791	223.927316	204.0122139	216.2871963	131.3471817	155.4176362	75.26050163	123.3385566	156.6421852	0.661537825	0.238066976	2.778788706	0.0054562	0.034162368
Cxcr4	253.0240084	177.3583609	182.2245017	204.4897129	64.67853646	54.1010759	104.9685944	70.05630015	138.8626363	1.475799948	0.221487878	6.663118364	2.68E-11	2.17E-09
Cyb561	17.79075059	16.84409014	47.53682653	22.61184325	4.975272035	1.967311851	0	7.893667623	14.95247025	2.820274935	0.691992023	4.075588797	4.59E-05	0.000752705
Cyb5r3	502.0945166	420.1114246	481.3103686	457.1524832	417.922851	316.737208	300.0517367	357.1884599	406.5711311	0.418859739	0.130458943	3.210663296	0.00132429	0.01162049
Cyba	79.07000262	71.33967588	89.13154974	65.86928252	130.3521273	178.0417225	86.15346897	121.3651397	102.6653712	-0.756567787	0.240757516	-3.142447226	0.001675419	0.013964661
Cyc1	394.3616381	320.0377126	492.2042247	329.3464126	517.4282917	524.2886083	638.7239941	528.8757307	468.1583266	-0.524503314	0.146032902	-3.591679038	0.000328554	0.003832939
Cycs	302.44276	279.4137305	299.0858669	254.6290175	332.348172	369.854628	403.0397916	379.8827543	327.5870901	-0.387256378	0.123085447	-3.146240168	0.001653841	0.013833992
Cyhr1	337.0358862	285.3587035	329.7867341	271.342119	436.8288847	403.2989294	327.77929	437.1118446	353.5677989	-0.391582706	0.136253781	-2.873921772	0.004054094	0.027254132
Cyp2j6	488.2572662	427.0472264	384.2560145	472.8824611	334.3382808	294.1131217	410.9619497	332.5207486	393.0471336	0.369616459	0.134789203	2.742181506	0.006103261	0.037262528
Cyp2j9	370.6406373	457.7629202	298.0955164	390.300077	255.7289826	309.8516165	240.6355513	289.1055767	326.5151097	0.46959718	0.151286137	3.104033116	0.00190902	0.015431927
Cyp4v3	265.8728838	287.3403612	289.1823614	288.0552206	371.1552938	291.1621539	426.8062658	389.7498389	326.1655474	-0.38753228	0.137889968	-2.81044579	0.004947292	0.031778793
Cyp51	384.4778877	318.056055	333.7481363	331.3126598	142.2927802	180.9926903	165.3750496	182.5410638	254.8495403	1.026662831	0.140751452	7.294154457	3.01E-13	3.37E-11
Cyp7b1	43.48850144	53.50475691	71.3052398	58.98741718	126.3719097	106.23484	71.29942259	109.5246383	80.08959073	-0.863112858	0.253127333	-3.409797142	0.000650112	0.006645816
D030056L22Rik	348.8963866	295.2669918	265.4139481	350.9751322	249.7586562	207.5514003	247.5674396	250.623947	277.0067377	0.399858993	0.142420846	2.807587542	0.004991411	0.031937251
D5Ertd579e	271.803134	262.5696404	272.346402	273.3083663	174.1345212	174.1070988	229.7425839	218.0625681	234.5092893	0.440141214	0.143938219	3.057848122	0.002229325	0.017358872
D930048N14Rik	0.988375033	17.83491897	10.89385608	8.848112577	41.7922851	47.21548442	61.39672501	44.40188038	29.1714547	-2.33707103	0.478468365	-4.884483906	1.04E-06	3.02E-05
Dach2	11.86050039	14.86243247	13.86490774	23.59496687	7.960435257	0	2.970809275	1.973416906	9.635933614	2.316947433	0.756365729	3.06326337	0.002189373	0.017108626
Dag1	27.67450092	78.2754777	73.2859409	50.1393046	23.88130577	26.55870999	31.68863226	19.73416906	41.40475515	1.170993528	0.369456192	3.169505758	0.001526984	0.012999654
Dalrd3	356.8033868	348.7717487	361.4779517	307.717693	504.4925844	494.7789305	518.9013533	468.6865151	420.2037704	-0.531340227	0.108277776	-4.907195608	9.24E-07	2.75E-05
Dancr	130.4655043	140.6976941	102.0061069	151.4010374	212.9416431	213.4533358	263.4117557	219.0492765	179.1782942	-0.792800847	0.169648822	-4.673188054	2.97E-06	7.48E-05
Dap	725.467274	834.2778762	805.1549994	747.173951	921.420381	905.9471074	1054.637293	916.6521527	863.8413793	-0.28762463	0.093718018	-3.069043021	0.002147457	0.016851249
Dars	550.5248932	672.7727767	492.2042247	621.3341276	474.6409522	443.6288224	478.3002932	481.513725	526.8649769	0.315326582	0.117359267	2.686848587	0.007212964	0.042131153
Daxx	85.98862785	156.5509554	134.6876752	111.092969	199.0108814	226.2408629	186.1707146	191.4214398	161.3955158	-0.717437344	0.193454146	-3.708565363	0.000208437	0.002633526
Dazap2	4146.233262	4755.978392	4613.052875	4737.672723	2694.607334	3492.962191	3219.366984	2996.633571	3832.063417	0.557353991	0.090001943	6.192688409	5.91E-10	3.64E-08
Dbi	222.3843824	272.4779287	242.6358854	257.5783884	354.2393689	315.7535521	304.0128158	303.9062035	284.1235656	-0.360852766	0.128770185	-2.802300588	0.005073957	0.032323717
Dbt	120.581754	82.23879303	116.8613652	114.0423399	80.59940697	60.98666738	64.36753429	62.16263253	87.73006166	0.694168511	0.221685559	3.131320395	0.001740222	0.014359017
Dclre1a	19.76750066	53.50475691	27.72981548	35.39245031	75.62413494	66.88860293	91.10481776	86.83034385	57.10530285	-1.232363146	0.309472904	-3.982135857	6.83E-05	0.001055063
Dcp1b	180.872631	192.2207933	188.166605	180.894746	228.8625136	255.7505406	268.3631045	251.6106555	218.3426987	-0.436884389	0.134548016	-3.247051899	0.001166071	0.010505838
Dctn4	719.5370238	476.588668	516.9629885	563.3298341	392.0514364	473.1385002	396.1079033	396.656798	491.796644	0.457331486	0.138993542	3.290307437	0.00100078	0.009244896
Dctn6	308.3730102	301.2119648	289.1823614	300.8358276	403.9920893	410.1845209	338.6722573	371.9890867	340.5551398	-0.346101648	0.117533916	-2.944695974	0.003232721	0.022892199
Dcun1d1	691.8625229	838.2411916	672.4480253	730.4608494	542.3046519	493.7952746	457.5046283	603.8655731	628.8103396	0.483725544	0.117445436	4.118725759	3.81E-05	0.000649087
Ddb1	430.9315143	443.8913166	506.0691324	401.1144368	634.8447117	742.6602237	661.5001985	572.2909026	549.1628046	-0.551335985	0.117440385	-4.694603008	2.67E-06	6.83E-05
Ddb2	203.6052567	208.0740546	205.992915	254.6290175	287.5707236	297.0640895	288.1684997	250.623947	249.466063	-0.364903621	0.138368519	-2.637186723	0.00835968	0.047312692
Ddx10	323.1986357	357.6892082	371.3814573	384.4013353	260.7042547	267.5544117	190.1317936	242.7302794	299.723922	0.579927603	0.140043917	4.141041012	3.46E-05	0.000597572
Ddx26b	424.0128891	450.8271184	565.4901656	562.3467105	658.7260175	673.8043089	641.6948033	698.5895846	584.4364497	-0.416408053	0.117251323	-3.55141452	0.000383166	0.004313003
Ddx27	234.2448828	229.8722889	298.0955164	244.7977813	238.8130577	174.1070988	149.5307335	159.8467694	216.1635161	0.479542509	0.175352529	2.73473392	0.006243072	0.037861954
Ddx39b	1020.003034	974.9755703	965.5917889	844.5031893	1302.526219	1196.125605	1336.864174	1263.973528	1113.070389	-0.422441492	0.088351142	-4.781392563	1.74E-06	4.72E-05
Ddx3x	2916.694722	3274.689289	2560.056179	3106.670638	1818.959456	2407.989706	2281.581523	2238.841479	2575.685374	0.438930987	0.103803722	4.228470609	2.35E-05	0.000438398
Ddx3y	277.7333842	662.8644884	478.339317	617.4016332	0	0	0	0.986708453	254.6656914	10.72918848	1.046436915	10.25306765	1.15E-24	4.07E-22
Ddx4	306.3962602	378.4966137	333.7481363	402.0975605	137.3175082	146.5647329	60.40645525	125.3119735	236.292405	1.597080836	0.215563463	7.408866127	1.27E-13	1.52E-11
Ddx41	165.0586305	212.03737	298.0955164	200.5572184	285.5806148	372.8055958	279.2560718	310.8131626	265.5255225	-0.511674753	0.180213549	-2.839269062	0.004521701	0.02950674
Ddx50	832.2117776	756.9932274	707.1102946	880.8787632	573.1513385	627.5724804	668.4320868	550.5833167	699.6166607	0.392929622	0.107836538	3.643752197	0.000268692	0.003223324
Ddx51	106.7445035	82.23879303	55.45963095	72.75114786	143.2878346	119.022367	101.9977851	146.032851	103.4418641	-0.686060542	0.233688251	-2.9357939	0.003326953	0.023283353
Ddx58	458.6060152	415.1572805	375.3428595	431.591269	537.3293798	508.5501135	556.5316041	538.7428152	477.7314171	-0.349277541	0.105549814	-3.309125125	0.00093588	0.008756211
Dennd1a	243.1402581	183.3033339	201.0411622	209.405331	126.3719097	69.83957071	107.9394036	100.6442622	155.2106539	1.04815968	0.196075746	5.345687584	9.01E-08	3.52E-06
Dennd1c	294.5357598	269.5054422	272.346402	254.6290175	395.0365996	385.5931228	360.458192	377.9093374	326.2517342	-0.477469445	0.115375155	-4.138407823	3.50E-05	0.000603677
Dennd2c	0.988375033	15.85326131	0.990350553	7.864988957	31.84174103	13.77118296	37.63025081	14.80062679	15.46759718	-1.931709738	0.714446672	-2.703784362	0.006855476	0.040509912
Dennd4a	257.9658836	532.0750826	580.3454239	439.456258	158.2136507	274.4400032	91.10481776	164.7803116	312.2976789	1.394191165	0.399167916	3.492743549	0.000478085	0.005185904
Denr	419.0710139	396.3315327	494.1849258	491.5618098	323.3926823	372.8055958	284.2074206	346.3346669	390.986206	0.440989389	0.130069511	3.390413206	0.000697873	0.007019852
Dgcr14	125.5236292	139.7068653	116.8613652	119.9410816	200.0059358	187.8782818	144.5793847	157.8733525	149.046237	-0.459518968	0.174191367	-2.638012292	0.008339356	0.04723837
Dgkd	272.791509	277.4320729	238.6744832	221.2028144	352.2492601	347.2305417	428.7868053	360.1485853	312.314509	-0.559323012	0.133759601	-4.181554135	2.90E-05	0.000518144
Dgkg	105.7561285	97.1012255	87.15084864	108.1435982	60.69831883	54.1010759	42.5815996	63.14934098	77.33526702	0.852412505	0.227002496	3.755079879	0.000173286	0.002276833
Dhcr24	93.89562811	66.38553172	129.7359224	95.36299111	20.89614255	21.64043036	30.69836251	19.73416906	59.79364723	2.051535904	0.302794317	6.775344815	1.24E-11	1.07E-09
Dhx30	348.8963866	325.9826856	496.1656269	324.4307945	552.2551959	511.5010812	514.9402743	490.3941011	445.5707683	-0.468421018	0.143220087	-3.270637702	0.001073053	0.009802612
Dhx57	82.03512772	124.8444328	108.9385608	92.41362025	200.0059358	169.1888192	190.1317936	192.4081483	144.9958048	-0.880901307	0.180451076	-4.88166281	1.05E-06	3.06E-05
Dhx8	93.89562811	167.4500725	108.9385608	119.9410816	160.2037595	164.2705396	231.7231234	172.6739792	152.3870931	-0.572260198	0.209656549	-2.729512626	0.006342802	0.038290003
Diap3	101.8026284	166.4592437	166.3788929	138.6204304	73.63402612	105.251184	74.27023187	87.8170523	114.2792112	0.749286879	0.220216544	3.402500395	0.000667723	0.006778365
Dirc2	254.0123834	300.221136	453.5805531	336.2282779	261.6993091	198.6984969	165.3750496	219.0492765	273.6080603	0.669912247	0.190844331	3.510254903	0.000447677	0.004912856
Dis3	60.290877	69.35801821	31.69121769	69.801777	91.54500545	124.9243025	135.6669569	100.6442622	85.49030212	-0.969964153	0.265621797	-3.651673786	0.000260537	0.003145598
Dmtn	0	1.981657663	0	1.966247239	3.980217628	15.73849481	3.961079033	12.82720989	5.056863282	-3.208429706	1.1284282	-2.84327324	0.004465277	0.029310246
Dnah11	261.9193837	194.202451	256.5007932	228.0846798	336.3283896	283.2929065	344.6138759	328.5739148	279.1895493	-0.458626939	0.140749605	-3.258459856	0.001120187	0.010162141
Dnaja1	1725.702807	1767.638636	1687.557342	1826.643685	1314.466872	1578.76776	1559.674869	1463.288636	1615.467576	0.24421223	0.082684095	2.95355752	0.003141341	0.022414259
Dnaja2	1352.097045	1350.499698	1458.786364	1520.89224	1025.901094	1145.959153	1209.119375	1184.050143	1280.913139	0.315832158	0.086548719	3.649183529	0.000263075	0.003170417
Dnaja4	11.86050039	8.917459485	31.69121769	14.7468543	1.990108814	4.918279627	2.970809275	3.946833811	10.13025792	2.280397557	0.702679511	3.245288244	0.001173318	0.010556647
Dnajb1	1030.875159	1160.260562	1154.748744	970.3430126	599.0227531	856.7643111	1007.104344	735.0977974	939.2770855	0.432556569	0.138592903	3.121058586	0.001802022	0.014766911
Dnajb6	680.9903976	917.5074981	1020.061069	889.7268758	603.0029707	683.6408682	697.1499098	704.5098353	774.5736781	0.384031763	0.123395101	3.112212398	0.001856908	0.015122349
Dnajb9	711.6300236	798.6080383	773.4637817	845.4863129	283.590506	658.0658141	556.5316041	519.0086462	643.2980909	0.633350137	0.183539828	3.450750422	0.00055903	0.005898331
Dnajc16	39.53500131	46.56895509	73.2859409	43.25743927	79.60435257	94.43096884	97.04643631	91.76388611	70.68662255	-0.840600502	0.255329403	-3.292219742	0.000993999	0.00920033
Dnajc2	539.6527679	639.0845964	555.5866601	634.1147347	375.1355115	386.5767787	440.6700424	389.7498389	495.0713663	0.572991491	0.110798997	5.171450169	2.32E-07	8.01E-06
Dnajc21	158.1400052	152.5876401	181.2341511	171.0635098	70.6488629	68.85591478	28.71782299	71.0430086	112.7863644	1.470382148	0.24728005	5.946222304	2.74E-09	1.51E-07
Dnajc3	325.1753858	427.0472264	461.5033576	439.456258	290.5558869	280.3419388	275.2949928	297.9859528	349.6701249	0.530938443	0.133789142	3.968471857	7.23E-05	0.001102312
Dnajc5	763.0255253	889.7642908	874.479538	856.3006727	693.5529217	678.7225886	710.0234167	651.2275789	764.6370666	0.307794289	0.091007094	3.382091182	0.000719363	0.007191436
Dnajc6	107.7328786	110.9728291	58.43068261	101.2617328	184.0850653	144.597421	144.5793847	148.9929764	125.0816213	-0.717464869	0.21757939	-3.297485432	0.000975547	0.009056389
Dnajc7	63.2560021	75.3029912	72.29559035	87.49800215	161.1988139	161.3195718	95.06589679	126.298682	105.2794438	-0.86619565	0.226203078	-3.829283223	0.000128517	0.001784566
Dnmt3a	324.1870107	325.9826856	287.2016603	300.8358276	233.8377857	201.6494647	222.8106956	229.9030695	265.801025	0.479357761	0.127265732	3.766589426	0.000165493	0.002185021
Dntt	27.67450092	54.49558574	30.70086713	40.30806841	241.7982209	190.8292495	221.8204258	208.1954835	126.9778003	-2.493539223	0.223203963	-11.17157238	5.62E-29	2.95E-26
Dnttip2	278.7217592	300.221136	324.8349813	317.5489292	204.9812079	300.0150573	187.1609843	216.0891512	266.1966508	0.427147231	0.160143286	2.667281537	0.007646759	0.044214428
Dock1	129.4771293	111.963658	142.6104796	119.9410816	93.53511427	85.57806552	87.14373873	81.89680159	106.5182586	0.533734836	0.187511483	2.846411464	0.004421502	0.02911321
Dock10	115.6398788	208.0740546	221.8385238	204.4897129	283.590506	256.7341965	286.1879601	278.2517837	231.8508271	-0.558680907	0.184586418	-3.026663133	0.002472694	0.018829741
Dok2	125.5236292	69.35801821	131.7166235	88.48112577	147.2680522	257.7178525	153.4918125	175.6341046	143.6489023	-0.822767207	0.242354349	-3.394893512	0.000686553	0.006932022
Dok7	0	0	0	1.966247239	13.9307617	0	11.8832371	7.893667623	4.459239208	-4.093396363	1.50629849	-2.717520061	0.006577317	0.039379961
Dopey2	40.52337634	44.58729742	69.32453869	49.15618098	102.4906039	108.2021518	74.27023187	92.75059457	72.66312195	-0.891712602	0.253216297	-3.521545068	0.00042904	0.004757163
Dpcd	56.33737687	38.64232443	81.20874532	43.25743927	82.58951579	112.1367755	86.15346897	91.76388611	74.01119153	-0.764159475	0.269020946	-2.840520357	0.004504	0.029460314
Dph1	49.41875164	67.37636055	76.25699256	76.68364234	146.2729978	144.597421	139.6280359	111.4980552	101.4665321	-1.006646846	0.213372863	-4.717782914	2.38E-06	6.23E-05
Dph2	115.6398788	71.33967588	66.35348703	91.43049663	197.0207726	228.2081747	227.7620444	188.4613145	148.2769806	-1.287178104	0.199156494	-6.463149031	1.03E-10	7.32E-09
Dph5	233.2565077	198.1657663	222.8288744	220.2196908	289.5608325	266.5707558	337.6819876	314.7599965	260.3805514	-0.466771903	0.135175551	-3.453079345	0.000554226	0.005866488
Dpy19l1	57.3257519	93.13791017	86.16049809	85.53175491	132.3422361	127.8752703	125.7642593	123.3385566	103.9345297	-0.660814644	0.203766498	-3.242999467	0.001182784	0.010634534
Dpysl2	172.9656307	238.7897484	255.5104426	214.3209491	109.4559848	74.75785034	94.07562703	97.68413683	157.1950462	1.229642604	0.188580449	6.520520092	7.01E-11	5.08E-09
Dram2	250.0588833	247.7072079	253.5297415	291.0045914	179.1097933	217.3879595	178.2485565	205.2353582	227.7852614	0.41819301	0.141159159	2.962563771	0.003050886	0.021947667
Drap1	114.6515038	122.8627751	140.6297785	93.39674387	194.0356094	170.1724751	197.0636819	173.6606877	150.8091569	-0.640318128	0.175128231	-3.656281605	0.0002559	0.003106752
Dscc1	52.38387674	14.86243247	68.33418814	44.24056289	19.90108814	10.82021518	13.86377662	22.69429442	30.88755432	1.418539952	0.460884885	3.077861732	0.002084916	0.016508415
Dsg2	5.930250197	1.981657663	0	1.966247239	3.980217628	7.869247404	31.68863226	12.82720989	8.280432785	-2.51228906	0.908429586	-2.765529766	0.005683042	0.03533007
Dsn1	145.2911298	133.7618923	90.1219003	140.5866776	51.74282917	80.65978589	54.4648367	90.77717766	98.42577868	0.876350863	0.247626089	3.539008626	0.000401633	0.004493908
Dst	167.0353805	225.9089736	250.5586898	215.3040727	87.56478782	128.8589262	39.61079033	71.0430086	148.2355787	1.392509649	0.269464355	5.16769518	2.37E-07	8.15E-06
Dtd2	141.3376297	95.11956784	99.03505527	99.29548559	67.66369968	55.08473183	50.50375767	65.12275789	84.14533568	0.867170226	0.230951652	3.754769523	0.000173501	0.002276833
Dtnbp1	973.5494073	855.0852817	759.5988739	874.9800215	690.5677585	722.9871052	770.4298719	679.842124	790.8800555	0.27417837	0.101052175	2.713235707	0.006662969	0.039681238
Dtwd2	85.98862785	125.8352616	72.29559035	101.2617328	31.84174103	71.80688256	58.42591574	40.45504657	73.48884982	0.927835962	0.29048234	3.194121762	0.001402569	0.012145124
Dtx3	220.4076323	119.8902886	162.4174906	95.36299111	220.9020784	257.7178525	259.4506767	207.2087751	192.9197232	-0.660500438	0.222428493	-2.969495628	0.002982891	0.021620768
Dtx3l	760.0604002	566.7540917	739.7918629	732.4270967	409.9624157	425.9230157	584.2591574	471.6466405	586.3530851	0.565194565	0.136641253	4.13633916	3.53E-05	0.00060675
Dus4l	4.941875164	3.963315327	8.913154974	7.864988957	0	1.967311851	0	0	3.456330784	3.700173062	1.402578093	2.638122669	0.008336642	0.04723837
Dusp1	3672.801622	2994.284729	2788.827156	2691.792471	806.9891242	1288.589262	1564.626218	1127.807762	2116.964793	1.343159264	0.156244487	8.596522603	8.22E-18	1.61E-15
Dusp3	80.05837765	93.13791017	57.44033206	76.68364234	51.74282917	37.37892517	43.57186936	55.25567336	61.90869491	0.709529213	0.262109363	2.706996824	0.006789491	0.040210437
Dusp6	96.86075321	96.11039667	102.0061069	98.31236197	63.68348205	43.28086072	39.61079033	61.17592408	75.13008449	0.920920163	0.235980656	3.902523948	9.52E-05	0.001381745
Dynll1	382.5011377	497.3960735	483.2910697	409.9625494	616.9337324	676.7552767	589.2105062	598.9320309	531.8727971	-0.48516692	0.115921394	-4.185309579	2.85E-05	0.000511044
Dynlrb1	406.2221385	340.8451181	411.9858299	316.5658055	468.6706257	541.010759	461.4657073	427.2447601	421.751343	-0.363535892	0.1287933	-2.82263046	0.004763144	0.030776516
Dynlt1c	91.91887805	65.39470289	76.25699256	114.0423399	183.0900109	136.7281736	194.0928726	163.7936032	128.1646967	-0.962855834	0.211801124	-4.546037418	5.47E-06	0.000127773
Dyrk1a	901.3980299	823.3787591	839.8172687	867.1150326	544.2947607	450.5144139	608.0256316	484.4738503	689.8772183	0.71737046	0.109203504	6.569115745	5.06E-11	3.87E-09
Dyrk3	86.97700288	111.963658	311.9604241	142.5529249	63.68348205	83.61075366	61.39672501	74.00313396	117.0185131	1.208716166	0.325857742	3.709336958	0.000207803	0.002632301
Dzip1	79.07000262	75.3029912	120.8227674	104.2111037	50.74777476	30.49333369	44.56213912	42.42846347	68.454822	1.173642835	0.266963039	4.396274621	1.10E-05	0.000236372
E130309D02Rik	86.97700288	77.28464887	85.17014753	63.90303528	147.2680522	163.2868836	194.0928726	141.0993088	119.885244	-1.043393987	0.196333642	-5.314392262	1.07E-07	4.04E-06
E230001N04Rik	31.62800105	13.87160364	17.82630995	22.61184325	67.66369968	80.65978589	56.44537622	61.17592408	43.98531797	-1.629617266	0.32654753	-4.990444323	6.02E-07	1.91E-05
E2f1	24.70937582	26.75237845	19.80701105	15.72997791	36.81701306	52.13376405	59.4161855	25.65441977	32.6275157	-1.000441977	0.378456128	-2.643482042	0.008205812	0.046703442
E2f3	213.4890071	210.0557123	167.3692434	245.7809049	132.3422361	114.1040874	128.7350686	141.0993088	169.1219461	0.696683571	0.170558872	4.084710243	4.41E-05	0.000727373
E2f4	172.9656307	153.5784689	151.5236346	124.8566997	197.0207726	200.6658088	238.6550117	184.5144807	177.9725635	-0.445215681	0.164334824	-2.709198637	0.006744595	0.040062977
E2f5	93.89562811	152.5876401	158.4560884	155.3335319	95.52522308	99.34924847	91.10481776	96.69742838	117.8687008	0.549983206	0.207563451	2.649711225	0.00805606	0.045970634
E2f7	19.76750066	9.908288316	20.79736161	11.79748344	3.980217628	5.901935553	3.961079033	2.960125359	9.884248948	1.889390368	0.644115681	2.93330907	0.003353699	0.023383325
E330009J07Rik	129.4771293	139.7068653	143.6008301	143.5360485	67.66369968	52.13376405	88.13400848	74.98984242	104.9052735	0.975674653	0.206150847	4.732819045	2.21E-06	5.88E-05
Ear2	0	0	0	0	1.990108814	1.967311851	9.902697583	3.946833811	2.225869007	-4.614154178	1.642356413	-2.809471891	0.004962285	0.031828408
Ebag9	352.8498867	385.4324155	349.5937451	421.7600328	227.8674592	331.4920469	224.7912351	250.623947	318.0513461	0.544769737	0.14928467	3.649200785	0.000263057	0.003170417
Ece2	55.34900183	61.43138756	102.0061069	76.68364234	153.2383787	111.1531196	106.9491339	112.4847636	97.41194181	-0.711369067	0.239567226	-2.969392258	0.002983894	0.021620768
Ech1	765.0022754	667.8186325	665.5155714	644.9290945	798.0336345	776.1045252	978.3865212	822.9148497	764.838138	-0.299175878	0.106186231	-2.81746394	0.004840455	0.031214637
Eci1	282.6752594	281.3953882	279.2788559	270.3589954	375.1355115	341.3286061	348.5749549	364.0954191	317.8553738	-0.359749457	0.113346469	-3.173892067	0.001504096	0.012863155
Edf1	173.9540058	156.5509554	212.9253688	155.3335319	316.4273015	330.508391	295.100388	328.5739148	246.1717321	-0.862742295	0.144801862	-5.958088394	2.55E-09	1.43E-07
Eef1a1	98165.40825	98970.91951	94140.74284	98352.67004	70689.66013	76431.04906	78998.76996	74137.32631	86235.81826	0.375906405	0.059082232	6.362427237	1.99E-10	1.35E-08
Efcc1	234.2448828	192.2207933	306.0183208	222.185938	174.1345212	150.4993566	135.6669569	154.9132271	196.2354996	0.633947123	0.175001924	3.622515157	0.000291752	0.003458898
Efr3a	979.4796575	985.8746875	779.405885	971.3261363	732.3600436	649.2129108	636.7434546	696.6161677	803.8773679	0.452911006	0.104941938	4.315824692	1.59E-05	0.000316474
Egfl7	308.3730102	254.6430097	333.7481363	214.3209491	425.8832862	444.6124783	445.6213912	405.5371741	354.0924294	-0.631917091	0.143980955	-4.388893602	1.14E-05	0.000242163
Egr1	4663.153405	5374.255583	6200.584811	5185.977094	531.3590534	1126.286035	1122.965906	793.3135961	3124.736935	2.583621432	0.247076124	10.45678307	1.36E-25	5.60E-23
Egr2	11.86050039	18.8257478	52.48857929	21.62871963	0	11.80387111	4.951348791	4.933542264	15.81153866	2.271100493	0.702155781	3.234468127	0.001218695	0.010890327
Egr4	4.941875164	7.926630653	3.961402211	4.915618098	0	0	0	0	2.718190766	4.901354614	1.489886603	3.289750108	0.001002764	0.009256716
Ehd3	151.22138	105.0278562	85.17014753	114.0423399	71.64391731	60.00301145	54.4648367	63.14934098	88.09035375	0.869808588	0.235903014	3.687144869	0.000226784	0.002821059
Eid2b	73.13975242	73.32133354	50.50787819	54.07179908	25.87141458	37.37892517	15.84431613	31.57467049	45.2137612	1.181251331	0.324841542	3.636392452	0.000276483	0.003304714
Eif2b2	204.5936318	202.1290817	178.2630995	165.1647681	260.7042547	257.7178525	255.4895976	217.0758596	217.6422682	-0.401721751	0.144885777	-2.772678997	0.005559693	0.0346946
Eif2d	223.3727574	239.7805773	172.3209962	193.6753531	305.481703	233.1264543	304.0128158	262.4644485	241.7793882	-0.414384197	0.156291851	-2.651348708	0.008017102	0.045847836
Eif2s2	780.8162759	931.3791017	833.8751654	845.4863129	556.2354136	649.2129108	481.2711025	600.9054478	709.8977163	0.568027022	0.111716786	5.084527057	3.69E-07	1.23E-05
Eif2s3y	510.9898919	660.8828307	571.4322689	644.9290945	0	0	0	0.986708453	298.6525993	10.95915654	1.029371904	10.64645003	1.81E-26	8.50E-24
Eif3d	562.3853936	582.607353	632.8340032	554.4817215	796.0435257	822.3363537	678.3347844	759.7655087	673.5985805	-0.390153476	0.100216103	-3.893121623	9.90E-05	0.001425407
Eif3e	4523.792525	5159.245726	4579.380956	5480.91418	3400.100909	3353.28305	3864.032597	3789.947167	4268.837139	0.454565412	0.086762102	5.239216207	1.61E-07	5.68E-06
Eif4b	3591.754869	3937.553777	3719.756676	4035.722459	3192.134538	2880.14455	3317.40369	3092.344291	3470.851856	0.29226343	0.073924648	3.953531576	7.70E-05	0.00115474
Eif4ebp2	114.6515038	203.1199105	164.3981917	170.0803862	62.68842765	122.9569907	80.21185042	88.80376076	125.8638777	0.87868503	0.238342397	3.686650126	0.000227225	0.002823872
Eif5b	315.2916355	365.6158389	323.8446307	322.4645473	272.6449075	264.603444	259.4506767	258.5176146	297.8041619	0.330856512	0.119441998	2.770018231	0.005605316	0.034929518
Elf2	467.5013905	594.497299	536.7699996	582.0091829	442.7992112	383.6258109	461.4657073	407.510591	484.522399	0.363286137	0.117263179	3.098041005	0.001948045	0.015699089
Elmo2	142.3260047	166.4592437	155.4850368	159.2660264	299.5113765	289.1948421	272.3241835	247.6638217	216.5288169	-0.830286532	0.141313609	-5.87548884	4.22E-09	2.22E-07
Elovl1	143.3143798	167.4500725	89.13154974	133.7048123	235.8278945	152.4666684	217.8593468	193.3948568	166.6436976	-0.583310148	0.20914008	-2.789088285	0.005285665	0.033348944
Elp2	532.7341427	356.6983794	466.4551103	364.7388629	621.9090044	661.0167819	566.4343017	598.9320309	521.1148268	-0.508879331	0.136919977	-3.716618588	0.000201907	0.002570009
Elp4	89.94212798	110.9728291	90.1219003	105.1942273	71.64391731	56.06838775	64.36753429	60.18921562	81.06251746	0.651583793	0.215156688	3.028415244	0.0024584	0.018775317
Eltd1	3049.136976	3141.918225	2766.049094	3430.118309	2387.135523	2646.03444	2240.980463	2512.159721	2771.691594	0.34001258	0.086860127	3.914484017	9.06E-05	0.001328228
Emb	1262.154917	1345.545553	1117.115423	1341.963741	1637.859554	1702.708407	1692.371017	1608.334778	1463.506674	-0.390378551	0.083787933	-4.659126167	3.18E-06	7.89E-05
Emc10	290.5822596	229.8722889	288.1920108	222.185938	357.2245321	413.1354887	486.2224513	414.4175502	337.729065	-0.696975667	0.14378551	-4.847328966	1.25E-06	3.53E-05
Emc4	370.6406373	353.7258929	365.4393539	357.8569976	425.8832862	422.972048	463.4462469	456.8460137	402.1013096	-0.289331311	0.104438045	-2.770363152	0.005599382	0.034909107
Emd	142.3260047	184.2941627	164.3981917	157.2997791	203.9861535	300.0150573	255.4895976	244.7036963	206.5640804	-0.631431375	0.163102543	-3.871376652	0.000108222	0.001535216
Eme2	106.7445035	153.5784689	116.8613652	139.603554	188.0652829	204.6004325	161.4139706	176.6208131	155.9360488	-0.49973152	0.175667926	-2.844751068	0.004444614	0.029235729
Eng	388.4313879	375.5241272	392.1788189	326.3970417	500.5123668	556.7492538	496.1251489	431.1915939	433.3887174	-0.42083955	0.119764911	-3.513880195	0.000441612	0.004858471
Enkd1	23.72100079	13.87160364	20.79736161	20.64559601	42.7873395	38.36258109	46.54267864	40.45504657	30.89790098	-1.088960924	0.342372646	-3.180630626	0.001469549	0.012658355
Enpp4	245.1170081	300.221136	209.9543172	284.1227261	202.991099	138.6954855	193.1026029	204.2486497	222.3066281	0.492192099	0.172589925	2.851800871	0.004347232	0.028696103
Enthd2	60.290877	56.4772434	52.48857929	38.34182117	89.55489664	86.56172144	83.18265969	78.93667623	68.22930936	-0.704397165	0.237433736	-2.966710526	0.003010042	0.021749127
Epb4.1l3	50.40712667	49.54144158	37.633321	63.90303528	17.91097933	33.44430147	22.77620444	24.66771132	37.53551514	1.027790917	0.33436163	3.073890139	0.002112872	0.016639502
Epb4.1l4b	502.0945166	600.442272	623.9208482	670.4903086	780.1226552	855.7806552	874.4081965	765.6857594	709.1181515	-0.450719315	0.109170745	-4.128572322	3.65E-05	0.000625155
Epc1	366.6871372	340.8451181	303.0472691	331.3126598	206.9713167	232.1427984	238.6550117	210.1689005	278.7287764	0.59570138	0.128670197	4.629676443	3.66E-06	8.94E-05
Eps15l1	179.884256	143.6701806	197.07976	149.4347902	207.9663711	249.8486051	226.7717746	252.5973639	200.9066377	-0.484154644	0.158523563	-3.054149401	0.002256997	0.017532765
Ept1	111.6863787	91.15625251	97.05435417	104.2111037	34.82690425	77.70881811	48.52321815	58.21579872	77.92285354	0.881572268	0.257559884	3.422785623	0.000619829	0.006406042
Erbb2ip	771.9209006	857.0669394	898.2479513	1027.364183	760.221567	724.9544171	576.3369993	755.8186749	796.491454	0.33538133	0.119810243	2.799270936	0.005121814	0.032549662
Ergic3	672.0950223	520.1851366	680.3708297	529.903631	776.1424375	797.7449556	760.5271743	761.7389256	687.3385141	-0.3659398	0.112620741	-3.249310876	0.00115685	0.010444246
Erh	164.0702554	181.3216762	210.9446677	196.6247239	357.2245321	349.1978535	304.0128158	355.215043	264.826446	-0.858936418	0.136303336	-6.301653676	2.94E-10	1.94E-08
Eri3	136.3957545	79.26630653	143.6008301	112.0760926	166.174086	240.0120458	182.2096355	197.3416906	157.1345552	-0.737378007	0.206505267	-3.570746731	0.000355965	0.004087374
Erich1	106.7445035	90.16542368	61.40173427	66.85240614	63.68348205	26.55870999	37.63025081	55.25567336	63.53652298	0.828594149	0.310654045	2.667256911	0.007647319	0.044214428
Erlin2	339.0126362	304.1844513	344.6419923	399.1481896	212.9416431	188.8619377	246.5771698	210.1689005	280.6921151	0.692114511	0.140776124	4.916419728	8.81E-07	2.64E-05
Errfi1	16.80237556	39.63315327	68.33418814	41.29119203	12.93570729	13.77118296	11.8832371	14.80062679	27.43145789	1.636898629	0.45236228	3.618556855	0.00029625	0.003502741
Etnk1	1098.084661	1189.985427	992.3312538	1245.617626	675.6419424	882.3393651	734.7801606	761.7389256	947.5649202	0.567260641	0.108907314	5.20865516	1.90E-07	6.65E-06
Etv3	291.5706347	416.1481093	410.9954794	384.4013353	195.0306638	310.8352724	192.1123331	239.770154	305.1079978	0.680517824	0.175355589	3.880787762	0.000104119	0.001486634
Ewsr1	759.0720252	731.2316777	872.4988369	793.3807611	385.0860555	441.6615105	409.9716799	445.0055122	604.7385074	0.908164401	0.103328193	8.789124966	1.51E-18	3.05E-16
Exoc2	522.8503923	487.4877852	484.2814203	546.6167325	655.7408543	667.9023734	718.9358445	681.8155409	595.7038679	-0.41644965	0.095146232	-4.376943193	1.20E-05	0.000252151
Exosc5	78.08162759	114.9361445	182.2245017	88.48112577	192.0455006	212.4696799	289.1587694	178.59423	166.9989474	-0.911618941	0.249385972	-3.655453967	0.000256727	0.003108431
Extl2	179.884256	147.6334959	147.5622324	149.4347902	77.61424375	112.1367755	134.6766871	74.00313396	127.8682018	0.648332156	0.21681425	2.990265424	0.002787351	0.020603536
Eya1	391.396513	497.3960735	350.5840957	464.0343485	241.7982209	230.1754866	173.2972077	258.5176146	325.8999451	0.914365107	0.15842691	5.771526502	7.86E-09	3.94E-07
F2r	141.3376297	162.4959284	151.5236346	171.0635098	104.4807127	113.1204314	93.08535728	123.3385566	132.5557201	0.52928926	0.175308936	3.019180152	0.002534598	0.019178845
F630028O10Rik	37.55825124	50.53227041	21.78771216	29.49370859	95.52522308	55.08473183	92.09508752	71.0430086	56.63999918	-1.170607202	0.31348158	-3.734213674	0.000188303	0.002427422
Faah	114.6515038	99.08288316	113.8903136	110.1098454	149.2581611	181.9763462	136.6572266	142.0860172	130.9640371	-0.478774229	0.177296693	-2.700412631	0.006925352	0.040845359
Faf1	335.0591361	371.5608119	294.1341142	355.8907503	236.8229489	247.8812932	215.8788073	224.9695272	285.2746736	0.551651727	0.130366759	4.23153672	2.32E-05	0.000433694
Fam107b	4226.29164	5130.51169	4955.714166	5141.736531	3251.837802	3797.895528	3723.414291	3633.060523	4232.557771	0.433384133	0.085326616	5.079120134	3.79E-07	1.25E-05
Fam109a	63.2560021	39.63315327	40.60437266	44.24056289	82.58951579	81.64344181	95.06589679	67.09617479	64.26614001	-0.797838583	0.257877016	-3.093872401	0.001975624	0.015862959
Fam114a1	15.81400052	30.71569378	52.48857929	31.45995583	51.74282917	76.72516219	71.29942259	61.17592408	48.92769593	-1.000145503	0.341181197	-2.931420349	0.003374159	0.023463711
Fam115c	0	0	0.990350553	1.966247239	9.950544071	10.82021518	6.931888308	7.893667623	4.819114122	-3.58699591	1.142190734	-3.140452644	0.00168687	0.014015636
Fam117b	430.9315143	423.0839111	499.1366786	504.3424169	396.031654	313.7862402	362.4387315	393.6966727	415.4309774	0.341618575	0.122909628	2.779428919	0.005445457	0.034127635
Fam168b	1224.596666	1134.499012	1303.301327	1197.444569	906.4945649	880.3720533	766.4687929	866.3300216	1034.938376	0.507054157	0.089414121	5.670850982	1.42E-08	6.64E-07
Fam178a	374.5941374	450.8271184	477.3489664	457.1524832	309.4619206	301.9823691	272.3241835	291.0789936	366.8462715	0.583045602	0.121620764	4.793964317	1.64E-06	4.47E-05
Fam199x	347.9080115	290.3128477	292.153413	346.0595141	180.1048477	223.2898951	133.6864174	194.3815652	250.987064	0.803173214	0.165330505	4.857985611	1.19E-06	3.37E-05
Fam203a	52.38387674	47.55978392	48.52717708	50.1393046	64.67853646	80.65978589	112.8907524	84.85692694	67.71201801	-0.788664172	0.250745773	-3.14527405	0.001659313	0.013856794
Fam208b	340.0010113	342.8267757	226.7902766	300.8358276	254.7339282	154.4339803	147.550194	240.7568625	250.991107	0.602135511	0.201482051	2.98853177	0.002803214	0.020690067
Fam214b	154.1865051	137.7252076	144.5911807	146.4854193	68.65875409	103.2838722	100.0172456	79.92338468	116.8589462	0.728181023	0.193067156	3.771646285	0.000162174	0.002151837
Fam45a	85.98862785	118.8994598	124.7841696	149.4347902	31.84174103	60.98666738	31.68863226	39.46833811	80.38655328	1.54638441	0.275190734	5.619318608	1.92E-08	8.77E-07
Fam60a	638.4902712	462.7170644	407.0340772	568.2454522	300.5064309	234.1101103	432.7478844	296.9992443	417.6063168	0.715817885	0.183424251	3.902525877	9.52E-05	0.001381745
Fam63b	584.1296444	743.1216237	444.6673982	646.8953418	347.2739881	375.7565635	365.4095408	349.2947923	482.0686116	0.750494523	0.144976102	5.176677493	2.26E-07	7.81E-06
Fam69a	475.4083908	615.3047044	475.3682653	559.3973396	417.922851	358.0507569	459.4851678	417.3776755	472.2893939	0.362898464	0.126511637	2.868498677	0.004124249	0.027626791
Fam73a	245.1170081	242.7530638	223.8192249	253.6458939	160.2037595	144.597421	167.3555891	156.886644	199.2973255	0.617975358	0.140688659	4.392503005	1.12E-05	0.00023895
Fam76a	359.7685119	357.6892082	370.3911067	380.4688408	219.907024	248.8649491	197.0636819	255.5574893	298.7138515	0.672183299	0.128147138	5.245402344	1.56E-07	5.54E-06
Fam84b	315.2916355	388.404902	366.4297045	393.2494479	124.3818009	107.2184959	123.7837198	145.0461426	245.4757311	1.54811428	0.149128282	10.38109113	3.02E-25	1.17E-22
Fam96a	930.0609058	878.8651737	859.6242798	1098.149083	740.3204789	649.2129108	759.5369046	805.1540975	840.1154793	0.350583369	0.108890451	3.219596984	0.001283709	0.011370739
Fam98c	139.3608796	127.8169193	154.4946862	125.8398233	173.1394668	182.9600021	221.8204258	216.0891512	167.6901693	-0.53634464	0.163858865	-3.273210998	0.001063331	0.009747322
Fancb	15.81400052	6.935801821	12.87455719	7.864988957	31.84174103	16.72215073	26.73728347	28.61454513	18.42563361	-1.256581504	0.47284655	-2.657482656	0.007872664	0.045199002
Fance	77.09325256	84.22045069	97.05435417	82.58238405	155.2284875	114.1040874	113.8810222	129.2588073	106.6778557	-0.58782204	0.19823676	-2.965252466	0.003024346	0.021816481
Fastkd2	111.6863787	128.8077481	71.3052398	133.7048123	215.9268063	120.9896788	229.7425839	181.5543553	149.2147004	-0.747815641	0.238347492	-3.137501613	0.001703943	0.014112863
Faxc	0	0	0	0	1.990108814	4.918279627	6.931888308	1.973416906	1.976711707	-4.443069182	1.666702777	-2.665783751	0.007680908	0.044369574
Fbp1	103.7793784	125.8352616	131.7166235	111.092969	87.56478782	78.69247404	60.40645525	77.94996777	97.12973969	0.633091595	0.206071178	3.072198659	0.002124883	0.016694189
Fbxl20	309.3613853	283.3770458	247.5876382	286.0889733	340.3086072	426.9066717	441.6603122	359.1618768	336.8065638	-0.477249905	0.134223914	-3.555625014	0.000377082	0.004263361
Fbxl3	712.6183986	996.7738046	659.5734681	884.8112577	644.7952558	594.128179	620.8991384	642.3472028	719.4933381	0.378957195	0.128891475	2.940126132	0.003280787	0.023095613
Fbxo10	13.83725046	19.81657663	24.75876382	17.69622515	23.88130577	53.11741998	55.45510646	41.44175502	31.25055041	-1.192434771	0.387073318	-3.080643162	0.00206554	0.016424296
Fbxo11	694.827648	882.828489	608.0752394	894.6424939	645.7903102	512.4847372	596.1423945	633.4668267	683.5322674	0.367433998	0.135904676	2.703615575	0.006858959	0.040512269
Fbxo3	847.0374031	1002.718778	782.3769366	956.579282	768.1820023	677.7389326	591.1910457	751.8718411	797.2120276	0.363752023	0.115958892	3.136904946	0.001707415	0.014132703
Fbxo33	580.1761442	716.3692453	813.0778038	707.8490062	338.3184984	638.3926956	413.9327589	445.9922207	581.7635466	0.617222825	0.168306237	3.667260558	0.000245163	0.003006966
Fbxo7	290.5822596	260.5879827	255.5104426	290.0214678	321.4025735	425.9230157	462.4559771	384.8162966	336.412502	-0.540045763	0.138409499	-3.90179697	9.55E-05	0.001382964
Fbxw17	69.18625229	47.55978392	38.62367156	35.39245031	76.61918935	88.52903329	102.9880549	84.85692694	67.96942031	-0.887999175	0.266877663	-3.327364168	0.000876717	0.008339288
Fbxw7	233.2565077	193.2116222	201.0411622	219.2365672	168.1641948	140.6627973	115.8615617	160.8334778	179.0334864	0.532294209	0.166076346	3.205117538	0.001350073	0.011807299
Fcf1	233.2565077	232.8447754	237.6841327	208.4222074	367.1750762	314.7698961	351.5457642	329.5606232	284.4073729	-0.579391391	0.124768492	-4.643731631	3.42E-06	8.42E-05
Fcgr2b	58.31412693	78.2754777	25.74911437	57.02116994	24.87636018	14.75483888	19.80539517	16.7740437	36.94631586	1.525638274	0.389721372	3.914689785	9.05E-05	0.001328228
Fcgrt	29.65125098	82.23879303	119.8324169	67.83552976	39.80217628	41.31354887	28.71782299	39.46833811	56.10748461	1.004483454	0.36492973	2.752539386	0.005913503	0.036418087
Fcho1	384.4778877	305.1752801	398.1209222	337.2114016	476.631061	575.4387164	534.7456695	488.4206842	437.5277028	-0.542383226	0.123536353	-4.390474667	1.13E-05	0.000240799
Fcna	0	0	0	0	10.94559848	12.78752703	37.63025081	15.78733525	9.643838946	-6.729432575	1.218565242	-5.522422883	3.34E-08	1.42E-06
Fez2	157.1516302	146.6426671	113.8903136	113.0592163	158.2136507	182.9600021	212.907998	203.2619413	161.0109274	-0.513048528	0.179920124	-2.851534978	0.00435087	0.028705689
Fgd4	155.1748801	214.0190276	186.1859039	180.894746	115.4263112	139.6791414	139.6280359	133.2056411	158.0267109	0.479734971	0.168039486	2.854894309	0.004305115	0.028559298
Fgfbp3	85.00025282	84.22045069	51.49822874	68.81865338	53.73293798	26.55870999	43.57186936	39.46833811	56.60868013	0.826332002	0.294260249	2.80816728	0.004982434	0.031898372
Fggy	282.6752594	260.5879827	329.7867341	272.3252427	149.2581611	129.8425822	258.4604069	180.5676469	232.938002	0.673546928	0.196212059	3.432749911	0.000597493	0.00620448
Fgl2	172.9656307	228.8814601	162.4174906	247.7471522	162.1938684	97.38193662	106.9491339	137.1524749	164.4611434	0.689224531	0.208472412	3.306070691	0.000946142	0.008839632
Fh1	319.2451356	268.5146134	279.2788559	274.2914899	370.1602394	349.1978535	341.6430666	359.1618768	320.1866414	-0.315321088	0.118355446	-2.664187394	0.007717456	0.044521958
Fhl1	128.4887543	96.11039667	89.13154974	120.9242052	59.70326443	65.90494701	59.4161855	67.09617479	85.8469347	0.785761071	0.219157673	3.58536874	0.000336602	0.003912927
Fig4	141.3376297	177.3583609	151.5236346	173.0297571	214.9317519	163.2868836	305.9933553	233.8499033	195.1639095	-0.513127715	0.192569641	-2.664634533	0.007707203	0.044482347
Fkbp1a	636.5135211	720.3325606	715.0330991	665.5746905	733.355098	863.6499026	867.4763082	826.8616835	753.5996079	-0.265906001	0.096318288	-2.760701064	0.005767744	0.035704566
Flad1	173.9540058	145.6518383	130.726273	136.6541831	206.9713167	214.4369918	260.4409464	212.1423174	185.122234	-0.606940001	0.161154632	-3.766196442	0.000165753	0.002186081
Fli1	392.384888	480.5519833	445.6577487	526.9542602	240.8031665	216.4043036	223.8009654	253.5840724	347.5176735	0.981705485	0.131174667	7.483956376	7.21E-14	9.02E-12
Flna	595.9901448	558.827461	735.8304607	510.2411586	836.8407564	962.999151	791.2255368	867.31673	732.4089249	-0.526599834	0.121912786	-4.319479959	1.56E-05	0.000312224
Flot1	909.3050301	697.5434975	871.5084864	700.9671408	1125.406534	1125.302379	978.3865212	1023.216666	928.9545318	-0.419545901	0.111215029	-3.772384939	0.000161695	0.002147644
Fmn1	4.941875164	2.972486495	16.8359594	12.78060706	0	0	1.980539517	0.986708453	5.06227201	3.661142283	1.20606339	3.035613478	0.002400469	0.018461685
Fmnl1	199.6517566	135.7435499	151.5236346	139.603554	211.9465887	250.832261	209.9371887	221.0226934	190.0326534	-0.512565347	0.167131352	-3.066841384	0.002163336	0.01693539
Fmr1	338.0242612	539.0108844	383.2656639	490.5786862	236.8229489	355.0997891	210.9274585	292.065702	355.7244243	0.677154286	0.1837356	3.685482212	0.00022827	0.002834173
Fnbp1l	471.4548906	412.184794	453.5805531	421.7600328	368.1701306	312.8025843	337.6819876	363.1087106	392.5929605	0.348282811	0.113261244	3.0750396	0.002104746	0.016595405
Fnbp4	721.5137739	683.6718938	581.3357744	709.8152534	818.929777	817.4180741	770.4298719	848.5692694	743.960461	-0.271788739	0.098327142	-2.76412732	0.005707526	0.035398521
Fos	20184.59492	20168.32087	21091.49572	19343.94034	801.0187977	3076.875735	3123.310818	1879.679603	11208.6546	3.185365194	0.416453463	7.648790266	2.03E-14	2.69E-12
Fosb	1234.480416	1548.665464	1791.54415	1227.921401	51.74282917	477.0731239	348.5749549	188.4613145	858.5579566	2.444660976	0.612675574	3.990139446	6.60E-05	0.001028978
Foxa3	56.33737687	23.77989196	35.6526199	22.61184325	9.950544071	1.967311851	25.74701371	7.893667623	22.99253365	1.603361297	0.576527197	2.781067927	0.00541804	0.033972015
Foxd2os	163.0818804	131.7802346	124.7841696	120.9242052	85.57467901	85.57806552	109.9199432	74.98984242	112.0791275	0.602390076	0.201581778	2.988316112	0.002805192	0.020690067
Foxn2	32.61637608	29.72486495	75.26664201	38.34182117	25.87141458	15.73849481	21.78593468	18.7474606	32.26162611	1.099200032	0.399585902	2.75084788	0.005944124	0.036521053
Foxo3	569.3040189	593.5064702	633.8243537	640.0134764	448.7695376	485.9260272	479.290563	434.1517192	535.5982708	0.398820448	0.099492779	4.008536616	6.11E-05	0.000964614
Foxp1	1062.50316	1130.535697	1090.375959	1113.879061	779.1276008	652.1638786	748.6439372	692.6693339	908.7373284	0.614330542	0.088707713	6.925333996	4.35E-12	4.11E-10
Foxp2	0	0	0	1.966247239	7.960435257	4.918279627	11.8832371	9.867084528	4.574410469	-4.132094029	1.324337151	-3.120122415	0.001807759	0.014804689
Frat2	645.4088964	701.5068128	754.6471212	618.3847568	267.6696355	355.0997891	384.2246662	328.5739148	506.9394491	1.026011975	0.127865691	8.02413817	1.02E-15	1.58E-13
Frg1	246.1053832	238.7897484	214.9060699	247.7471522	354.2393689	355.0997891	370.3608896	384.8162966	301.5080872	-0.628120746	0.119595339	-5.252050373	1.50E-07	5.37E-06
Frrs1	405.2337634	265.5421269	237.6841327	261.5108828	199.0108814	174.1070988	165.3750496	182.5410638	236.3756249	0.698377058	0.179626491	3.887940211	0.000101099	0.001449815
Fry	101.8026284	178.3491897	129.7359224	169.0972626	85.57467901	66.88860293	94.07562703	84.85692694	113.7976049	0.805113788	0.224236258	3.590471026	0.000330081	0.003847332
Fstl1	333.082386	324.9918568	262.4428965	304.7683221	233.8377857	187.8782818	194.0928726	196.3549821	254.6811729	0.593400339	0.141360853	4.197769936	2.70E-05	0.000491108
Fubp1	421.047764	406.239821	406.0437266	419.7937856	658.7260175	459.3673172	482.2613723	580.1845703	479.2080468	-0.399403727	0.128484336	-3.10857913	0.001879893	0.015262221
Fuca1	219.4192573	192.2207933	256.5007932	222.185938	287.5707236	337.3939824	328.7695597	264.4378654	263.5623641	-0.452340416	0.144490746	-3.130583995	0.001744591	0.014386031
Fut10	103.7793784	108.9911715	105.9675091	112.0760926	78.60929816	48.19914035	36.63998106	64.13604943	82.29982759	0.920913582	0.248896206	3.699990437	0.000215608	0.002705082
Fuz	26.68612588	10.89911715	23.76841327	22.61184325	5.970326443	9.836559255	1.980539517	8.880376076	13.8291626	1.654085675	0.582406376	2.840088541	0.004510101	0.029460314
Fxr1	300.46601	318.056055	387.2270661	381.4519644	247.7685474	215.4206477	282.2268811	248.6505301	297.6584627	0.480853587	0.141490669	3.398482663	0.000677608	0.006852539
Fxyd5	1339.248169	1011.636237	1257.745202	993.9379795	1777.167171	1990.919593	1676.526701	1623.135405	1458.789557	-0.618835852	0.113159712	-5.468694132	4.53E-08	1.87E-06
Fzd3	19.76750066	32.69735144	65.36313648	51.12242822	15.92087051	18.68946258	11.8832371	14.80062679	28.78057672	1.462673864	0.434573746	3.365766748	0.000763312	0.007514579
G3bp1	959.7121568	963.0856244	855.6628775	823.8575933	632.8546029	644.2946312	476.3197537	552.5567336	738.5429967	0.643492552	0.115445482	5.573995095	2.49E-08	1.10E-06
G3bp2	1145.526663	1296.994941	1026.003173	1306.571291	928.3857618	1019.067539	893.2233219	1008.416039	1078.023591	0.311001181	0.101010331	3.078904668	0.002077632	0.01647059
G430095P16Rik	94.88400314	121.8719463	130.726273	81.59926043	155.2284875	226.2408629	153.4918125	182.5410638	143.3229637	-0.742015266	0.206703174	-3.589762323	0.00033098	0.003854387
Gabarap	461.5711403	454.7904337	409.0147783	415.8612911	588.0771546	630.5234482	436.7089634	574.2643195	496.3514411	-0.356696937	0.127179343	-2.804676663	0.005036708	0.032155542
Gabarapl1	477.3851408	635.1212811	584.3068261	523.0217657	653.7507455	753.4804389	775.3812207	644.3206197	630.8460048	-0.348840676	0.117699034	-2.963836356	0.003038298	0.021881077
Gadd45a	136.3957545	166.4592437	136.6683763	165.1647681	15.92087051	12.78752703	31.68863226	22.69429442	85.97243336	2.863647887	0.274028923	10.45016657	1.46E-25	5.82E-23
Gadd45b	104.7677535	114.9361445	239.6648338	106.1773509	69.6538085	43.28086072	91.10481776	53.28225645	102.8584783	1.136192398	0.307704004	3.692484928	0.000222074	0.002775602
Gata2	1148.491788	1188.003769	1050.761936	1223.005783	790.0731992	985.6232373	984.3281397	919.612278	1036.237516	0.325252032	0.09807251	3.316444464	0.000911707	0.008578928
Gatad2b	6.918625229	46.56895509	11.88420663	27.52746135	5.970326443	11.80387111	0	4.933542264	14.45087351	2.031802588	0.757966344	2.68059737	0.007349088	0.042886548
Gatm	111.6863787	117.908631	67.34383758	113.0592163	53.73293798	44.26451665	48.52321815	53.28225645	76.22512409	1.037191441	0.249476489	4.157471695	3.22E-05	0.000566625
Gbas	502.0945166	448.8454607	478.339317	518.1061476	402.0019805	367.8873161	403.0397916	386.7897135	438.3880305	0.320339329	0.105278748	3.042772962	0.002344091	0.018091646
Gbp3	275.7566341	361.6525235	265.4139481	366.7051101	190.0553918	258.7015084	197.0636819	226.9429442	267.7864678	0.540539727	0.161836792	3.340029912	0.000837694	0.008061497
Gcc2	178.8958809	205.1015681	175.2920478	198.5909712	264.6844723	208.5350562	289.1587694	237.7967371	219.7569379	-0.400089224	0.151558971	-2.639825411	0.008294875	0.047087932
Gcn1l1	97.84912824	87.19293718	99.03505527	73.73427148	151.2482699	174.1070988	164.3847799	141.0993088	123.5813562	-0.818235847	0.184238219	-4.441184089	8.95E-06	0.000197462
Gcsh	217.4425072	222.9364871	192.1280072	213.3378255	402.9970349	393.4623702	331.740369	395.6700896	296.2143363	-0.849270306	0.128033847	-6.633170252	3.29E-11	2.60E-09
Gdf3	33.60475111	29.72486495	12.87455719	31.45995583	74.62908053	45.24817257	91.10481776	83.87021849	50.3145523	-1.453174305	0.343295754	-4.233009846	2.31E-05	0.000431956
Gdi1	505.0596417	420.1114246	501.1173797	362.7726157	668.6765616	651.1802227	590.2007759	628.5332845	540.9564883	-0.504879489	0.122749599	-4.113084637	3.90E-05	0.00066344
Gem	652.3275216	949.2140207	1386.490774	995.9042267	143.2878346	470.1875324	275.2949928	276.2783668	643.6231587	1.773750697	0.397622817	4.460887609	8.16E-06	0.000182033
Gemin4	155.1748801	140.6976941	62.39208482	129.7723178	209.9564799	179.0253784	241.625821	206.2220666	165.6083404	-0.777858342	0.23318249	-3.335835126	0.000850436	0.008160208
Gfi1	488.2572662	493.4327582	492.2042247	524.0048893	300.5064309	355.0997891	329.7598295	326.6004979	413.7332107	0.606685811	0.107195694	5.65960989	1.52E-08	7.07E-07
Gfod1	163.0818804	195.1932798	96.06400361	144.5191721	70.6488629	90.49634514	52.48429719	72.02971706	110.5646948	1.06776158	0.248602624	4.295053545	1.75E-05	0.000342421
Gfpt2	19.76750066	22.78906313	9.903505527	12.78060706	28.85657781	76.72516219	31.68863226	55.25567336	32.22084025	-1.561660077	0.43107746	-3.622690166	0.000291555	0.003458898
Ggnbp2	782.7930259	1080.994255	977.4759955	990.9886086	650.7655822	832.1729129	619.9088687	707.4699607	830.3211512	0.447399802	0.123837662	3.612792709	0.000302917	0.003562324
Ggt5	107.7328786	73.32133354	56.4499815	81.59926043	120.4015833	119.022367	191.1220633	128.2720989	109.7401958	-0.80825732	0.242943269	-3.326938519	0.000878057	0.008345993
Ghdc	117.6166289	57.46807223	81.20874532	82.58238405	44.77744832	28.52602184	45.55240888	53.28225645	63.87674575	0.977380397	0.293111199	3.334503763	0.000854517	0.008190692
Gigyf1	104.7677535	102.0553697	122.8034685	79.63301319	46.76755713	53.11741998	74.27023187	57.22909026	80.08048801	0.822583421	0.239883623	3.429093703	0.0006056	0.006277794
Ginm1	345.9312615	241.7622349	206.9832655	294.9370859	115.4263112	155.4176362	104.9685944	149.9796848	201.9257593	1.051135561	0.196389735	5.352293803	8.68E-08	3.41E-06
Git1	111.6863787	128.8077481	142.6104796	118.957958	211.9465887	253.7832288	153.4918125	217.0758596	167.2950068	-0.736281044	0.185464216	-3.969935876	7.19E-05	0.001096833
Glipr1	928.0841558	887.7826331	846.7497226	1002.786092	1187.099908	1096.776357	1082.364846	1131.754595	1020.424789	-0.295253604	0.086749181	-3.403531881	0.000665206	0.006758045
Glipr2	253.0240084	202.1290817	272.346402	196.6247239	339.3135528	331.4920469	331.740369	295.0258274	277.7120015	-0.489695813	0.144152346	-3.397071406	0.000681112	0.006882374
Glrx	513.955017	481.5428122	493.1945752	524.9880129	645.7903102	615.7686093	636.7434546	681.8155409	574.2247915	-0.357564622	0.093836203	-3.810518856	0.000138675	0.001891631
Glrx2	144.3027548	142.6793518	108.9385608	107.1604745	197.0207726	214.4369918	150.5210033	172.6739792	154.7167361	-0.546376085	0.185255495	-2.949311084	0.003184832	0.022650761
Glt8d1	220.4076323	170.422559	196.0894094	210.3884546	316.4273015	280.3419388	262.4214859	340.4144162	249.6141497	-0.589279988	0.146229133	-4.029839858	5.58E-05	0.000894127
Gm10125	0.988375033	30.71569378	16.8359594	16.71310153	1.990108814	0.983655925	0.990269758	5.920250717	9.39217687	2.722474551	0.914092733	2.978335187	0.002898188	0.02120925
Gm10451	7.907000262	0	5.942103316	1.966247239	15.92087051	18.68946258	21.78593468	14.80062679	10.87653067	-2.170692007	0.69947145	-3.103331821	0.00191355	0.015459033
Gm10482	42.50012641	30.71569378	35.6526199	23.59496687	13.9307617	9.836559255	6.931888308	6.90695917	21.25869692	1.816932461	0.451189429	4.026983663	5.65E-05	0.000902852
Gm11131	47.44200157	59.4497299	25.74911437	34.40932669	121.3966377	96.3982807	126.7545291	87.8170523	74.92708403	-1.372003071	0.278401128	-4.928151986	8.30E-07	2.51E-05
Gm12166	7.907000262	13.87160364	15.84560884	16.71310153	4.975272035	3.934623702	3.961079033	0.986708453	8.524374688	1.971979557	0.705129279	2.796621296	0.005164002	0.032707008
Gm12744	86.97700288	62.42221639	71.3052398	72.75114786	31.84174103	24.59139814	36.63998106	26.64112823	51.64623192	1.29384518	0.277970447	4.654614163	3.25E-06	8.03E-05
Gm12940	1174.189539	825.3604168	713.052398	911.3555954	312.4470838	376.7402195	613.9672501	365.0821275	661.5243288	1.119247042	0.189411748	5.909068767	3.44E-09	1.87E-07
Gm12992	658.2577718	517.2126501	524.8857929	588.8910482	225.8773504	360.0180687	312.9252436	264.4378654	431.5632239	0.976589072	0.149271876	6.542351437	6.06E-11	4.49E-09
Gm13152	54.3606268	42.60563976	28.72016603	42.27431565	23.88130577	10.82021518	12.87350686	15.78733525	28.91538891	1.407078546	0.394237035	3.569118124	0.000358185	0.004102107
Gm13986	0	0.990828832	0	0	10.94559848	23.60774221	14.85404637	18.7474606	8.643209562	-5.829505902	1.191906464	-4.890908874	1.00E-06	2.94E-05
Gm14446	14.82562549	23.77989196	12.87455719	25.56121411	45.77250273	47.21548442	31.68863226	38.48162966	30.02494223	-1.082356179	0.370805063	-2.918935817	0.003512285	0.024257297
Gm14964	10.87212536	4.954144158	5.942103316	10.81435982	0	0	2.970809275	0	4.444192741	3.456625182	1.229316268	2.811827413	0.004926093	0.031689106
Gm15135	251.0472583	274.4595864	177.2727489	266.4265009	459.7151361	385.5931228	338.6722573	476.5801827	328.7208492	-0.776738215	0.163298105	-4.756565993	1.97E-06	5.30E-05
Gm15411	0.988375033	0	0	0	5.970326443	5.901935553	3.961079033	4.933542264	2.719407291	-4.114726237	1.448610346	-2.840464482	0.004504789	0.029460314
Gm15675	2.965125098	5.94497299	3.961402211	3.932494479	11.94065289	26.55870999	27.72755323	15.78733525	12.35228077	-2.287510124	0.613081028	-3.731170956	0.000190592	0.00245212
Gm16104	13.83725046	5.94497299	16.8359594	11.79748344	29.85163221	41.31354887	39.61079033	40.45504657	24.95583553	-1.643285903	0.413134498	-3.977605145	6.96E-05	0.001070766
Gm16286	494.1875164	348.7717487	547.6638556	443.3887525	625.8892221	526.2559201	669.4223566	566.3706519	527.743753	-0.380722947	0.140956483	-2.700996359	0.00691321	0.040814346
Gm16586	310.3497603	360.6616947	357.5165495	375.5532227	810.9693418	691.5101156	650.6072312	749.8984242	538.3832925	-1.047857553	0.113074638	-9.266954719	1.92E-20	4.57E-18
Gm17066	35.58150118	84.22045069	60.41138372	59.9705408	23.88130577	11.80387111	15.84431613	19.73416906	38.93094231	1.753310342	0.371021228	4.725633488	2.29E-06	6.03E-05
Gm17132	5.930250197	30.71569378	12.87455719	15.72997791	4.975272035	4.918279627	1.980539517	4.933542264	10.25726407	1.956623862	0.699273844	2.798079577	0.005140745	0.03262622
Gm20507	0.988375033	9.908288316	4.951752764	8.848112577	11.94065289	32.46064554	22.77620444	14.80062679	13.33433229	-1.731033629	0.633313758	-2.733295473	0.006270405	0.03794014
Gm20535	0	0	0	0	1.990108814	6.885591478	11.8832371	1.973416906	2.841544287	-4.966626865	1.563162299	-3.17729443	0.00148656	0.012754707
Gm20536	39.53500131	44.58729742	33.67191879	22.61184325	10.94559848	10.82021518	14.85404637	9.867084528	23.36162567	1.594641279	0.420894866	3.788692637	0.000151442	0.002032016
Gm20605	31.62800105	15.85326131	7.922804422	8.848112577	60.69831883	61.9703233	45.55240888	69.0695917	37.69285276	-1.885032433	0.411785968	-4.577699536	4.70E-06	0.000112281
Gm20632	22.73262575	1.981657663	40.60437266	16.71310153	1.990108814	4.918279627	9.902697583	1.973416906	12.60203257	2.126501294	0.790866163	2.688825738	0.007170384	0.04195553
Gm20707	46.45362654	71.33967588	83.18944643	58.00429356	72.63897172	125.9079585	115.8615617	112.4847636	85.73503724	-0.721276236	0.255109319	-2.827322181	0.004693908	0.030464017
Gm20708	3.953500131	0.990828832	11.88420663	15.72997791	24.87636018	44.26451665	42.5815996	29.60125359	21.73528044	-2.11721739	0.561177568	-3.77281187	0.000161418	0.002146141
Gm21988	165.0586305	167.4500725	212.9253688	189.7428586	243.7883297	282.3092506	242.6160908	229.9030695	216.7242089	-0.441881804	0.14887906	-2.968058806	0.00299687	0.021671901
Gm2a	1611.051303	1291.049968	1374.606567	1397.018664	1080.629086	1032.838722	1127.917255	985.7217444	1237.604164	0.424652459	0.092890162	4.57155471	4.84E-06	0.000115206
Gm4204	69.18625229	63.41304522	53.47892985	67.83552976	29.85163221	28.52602184	36.63998106	31.57467049	47.56325784	1.004262608	0.275475159	3.645565031	0.000266805	0.00320361
Gm4759	27.67450092	54.49558574	15.84560884	25.56121411	9.950544071	12.78752703	2.970809275	13.81391834	20.38746354	1.644175426	0.538525918	3.053103613	0.002264877	0.017583586
Gm4835	18.77912562	25.76154962	25.74911437	22.61184325	5.970326443	2.950967776	4.951348791	3.946833811	13.84013871	2.383091614	0.557331368	4.27589716	1.90E-05	0.000368833
Gm4955	2.965125098	12.88077481	16.8359594	17.69622515	41.7922851	45.24817257	20.79566492	47.36200574	25.6970266	-1.623153092	0.482005998	-3.367495632	0.000758542	0.007486259
Gm5564	6.918625229	9.908288316	20.79736161	5.898741718	1.990108814	1.967311851	3.961079033	0	6.430189571	2.458916928	0.904948633	2.717189503	0.00658389	0.039401356
Gmfg	745.2347747	730.2408489	846.7497226	757.9883108	1065.70327	1143.008185	891.2427824	1039.990709	902.5198255	-0.426608686	0.101235815	-4.214009499	2.51E-05	0.000460911
Gmip	126.5120042	89.17459485	75.26664201	73.73427148	138.3125626	107.2184959	187.1609843	139.1258918	117.0631809	-0.648860506	0.236050976	-2.748815182	0.00598111	0.036696806
Gmpr	132.4422544	138.7160364	147.5622324	137.6373068	188.0652829	186.8946258	257.4701371	180.5676469	171.1694403	-0.547215027	0.169260246	-3.232980212	0.00122506	0.010924911
Gmpr2	180.872631	116.9178021	207.9736161	176.9622515	290.5558869	233.1264543	298.0711972	254.5707808	219.8813275	-0.656633207	0.179590259	-3.656285202	0.000255897	0.003106752
Gna12	469.4781406	181.3216762	452.5902026	337.2114016	140.3026714	181.9763462	183.1999053	150.9663933	262.1308421	1.133886508	0.236004514	4.804511956	1.55E-06	4.25E-05
Gnai2	1219.65479	1119.63658	1277.552213	1127.642792	889.5786399	826.2709774	954.620047	859.4230624	1034.297388	0.426645786	0.088332453	4.83000046	1.37E-06	3.82E-05
Gnai3	1311.573668	1335.637265	1204.266272	1423.563001	768.1820023	880.3720533	696.15964	790.3534707	1051.263422	0.75065654	0.09709189	7.731403076	1.06E-14	1.47E-12
Gnaq	473.4316407	557.8366322	584.3068261	589.8741718	350.2591513	360.0180687	248.5577093	326.6004979	436.3605873	0.778798004	0.136538902	5.703854319	1.17E-08	5.55E-07
Gnas	863.8397786	767.8923445	692.2550363	786.4988957	658.7260175	660.033126	623.8699477	658.134538	713.9062106	0.258215817	0.096928227	2.663989902	0.007721988	0.044528549
Gng2	578.1993942	677.7269208	576.3840217	717.6802424	529.3689446	557.7329097	467.4073259	508.1548532	576.5818266	0.305995332	0.112780645	2.713190112	0.006663886	0.039681238
Gng7	32.61637608	25.76154962	14.85525829	18.67934877	8.955489664	1.967311851	13.86377662	4.933542264	15.20408165	1.629708353	0.583269106	2.794093389	0.005204545	0.032906147
Gngt2	57.3257519	54.49558574	68.33418814	57.02116994	90.54995105	111.1531196	102.9880549	104.591096	80.80736465	-0.787277968	0.213460697	-3.688163578	0.000225878	0.002812454
Gnl2	369.6522623	320.0377126	381.2849628	363.7557393	267.6696355	289.1948421	303.022546	267.3979907	320.2519614	0.347922838	0.12091803	2.877344583	0.004010374	0.027098906
Gnpat	484.3037661	487.4877852	334.7384868	451.2537414	611.9584604	596.0954908	613.9672501	537.7561068	514.6951359	-0.424859478	0.129309657	-3.285597448	0.001017663	0.009381071
Gnpda2	422.036139	409.2123075	244.6165865	455.1862359	299.5113765	248.8649491	243.6063605	285.1587429	326.0240872	0.507399487	0.177497885	2.858622726	0.004254845	0.028342618
Golga1	175.9307558	132.7710634	131.7166235	137.6373068	238.8130577	163.2868836	268.3631045	227.9296526	184.556056	-0.636024932	0.185480665	-3.429063254	0.000605668	0.006277794
Golga3	158.1400052	278.4229017	256.5007932	266.4265009	134.332345	175.0907547	99.02697583	138.1391834	188.2599325	0.811696609	0.212881338	3.812906362	0.000137342	0.001877343
Golga5	274.7682591	274.4595864	295.1244647	284.1227261	307.4718118	388.5440906	357.4873827	372.9757952	319.3692646	-0.338183784	0.123101394	-2.747197038	0.006010701	0.036861144
Golph3	613.7808953	914.5350116	653.6313648	806.1613681	510.4629108	658.0658141	511.969465	593.9984886	657.8256648	0.393631683	0.139782045	2.816038945	0.004861977	0.03130732
Gorasp1	143.3143798	134.7527211	182.2245017	136.6541831	246.773493	218.3716155	202.0150307	212.1423174	184.5310303	-0.558767519	0.160922918	-3.472268121	0.000516081	0.005534069
Gpcpd1	267.8496339	313.1019108	263.433247	298.8695804	328.3679543	422.972048	386.2052057	371.0023783	331.4752448	-0.400086118	0.128256785	-3.119414847	0.001812106	0.014831046
Gpi1	1512.2138	1408.958599	1755.89153	1399.968034	1823.934728	1943.704109	1977.568707	1787.915717	1701.269403	-0.309901632	0.091315383	-3.393750542	0.000689425	0.00695567
Gpr133	55.34900183	62.42221639	96.06400361	60.95366442	25.87141458	39.34623702	12.87350686	24.66771132	47.19346951	1.41863973	0.349390795	4.060323714	4.90E-05	0.000798668
Gpr137b	102.7910034	85.21127952	80.21839477	104.2111037	122.3916921	139.6791414	133.6864174	127.2853904	111.9343028	-0.489886837	0.186355506	-2.628775763	0.008569285	0.048332384
Gpr34	0	0	0	0	1.990108814	5.901935553	4.951348791	2.960125359	1.975439815	-4.442280045	1.64492431	-2.700598452	0.006921485	0.040844845
Gpr56	2605.356586	2529.586007	2778.923651	2434.214082	2951.331371	2988.346702	3077.758409	2948.284857	2789.225208	-0.209556652	0.068821687	-3.044921752	0.002327409	0.017994608
Gpr89	71.16300236	37.6514956	54.4692804	38.34182117	82.58951579	82.62709774	120.8129105	78.93667623	70.82397497	-0.856120173	0.27646497	-3.096667815	0.001957091	0.015743013
Gpr97	289.5938846	143.6701806	168.359594	163.1985209	289.5608325	294.1131217	363.4290013	297.9859528	251.238886	-0.703043384	0.20073119	-3.502412282	0.000461066	0.005030363
Gpsm3	143.3143798	124.8444328	155.4850368	119.9410816	187.0702285	226.2408629	242.6160908	222.0094019	177.6901894	-0.691746303	0.162396497	-4.259613461	2.05E-05	0.000389291
Gpt2	33.60475111	27.74320729	40.60437266	42.27431565	14.92581611	14.75483888	13.86377662	14.80062679	25.32146314	1.305755732	0.379211219	3.443346788	0.000574562	0.005989568
Gpx1	3199.369981	2974.468153	3595.962857	2923.809645	4894.672628	4750.074464	4768.148886	4670.091107	3972.074715	-0.588191469	0.078992873	-7.446133375	9.61E-14	1.18E-11
Gpx4	1040.758909	829.3237321	1002.234759	874.9800215	1156.253221	1162.681304	1119.995097	1045.91096	1029.01725	-0.259209658	0.097104797	-2.669380574	0.007599129	0.043983974
Grb10	197.6750066	203.1199105	215.8964205	227.1015561	270.6547987	258.7015084	356.497113	286.1454513	251.9739706	-0.473943289	0.145671129	-3.253515578	0.001139865	0.010312165
Grcc10	672.0950223	611.3413891	730.8787079	579.059812	820.9198859	885.2903329	817.9628203	815.021182	741.5711441	-0.364725645	0.099994914	-3.647441974	0.000264864	0.003188874
Gria2	1.976750066	9.908288316	0	1.966247239	39.80217628	23.60774221	19.80539517	39.46833811	17.06686717	-3.147673096	0.676449925	-4.653224108	3.27E-06	8.07E-05
Gsk3b	513.955017	492.4419293	397.1305716	519.0892712	288.5657781	338.3776384	273.3144533	296.9992443	389.9842379	0.683299353	0.128924152	5.300010454	1.16E-07	4.30E-06
Gsr	336.0475111	462.7170644	463.4840587	433.5575163	105.4757672	141.6464533	84.17292945	93.73730302	265.1048254	1.996134437	0.177729147	11.23132853	2.86E-29	1.63E-26
Gstm6	0	0	0	0	4.975272035	5.901935553	4.951348791	5.920250717	2.718600887	-4.902793065	1.478216537	-3.316694775	0.000910891	0.008577391
Gstz1	148.2562549	148.6243247	136.6683763	132.7216887	215.9268063	262.6361321	180.229096	242.7302794	183.4741198	-0.671008748	0.164547515	-4.077902661	4.54E-05	0.000747121
Gtf2a2	623.6646457	543.9650286	596.1910327	562.3467105	517.4282917	388.5440906	406.0106009	500.2611856	517.3014483	0.360243813	0.121331248	2.969093439	0.002986798	0.021628761
Gtf2h3	130.4655043	114.9361445	123.7938191	137.6373068	71.64391731	61.9703233	78.2313109	57.22909026	96.98842705	0.913732761	0.20187388	4.526255511	6.00E-06	0.000139093
Gtpbp3	111.6863787	114.9361445	142.6104796	89.46424939	63.68348205	77.70881811	72.28969235	79.92338468	94.03782867	0.643403934	0.21644135	2.972647944	0.002952429	0.02142713
Guk1	300.46601	243.7438926	256.5007932	273.3083663	331.3531176	421.988392	394.1273638	333.5074571	319.374424	-0.463560353	0.134455607	-3.447683311	0.000565417	0.0059371
Gusb	399.3035132	329.9460009	371.3814573	375.5532227	535.339271	443.6288224	479.290563	536.7693983	433.9015311	-0.434465075	0.116281273	-3.736328849	0.000186726	0.002412966
Gyg	719.5370238	880.8468313	881.4119919	824.8407169	432.8486671	727.9053848	587.2299666	523.9421885	697.3203464	0.541354193	0.142574324	3.796996376	0.00014646	0.001977284
Gzmb	10.87212536	5.94497299	18.8166605	9.831236197	0	5.901935553	0	0	6.420866325	2.941775365	1.07142972	2.745654064	0.006039041	0.03698314
H2-Aa	160.1167553	172.4042167	235.7034315	169.0972626	122.3916921	107.2184959	101.9977851	93.73730302	145.3333678	0.793711899	0.187733593	4.227862921	2.36E-05	0.000438961
H2-Ab1	471.4548906	328.9551721	536.7699996	387.3507062	276.6251252	212.4696799	230.7328537	225.9562357	333.7893329	0.866700989	0.162991615	5.317457532	1.05E-07	4.00E-06
H2-Ke6	245.1170081	190.2391357	208.9639666	197.6078476	269.6597443	291.1621539	308.9641646	257.5309062	246.1556159	-0.421139078	0.140615208	-2.994975319	0.00274467	0.02040407
H2-M3	319.2451356	295.2669918	288.1920108	320.4983	80.59940697	130.8262381	74.27023187	95.71071992	200.5761294	1.68093058	0.180107109	9.332949661	1.03E-20	2.55E-18
H2afx	118.6050039	115.9269733	128.7455719	114.0423399	182.0949565	184.927314	142.5988452	157.8733525	143.1017946	-0.483840319	0.169306632	-2.857775353	0.004266223	0.028404007
H2afy	3271.521358	3262.799343	3381.056787	3326.890329	4115.545028	3764.451227	3991.777396	4041.557823	3644.449911	-0.265073754	0.062203468	-4.261398307	2.03E-05	0.000386754
H3f3b	23584.60503	24772.70245	24319.04817	24999.85053	11826.22163	15055.8376	15657.15515	13863.25376	19259.83429	0.792244883	0.086384956	9.171097851	4.68E-20	1.10E-17
Haao	70.17462733	61.43138756	38.62367156	50.1393046	77.61424375	99.34924847	108.9296734	75.97655087	72.77983844	-0.715615452	0.257663998	-2.777320302	0.005480914	0.034284421
Hadh	810.4675269	748.0757679	768.5120289	817.9588516	454.739864	588.2262434	519.8916231	535.7826899	655.4568245	0.583530283	0.103281711	5.649889788	1.61E-08	7.45E-07
Harbi1	77.09325256	134.7527211	114.8806641	107.1604745	172.1444124	156.4012921	190.1317936	156.886644	138.6814068	-0.638789508	0.19523848	-3.271842251	0.001068492	0.009785413
Hars	224.3611324	299.2303072	252.5393909	244.7977813	185.0801197	183.9436581	180.229096	177.6075215	218.4736259	0.490094551	0.143975083	3.404023402	0.000664011	0.006756347
Hat1	425.9896391	382.459929	382.2753133	457.1524832	339.3135528	320.6718317	276.2852626	349.2947923	366.6803505	0.358257217	0.124824504	2.870087238	0.004103586	0.027516438
Hbb-bt	43.48850144	56.4772434	36.64297045	28.51058497	184.0850653	156.4012921	129.7253383	175.6341046	101.3706376	-1.967968516	0.239663737	-8.211373741	2.19E-16	3.73E-14
Hbs1l	250.0588833	248.6980367	288.1920108	257.5783884	340.3086072	347.2305417	406.0106009	328.5739148	308.331373	-0.445195636	0.127061544	-3.503779518	0.000458705	0.005012966
Hcn3	14.82562549	11.88994598	22.77806271	11.79748344	27.8615234	24.59139814	51.49402743	40.45504657	25.71163914	-1.236504245	0.420950681	-2.937408826	0.003309675	0.023227581
Hdac1	230.2913826	182.312505	147.5622324	194.6584767	302.4965398	229.1918306	249.5479791	268.3846992	225.5557057	-0.475526906	0.165158624	-2.8792133	0.003986686	0.026980478
Hdac3	693.839273	637.1029387	654.6217153	685.2371629	274.6350164	364.9363483	297.0809275	307.8530373	489.4133024	1.101568308	0.113889447	9.672259675	3.96E-22	1.11E-19
Hdac4	39.53500131	67.37636055	50.50787819	53.08867546	15.92087051	20.65677443	4.951348791	10.85379298	32.86133778	2.006363268	0.410032469	4.893181441	9.92E-07	2.92E-05
Heatr1	50.40712667	78.2754777	80.21839477	67.83552976	147.2680522	103.2838722	111.9004827	141.0993088	97.53603059	-0.863602505	0.225487975	-3.829927088	0.000128181	0.001781787
Heatr2	38.54662628	28.73403612	28.72016603	22.61184325	80.59940697	55.08473183	45.55240888	70.05630015	46.23818994	-1.083124599	0.311577221	-3.47626375	0.000508452	0.005461182
Helz2	52.38387674	50.53227041	105.9675091	56.03804632	110.4510392	137.7118296	113.8810222	125.3119735	94.03469588	-0.879593641	0.257442288	-3.416663392	0.000633936	0.006521053
Herc1	252.0356334	289.3220188	272.346402	254.6290175	320.4075191	359.0344128	343.6236061	337.4542909	303.6066126	-0.348892252	0.119544998	-2.918501461	0.003517182	0.024278353
Herc3	98.83750328	168.4409014	168.359594	170.0803862	110.4510392	92.46365699	88.13400848	113.4714721	126.2798202	0.582488373	0.214486243	2.715737687	0.006612829	0.039495873
Herc6	90.93050301	112.9544868	74.27629145	100.2786092	182.0949565	138.6954855	109.9199432	155.8999355	120.6312764	-0.632240913	0.213644144	-2.959317774	0.00308321	0.022098133
Hexa	782.7930259	699.5251551	811.0971027	652.7940835	780.1226552	1027.920442	1060.578911	872.2502723	835.885206	-0.344573203	0.119249379	-2.889517799	0.003858332	0.026206331
Hexb	495.1758914	371.5608119	453.5805531	433.5575163	335.3333352	238.044734	255.4895976	308.8397457	361.4477732	0.624527002	0.144112005	4.333622313	1.47E-05	0.000295059
Hhat	67.20950223	78.2754777	62.39208482	73.73427148	29.85163221	29.50967776	46.54267864	27.62783668	51.89289519	1.0766503	0.280457685	3.838904619	0.000123584	0.001732556
Hint1	579.1877692	526.1301096	598.1717338	523.0217657	769.1770567	753.4804389	646.6461521	672.9351648	633.5937739	-0.35225413	0.103110851	-3.416266339	0.000634861	0.006525459
Hipk1	1388.666921	1786.464383	1727.171364	1864.002383	1144.312568	1283.670983	1082.364846	1161.355849	1429.751162	0.534405053	0.103709844	5.152886489	2.57E-07	8.75E-06
Hist1h1c	877.6770291	864.0027412	665.5155714	766.8364234	352.2492601	428.8739835	521.8721626	421.3245094	612.2939601	0.880251261	0.134128722	6.562735003	5.28E-11	4.01E-09
Hist1h2ac	242.151883	208.0740546	208.9639666	230.050927	142.2927802	44.26451665	113.8810222	115.444889	163.1405049	1.096682494	0.255559952	4.291292458	1.78E-05	0.00034672
Hist2h3c1	61.27925203	40.6239821	28.72016603	53.08867546	10.94559848	18.68946258	21.78593468	16.7740437	31.48838938	1.429523133	0.385929195	3.70410726	0.000212136	0.002671939
Hist2h4	12.84887543	8.917459485	14.85525829	11.79748344	0.995054407	1.967311851	3.961079033	0.986708453	7.041153798	2.613681688	0.812805498	3.215629932	0.001301586	0.01148743
Hk1	118.6050039	109.9820003	143.6008301	75.70051872	166.174086	180.9926903	164.3847799	151.9531017	138.9241264	-0.567161589	0.201322288	-2.817182317	0.004844702	0.031226693
Hk2	285.6403845	314.0927396	364.4490034	234.9665451	174.1345212	232.1427984	166.3653194	177.6075215	243.6748541	0.676376991	0.170477515	3.967543693	7.26E-05	0.001104479
Hk3	191.7447564	112.9544868	146.5718818	123.8735761	203.9861535	221.3225832	223.8009654	188.4613145	176.5894647	-0.542312432	0.184265352	-2.943105839	0.003249373	0.022960605
Hlf	4049.372509	4432.968193	3835.627691	4227.431565	2268.724048	2231.915295	2040.945972	2153.984553	3155.121228	0.928081055	0.07397467	12.54593037	4.18E-36	3.23E-33
Hmgb1	3302.160984	2872.412783	2992.83937	3022.122007	1168.193874	1299.409478	1487.385177	1393.232335	2192.219501	1.188494921	0.089705029	13.24892187	4.58E-40	4.29E-37
Hmgb2	687.9090228	756.9932274	663.5348703	714.7308715	370.1602394	415.1028005	347.5846851	390.7365473	543.3440331	0.889774568	0.103478935	8.598605806	8.07E-18	1.61E-15
Hmgcr	225.3495075	352.7350641	413.966531	325.4139181	64.67853646	120.0060229	67.33834356	71.0430086	205.0663665	2.027539518	0.227781087	8.901263688	5.52E-19	1.15E-16
Hmgn5	99.82587831	160.5142707	88.14119919	126.8229469	54.72799239	55.08473183	51.49402743	67.09617479	87.9634027	1.057210537	0.245121683	4.313002925	1.61E-05	0.000319574
Hmgxb3	99.82587831	73.32133354	152.5139851	92.41362025	157.2185963	235.0937662	154.4820823	185.5011891	143.7963064	-0.808818201	0.232345819	-3.481096426	0.000499366	0.005372373
Hmha1	549.5365182	460.7354067	467.4454609	442.4056289	695.5430306	763.3169982	625.8504872	687.7357916	586.5711653	-0.530006215	0.109835259	-4.82546517	1.40E-06	3.89E-05
Hn1l	454.6525151	361.6525235	436.7445937	432.5743927	221.8971328	245.9139814	340.6527968	259.5043231	344.1990324	0.65841981	0.148972009	4.419755177	9.88E-06	0.000214901
Hnf4a	370.6406373	367.5974965	361.4779517	389.3169534	245.7784386	133.7772059	195.0831424	210.1689005	284.2300908	0.924182906	0.165022545	5.600343315	2.14E-08	9.66E-07
Hnrnpa1	490.2340162	472.6253527	446.6480993	389.3169534	260.7042547	277.390971	170.3263984	267.3979907	346.8305045	0.882283577	0.156855655	5.624812038	1.86E-08	8.56E-07
Hnrnph1	4807.456159	4525.115274	5432.072782	4788.795151	3007.054418	3014.905412	2548.954358	3003.54053	3890.986761	0.756472556	0.084926974	8.907329723	5.23E-19	1.11E-16
Hnrnph2	591.0482696	568.7357494	666.505922	684.2540393	477.6261154	569.5367808	372.3414291	511.1149786	555.1454105	0.378893508	0.133422064	2.839811474	0.00451402	0.029471258
Hnrnpk	3209.253731	3535.277271	3838.598742	3797.806543	2608.037601	3024.741971	2945.062261	2922.630437	3235.17607	0.322451541	0.082881965	3.890491031	0.000100042	0.001437772
Hnrnpu	1729.656307	1749.803717	2106.475626	1996.724072	940.3264147	976.770334	1005.123805	961.0540331	1433.241788	0.965429329	0.089223571	10.82033952	2.76E-27	1.34E-24
Hnrnpul1	152.209755	108.9911715	107.9482102	86.51487853	51.74282917	36.39526924	86.15346897	43.41517192	84.17134433	1.065749968	0.287722609	3.70408836	0.000212152	0.002671939
Hoxa1	27.67450092	34.67900911	18.8166605	29.49370859	9.950544071	0	5.94161855	7.893667623	16.80621367	2.21935046	0.588014692	3.774311239	0.00016045	0.00213943
Hoxa10	366.6871372	295.2669918	316.9121769	304.7683221	138.3125626	136.7281736	148.5404637	128.2720989	229.4359908	1.217913916	0.142672647	8.536421979	1.38E-17	2.60E-15
Hoxa3	164.0702554	135.7435499	125.7745202	144.5191721	79.60435257	99.34924847	78.2313109	92.75059457	115.0053755	0.704004582	0.18952976	3.714480416	0.000203622	0.002589326
Hoxa5	485.2921411	594.497299	661.5541692	512.2074059	140.3026714	196.7311851	221.8204258	176.6208131	373.6282638	1.615310085	0.156074549	10.34960596	4.20E-25	1.58E-22
Hoxa7	590.0598946	447.8546319	552.6156084	527.9373838	425.8832862	346.2468858	314.9057831	383.8295882	448.6666327	0.526424703	0.130796395	4.024764631	5.70E-05	0.000909195
Hoxa9	2549.019209	2458.246331	2346.140459	2863.839104	1573.181018	1512.862813	1574.528916	1707.992332	2073.226273	0.681985052	0.084417952	8.078673233	6.55E-16	1.05E-13
Hoxb4	26.68612588	19.81657663	13.86490774	20.64559601	7.960435257	4.918279627	7.922158066	8.880376076	13.83680691	1.448967146	0.522725841	2.771944738	0.00557225	0.034756444
Hpcal1	217.4425072	201.1382528	284.2306086	228.0846798	314.4371926	321.6554876	290.1490392	292.065702	268.6504337	-0.388207087	0.141723257	-2.739191126	0.006159056	0.037503764
Hpgds	42.50012641	28.73403612	66.35348703	48.17305736	24.87636018	14.75483888	19.80539517	14.80062679	32.49974099	1.323710548	0.381268796	3.471856498	0.000516873	0.005538041
Hrh2	15.81400052	8.917459485	27.72981548	14.7468543	32.83679543	68.85591478	18.81512541	46.37529728	29.26140784	-1.312458431	0.469072999	-2.797983331	0.005142277	0.03262622
Hsd17b10	427.9663892	406.239821	461.5033576	415.8612911	682.6073233	620.686889	621.8894082	645.3073282	535.2577259	-0.586706566	0.098534795	-5.954308502	2.61E-09	1.45E-07
Hsd17b12	310.3497603	235.8172619	385.246365	345.0763905	620.91395	557.7329097	621.8894082	633.4668267	463.811609	-0.93109507	0.140657756	-6.619578573	3.60E-11	2.82E-09
Hsd17b4	171.9772557	220.9548295	191.1376567	202.5234657	263.6894179	224.273551	279.2560718	266.4112823	227.5279413	-0.393977064	0.144583695	-2.724906602	0.006431968	0.038650654
Hsd3b7	527.7922675	494.423587	517.9533391	524.0048893	712.4589555	687.5754919	715.9650352	719.3104621	612.4355034	-0.457914327	0.088911335	-5.150235645	2.60E-07	8.85E-06
Hsdl2	184.8261311	183.3033339	155.4850368	197.6078476	132.3422361	108.2021518	115.8615617	115.444889	149.1341485	0.612303406	0.166230666	3.68345638	0.000230093	0.002846728
Hsf2	134.4190045	156.5509554	96.06400361	149.4347902	53.73293798	65.90494701	120.8129105	74.00313396	106.3653354	0.770661472	0.261651019	2.945379208	0.003225591	0.022866357
Hspa2	77.09325256	47.55978392	29.71051658	48.17305736	29.85163221	21.64043036	26.73728347	27.62783668	38.54922414	0.936283809	0.353756101	2.646693038	0.00812831	0.04632255
Hspa4	573.257519	541.9833709	715.0330991	600.6885316	340.3086072	579.3733401	454.533819	451.9124714	532.1363448	0.412630105	0.151053858	2.731675387	0.006301319	0.038092098
Hspa5	1504.3068	2055.969826	2234.230847	1887.59735	683.6023777	1229.569907	807.069853	901.8515259	1413.024811	1.084614647	0.157342713	6.89332622	5.45E-12	4.97E-10
Hspb6	87.96537792	86.20210835	53.47892985	87.49800215	32.83679543	26.55870999	50.50375767	39.46833811	58.06400243	1.077328792	0.2920009	3.689470799	0.000224721	0.002800698
Hspbp1	196.6866315	201.1382528	198.0701105	144.5191721	321.4025735	340.3449502	240.6355513	312.7865795	244.4479777	-0.714895422	0.162134118	-4.409284315	1.04E-05	0.000224074
Hspe1	335.0591361	381.4691002	382.2753133	356.8738739	512.4530197	432.8086072	479.290563	503.2213109	422.9313655	-0.405217684	0.111136976	-3.646110399	0.00026624	0.003199747
Htatsf1	685.9322727	602.4239296	633.8243537	681.3046684	392.0514364	374.7729076	479.290563	404.5504657	531.7688247	0.657450575	0.111503573	5.896228756	3.72E-09	2.00E-07
Hus1	161.1051303	159.5234419	114.8806641	180.894746	195.0306638	234.1101103	264.4020255	198.328399	188.5343976	-0.532890555	0.17918659	-2.973942157	0.002940005	0.021384222
Huwe1	427.9663892	407.2306498	408.0244277	413.8950439	661.7111807	733.8073204	627.8310267	682.8022494	545.408536	-0.707603873	0.098420397	-7.189605974	6.50E-13	7.11E-11
Hykk	12.84887543	4.954144158	13.86490774	14.7468543	0.995054407	0	0	0	5.926229503	5.274063588	1.268948743	4.156246355	3.24E-05	0.000568148
Hypk	236.2216328	284.3678747	308.9893724	326.3970417	228.8625136	151.4830125	194.0928726	216.0891512	243.312934	0.54838534	0.16508262	3.321884162	0.000894118	0.008461913
Iba57	14.82562549	13.87160364	24.75876382	24.57809049	23.88130577	81.64344181	50.50375767	44.40188038	34.80805863	-1.361066293	0.416563733	-3.267366276	0.001085531	0.009901456
Id2	50.40712667	54.49558574	52.48857929	47.18993374	15.92087051	26.55870999	31.68863226	22.69429442	37.68046658	1.078334509	0.320536465	3.364155491	0.000767783	0.007532184
Ide	490.2340162	515.2309925	433.7735421	498.4436752	409.9624157	418.0537683	318.8668622	369.0289614	431.6992792	0.354143731	0.121880234	2.905669934	0.003664678	0.025124848
Idh1	343.9545114	341.8359469	355.5358484	390.300077	288.5657781	192.7965614	292.1295787	255.5574893	307.5844739	0.476520952	0.147225953	3.236664057	0.001209357	0.010828979
Idh2	1012.096034	807.5254978	721.9655529	801.24575	1057.742835	996.4434525	1163.566966	1046.897668	950.9354695	-0.351338532	0.11149294	-3.151217765	0.001625912	0.013629855
Idh3a	218.4308822	240.7714061	336.7191879	300.8358276	346.2789337	348.2141976	376.3025081	379.8827543	318.4294622	-0.403467472	0.148618974	-2.714777675	0.006632028	0.039563268
Idh3g	1123.782412	1092.884201	1147.816291	1093.233465	1402.03166	1447.941522	1388.358201	1367.577916	1257.953208	-0.330657466	0.072457234	-4.563484508	5.03E-06	0.00011908
Ier2	2486.751582	2575.164133	3083.951621	2355.564193	629.8694397	1283.670983	1254.671784	888.0376076	1819.710168	1.372344887	0.238801748	5.746795808	9.10E-09	4.42E-07
Ier5	665.176397	739.1583084	808.126051	723.5789841	331.3531176	542.9780709	572.3759203	447.9656376	603.8390609	0.631839359	0.149969758	4.213111826	2.52E-05	0.000462102
Ifi203	2052.854943	2185.768403	1589.512637	2030.150275	2758.290816	2350.937662	2528.158693	2776.597586	2284.033877	-0.40622143	0.103618031	-3.920373951	8.84E-05	0.001301991
Ifi27	624.6530207	614.3138756	671.4576747	611.5028914	852.7616269	948.2443122	809.0503925	851.5293948	747.9391486	-0.456955398	0.092250025	-4.953444705	7.29E-07	2.25E-05
Ifi44	460.5827653	488.478614	418.9182838	526.9542602	647.780419	523.3049523	646.6461521	693.6560423	550.7901861	-0.406259683	0.119864146	-3.389334494	0.000700625	0.007036245
Ifi47	657.2693968	543.9650286	622.9304977	690.152781	1094.559848	745.6111915	866.4860385	919.612278	767.5733825	-0.528230733	0.125654498	-4.203834635	2.62E-05	0.00047879
Ifit3	18.77912562	25.76154962	24.75876382	25.56121411	71.64391731	68.85591478	22.77620444	58.21579872	39.54406105	-1.223380792	0.380306729	-3.216826572	0.001296169	0.011450221
Ifitm1	3140.067479	2707.935197	3608.837414	2829.429777	4135.446116	3840.192733	3631.319204	3852.1098	3468.167215	-0.331408536	0.094875202	-3.493099671	0.000477448	0.005183273
Ifitm3	2018.261817	1688.372329	2053.987046	1679.175142	2968.247296	3072.941111	2611.341353	2759.823543	2356.518705	-0.617275397	0.094066935	-6.562086824	5.31E-11	4.01E-09
Ifnar1	481.338641	513.2493348	509.0401841	501.393046	366.1800218	456.4163494	320.8474017	380.8694628	441.1668052	0.39535787	0.122660578	3.223186088	0.001267732	0.011251975
Ifngr1	612.7925203	726.2775336	720.9752024	687.2034102	241.7982209	317.7208639	278.2658021	283.185326	483.5273599	1.293088139	0.11778372	10.97849631	4.85E-28	2.45E-25
Ifrd1	456.6292651	703.4884705	752.6664201	748.1570746	319.4124647	636.4253838	411.9522194	451.9124714	560.0804712	0.548148049	0.191834921	2.857394505	0.004271346	0.028423708
Ift22	26.68612588	30.71569378	23.76841327	22.61184325	59.70326443	63.93763516	35.6497113	46.37529728	38.68099804	-0.986903354	0.325177506	-3.034968091	0.002405611	0.01849041
Igbp1	1646.632805	1573.436185	1603.377545	1690.972626	1039.831855	1141.040874	1243.778816	1240.292525	1397.420404	0.481760314	0.084173518	5.72341899	1.04E-08	5.01E-07
Igf2r	197.6750066	149.6151536	145.5815312	169.0972626	117.41642	76.72516219	99.02697583	102.6176791	132.2193989	0.74229404	0.193953878	3.827167822	0.000129626	0.00179617
Igfbp4	385.4662628	374.5332984	418.9182838	395.2156951	520.4134549	532.1578557	662.4904683	522.95548	476.5188499	-0.507651023	0.116357842	-4.362843209	1.28E-05	0.000264747
Ighm	149.2446299	131.7802346	146.5718818	129.7723178	299.5113765	452.4817257	241.625821	316.7334134	233.4651751	-1.233370693	0.188109199	-6.556673995	5.50E-11	4.11E-09
Iigp1	433.8966394	560.8091187	388.2174167	559.3973396	411.9525245	324.6064554	357.4873827	397.6435065	429.2512979	0.380916966	0.144911481	2.628618263	0.008573254	0.048334019
Ikbkb	528.7806425	513.2493348	440.705996	441.4225052	619.9188956	683.6408682	602.084013	595.9719055	553.2217701	-0.378686748	0.107895572	-3.509752443	0.000448524	0.00491804
Ikzf4	16.80237556	32.69735144	45.55612542	37.35869755	14.92581611	14.75483888	15.84431613	10.85379298	23.59916426	1.231936258	0.431625664	2.854177494	0.004314842	0.028582834
Il18rap	149.2446299	195.1932798	225.799926	187.7766114	487.5766595	500.6808661	364.419271	463.7529728	321.8055271	-1.260861909	0.154920384	-8.138773434	3.99E-16	6.64E-14
Il1r1	128.4887543	202.1290817	165.3885423	182.8609933	117.41642	120.0060229	66.3480738	112.4847636	136.8903315	0.705611339	0.220705511	3.197071681	0.001388304	0.012037468
Il1rapl2	21.74425072	27.74320729	33.67191879	43.25743927	6.96538085	0	0	0	16.67277461	4.187729595	0.794787946	5.26898982	1.37E-07	4.96E-06
Il21r	100.8142533	148.6243247	148.5525829	97.32923835	181.0999021	180.9926903	223.8009654	167.740437	156.1192993	-0.605631018	0.19519417	-3.102710588	0.001917571	0.015472487
Ilf2	437.8501395	489.4694428	461.5033576	493.5280571	126.3719097	169.1888192	75.26050163	135.179058	298.5439107	1.895133136	0.185422336	10.22063025	1.60E-24	5.54E-22
Impact	476.3967658	779.7822905	900.2286524	727.5114786	260.7042547	561.6675334	321.8376714	382.8428797	551.3714408	0.917227391	0.302266646	3.034497526	0.002409367	0.018497632
Impad1	677.0368974	650.9745424	615.0076932	752.0895691	546.2848695	573.4714045	435.7186936	550.5833167	600.1458733	0.355804579	0.115814405	3.072196229	0.0021249	0.016694189
Impdh1	253.0240084	193.2116222	205.992915	209.405331	344.2888249	349.1978535	273.3144533	319.6935387	268.5160684	-0.578295308	0.143253481	-4.036867396	5.42E-05	0.000872025
Ing2	371.6290123	522.1667943	507.059483	503.3592933	230.8526224	380.6748432	289.1587694	328.5739148	391.6843416	0.631266542	0.162045891	3.89560352	9.80E-05	0.00141399
Ing3	168.0237556	224.9181448	280.2692064	266.4265009	112.441148	174.1070988	84.17292945	121.3651397	178.9654905	0.933026528	0.22501534	4.146501863	3.38E-05	0.000586591
Ing4	710.6416486	615.3047044	619.959446	605.6041497	782.112764	888.2413007	869.4568477	793.3135961	735.5793072	-0.385558802	0.097107722	-3.970423687	7.17E-05	0.001095862
Ino80e	123.5468791	168.4409014	154.4946862	153.3672847	207.9663711	200.6658088	210.9274585	199.3151075	177.3405622	-0.449042137	0.154446901	-2.907420837	0.003644226	0.025010736
Inpp5d	423.024514	484.5152987	496.1656269	424.7094037	599.0227531	710.1995782	569.405111	564.397235	533.9299401	-0.418158649	0.115638683	-3.616079295	0.000299099	0.003529051
Insig1	277.7333842	282.386217	357.5165495	260.5277592	41.7922851	108.2021518	46.54267864	55.25567336	178.7445874	2.225693919	0.249139909	8.933510201	4.13E-19	9.04E-17
Insl3	172.9656307	152.5876401	179.25345	150.4179138	273.639962	237.061078	236.6744722	239.770154	205.2962876	-0.591252496	0.144196065	-4.100337257	4.13E-05	0.000690349
Ints10	156.1632552	110.9728291	154.4946862	153.3672847	193.040555	218.3716155	186.1707146	218.0625681	173.8304385	-0.504382972	0.166279369	-3.033346681	0.002418576	0.018531037
Ints9	116.6282539	94.12873901	129.7359224	101.2617328	157.2185963	171.156131	141.6085754	167.740437	134.9347985	-0.529786696	0.178217514	-2.972697147	0.002951956	0.02142713
Ipo13	127.5003792	110.9728291	135.6780257	102.2448564	166.174086	155.4176362	194.0928726	151.9531017	143.0042234	-0.486930282	0.175937025	-2.767639623	0.005646385	0.035135442
Ipo4	329.1288859	219.9640006	308.9893724	255.6121411	524.3936725	353.1324772	352.5360339	398.6302149	342.7983498	-0.548288767	0.167335039	-3.276592702	0.001050678	0.0096448
Ipo8	254.0123834	216.9915141	167.3692434	255.6121411	118.4114744	102.3002162	117.8421012	125.3119735	169.7313809	0.946671957	0.180441029	5.246434038	1.55E-07	5.52E-06
Iqgap2	610.8157702	766.9015157	663.5348703	772.7351651	607.9782427	445.5961342	558.5121437	559.4636928	623.1921918	0.373978899	0.123348235	3.031895008	0.002430237	0.018592659
Irak2	90.93050301	66.38553172	119.8324169	86.51487853	30.84668662	54.1010759	27.72755323	46.37529728	65.3392429	1.192694046	0.292574831	4.07654357	4.57E-05	0.00075056
Irf1	1279.945667	1390.132851	1900.482711	1399.968034	958.237394	1166.615928	1129.897794	996.5755374	1277.73199	0.489913779	0.124050239	3.949317497	7.84E-05	0.00117258
Irf2	122.5585041	186.2758203	131.7166235	155.3335319	89.55489664	117.0550551	58.42591574	101.6309706	120.3189147	0.700384915	0.232361464	3.014204258	0.002576543	0.019440244
Irf2bp1	263.8961337	253.6521809	280.2692064	258.561512	312.4470838	428.8739835	312.9252436	320.6802472	303.9131989	-0.380340612	0.140360108	-2.709748637	0.006733422	0.040058979
Irf2bp2	466.5130155	475.5978392	513.0015863	521.0555184	184.0850653	197.714841	214.8885375	183.5277722	344.5480219	1.340759791	0.119630229	11.20753343	3.74E-29	2.05E-26
Irf6	298.4892599	206.092397	251.5490404	251.6796466	141.2977258	146.5647329	169.3361287	140.1126003	200.6401914	0.754704258	0.160965652	4.688604364	2.75E-06	7.00E-05
Irf7	174.9423808	142.6793518	112.899963	130.7554414	339.3135528	282.3092506	338.6722573	298.9726612	227.5681074	-1.165739746	0.16115514	-7.233649168	4.70E-13	5.23E-11
Irf8	30.63962602	13.87160364	25.74911437	24.57809049	37.81206747	49.18279627	58.42591574	50.32213109	36.32266814	-1.045376393	0.341446467	-3.061611393	0.002201491	0.017193092
Irf9	749.1882748	653.9470289	608.0752394	665.5746905	842.8110828	693.4774275	903.1260195	853.5028117	746.2128219	-0.29881661	0.110317646	-2.708692764	0.006754886	0.040077689
Isca1	311.3381353	558.827461	636.7954054	432.5743927	247.7685474	423.9557039	288.1684997	310.8131626	401.2801635	0.609963143	0.205009146	2.97529723	0.002927048	0.021353625
Isg20l2	362.733637	289.3220188	214.9060699	316.5658055	193.040555	203.6167766	91.10481776	168.7271454	230.0021033	0.85023713	0.225732557	3.766568464	0.000165507	0.002185021
Itga4	537.6760178	495.4144158	469.426162	441.4225052	687.5825953	621.6705449	563.4634924	660.1079549	559.5954611	-0.381774272	0.109111271	-3.498944419	0.000467104	0.00508361
Itgal	47.44200157	48.55061275	37.633321	48.17305736	120.4015833	123.9406466	116.8518315	138.1391834	85.14152968	-1.457622197	0.215368211	-6.768047099	1.31E-11	1.11E-09
Itgav	236.2216328	355.7075506	244.6165865	287.0720969	150.2532155	144.597421	193.1026029	163.7936032	221.9205887	0.785780763	0.172151941	4.564460665	5.01E-06	0.000118741
Itgb1	393.373263	528.1117673	447.6384498	464.0343485	244.7833841	256.7341965	189.1415238	229.9030695	344.2150003	0.993696268	0.140068601	7.094354182	1.30E-12	1.32E-10
Itgb5	320.2335106	264.551298	248.5779887	277.2408608	172.1444124	173.1234429	201.0247609	170.7005623	228.4496046	0.631354049	0.144173132	4.37913804	1.19E-05	0.000250328
Jade1	656.2810218	637.1029387	521.9147413	719.6464896	436.8288847	384.6094669	450.57274	460.7928475	533.4686413	0.54892105	0.121443271	4.519979134	6.18E-06	0.000142778
Jak3	164.0702554	109.9820003	201.0411622	153.3672847	225.8773504	282.3092506	207.9566492	272.331533	202.1169357	-0.653452602	0.190107664	-3.437276472	0.000587595	0.00610653
Jakmip1	82.03512772	112.9544868	149.5429335	105.1942273	57.71315561	72.79053848	79.22158066	72.02971706	91.43522089	0.674437176	0.235360029	2.865555291	0.004162786	0.027799874
Jmjd8	139.3608796	116.9178021	140.6297785	112.0760926	187.0702285	178.0417225	207.9566492	180.5676469	157.8276	-0.566276128	0.162821854	-3.477887721	0.000505382	0.005432645
Josd2	109.7096286	78.2754777	91.11225085	60.95366442	118.4114744	124.9243025	159.4334311	124.3252651	108.3931868	-0.632432059	0.220055697	-2.873963584	0.004053557	0.027254132
Jun	1207.79429	1175.122994	1101.269815	1063.739757	290.5558869	642.3273193	743.6925884	466.7130982	836.4019685	1.0853551	0.287326971	3.777421578	0.00015846	0.00211969
Jund	182.8493811	186.2758203	156.4753873	84.54863129	66.66864528	95.41462477	71.29942259	58.21579872	112.7184639	1.064943214	0.261650632	4.070096081	4.70E-05	0.000769713
Kalrn	132.4422544	77.28464887	60.41138372	82.58238405	23.88130577	35.41161332	43.57186936	27.62783668	60.40166202	1.434448665	0.315041749	4.553201816	5.28E-06	0.000123937
Kat2b	404.2453884	358.6800371	437.7349443	452.2368651	300.5064309	349.1978535	327.77929	325.6137894	369.4993248	0.343031656	0.120773922	2.840279171	0.004507407	0.029460314
Kat8	153.1981301	74.31216237	128.7455719	140.5866776	204.9812079	256.7341965	160.4237008	210.1689005	166.1438185	-0.744296399	0.222163756	-3.350215224	0.000807488	0.007845534
Kbtbd7	192.7331314	278.4229017	284.2306086	291.987715	169.1592492	191.8129055	210.9274585	193.3948568	226.5836033	0.452662342	0.16405343	2.759237287	0.005793645	0.035814268
Kcng1	0	0	0	0	4.975272035	3.934623702	3.961079033	7.893667623	2.595580299	-4.835937949	1.511283648	-3.199887695	0.001374811	0.011952034
Kcnq5	14.82562549	21.7982343	24.75876382	27.52746135	65.67359087	48.19914035	29.70809275	50.32213109	35.35163	-1.124685211	0.362163277	-3.105464534	0.001899804	0.015397015
Kctd12b	50.40712667	64.40387406	27.72981548	44.24056289	156.2235419	106.23484	123.7837198	123.3385566	87.04525467	-1.447892036	0.259921642	-5.570494338	2.54E-08	1.12E-06
Kctd7	36.56987621	26.75237845	38.62367156	46.20681013	21.89119696	7.869247404	12.87350686	18.7474606	26.19176852	1.271913771	0.412994962	3.07973193	0.00207187	0.016438355
Kdelr2	594.0133947	455.7812626	411.9858299	523.0217657	299.5113765	304.9333369	392.1468243	313.773288	411.8958848	0.599068323	0.14342896	4.176759862	2.96E-05	0.000526038
Kdm1a	835.1769027	809.5071554	753.6567706	790.4313902	474.6409522	597.0791468	312.9252436	442.0453869	626.9328685	0.80370965	0.153253256	5.24432348	1.57E-07	5.55E-06
Kdm3b	367.6755122	380.4782713	472.3972136	488.612439	79.60435257	117.0550551	39.61079033	95.71071992	255.1430443	2.363863263	0.230266334	10.26577885	1.01E-24	3.67E-22
Kdm5d	90.93050301	43.59646859	72.29559035	69.801777	0	0	0	0	34.57804237	8.570589901	1.077991879	7.950514347	1.86E-15	2.77E-13
Kdm6b	174.9423808	175.3767032	251.5490404	159.2660264	53.73293798	125.9079585	75.26050163	74.00313396	136.2548354	1.210101667	0.248721333	4.865291019	1.14E-06	3.29E-05
Kdm8	8.895375295	8.917459485	0.990350553	8.848112577	19.90108814	30.49333369	27.72755323	17.76075215	15.44175314	-1.793663691	0.562745455	-3.187344607	0.001435856	0.012384375
Kdsr	250.0588833	282.386217	330.7770846	328.363289	239.8081121	216.4043036	172.3069379	218.0625681	254.7709245	0.493213233	0.153290675	3.217503162	0.001293116	0.011446342
Kif23	325.1753858	320.0377126	213.9157194	305.7514457	139.307617	120.9896788	175.2777472	166.7537285	220.9011294	0.951622758	0.179295364	5.307570359	1.11E-07	4.16E-06
Kif5b	424.0128891	636.1121099	619.959446	638.0472292	406.9772525	300.0150573	418.8841077	396.656798	480.0831112	0.606558689	0.152659726	3.973272477	7.09E-05	0.001084093
Kifap3	200.6401317	248.6980367	179.25345	224.1521853	171.149358	170.1724751	118.832371	149.9796848	182.8597116	0.482987259	0.174716044	2.764412742	0.005702536	0.035384274
Klf10	401.2802633	451.8179472	527.8568446	470.9162138	271.6498531	271.4890354	288.1684997	293.0524105	372.0288835	0.719865355	0.122152908	5.893149561	3.79E-09	2.03E-07
Klf12	14.82562549	49.54144158	32.68156824	34.40932669	8.955489664	4.918279627	22.77620444	14.80062679	22.86357032	1.353504792	0.51685898	2.618711957	0.008826244	0.049484226
Klf6	1439.074048	2531.567665	2257.99926	2171.720076	276.6251252	1326.951843	1072.462148	687.7357916	1470.516995	1.32035586	0.47967317	2.752615617	0.005912127	0.036418087
Klf7	137.3841296	157.5417842	141.620129	118.957958	94.53016867	64.92129108	50.50375767	80.91009313	105.7961639	0.933549222	0.223520496	4.176571001	2.96E-05	0.000526038
Klhl4	78.08162759	96.11039667	105.9675091	138.6204304	21.89119696	24.59139814	14.85404637	14.80062679	61.864654	2.459538821	0.306025472	8.037039557	9.20E-16	1.44E-13
Klhl42	200.6401317	204.1107393	133.6973246	203.5065893	134.332345	117.0550551	120.8129105	135.179058	156.1667692	0.54836518	0.182908025	2.998037837	0.002717239	0.02026897
Klhl5	282.6752594	361.6525235	308.9893724	331.3126598	246.773493	212.4696799	266.382565	240.7568625	281.3765519	0.410756616	0.135711674	3.026685937	0.002472507	0.018829741
Klhl9	672.0950223	688.626038	621.9401471	775.6845359	497.5272035	492.8116187	649.6169614	531.8358561	616.2671729	0.344964394	0.119098708	2.896457906	0.003774013	0.025740099
Kmt2a	787.7349011	859.048597	800.2032466	862.1994145	564.1958488	618.7195771	416.9035682	553.543442	682.8185744	0.619850992	0.120411494	5.147772617	2.64E-07	8.95E-06
Kmt2e	750.1766499	749.0665967	580.3454239	700.9671408	523.3986181	334.4430147	499.0959582	456.8460137	574.292427	0.616473128	0.142827389	4.316210859	1.59E-05	0.000316401
Kpna3	259.9426336	315.0835685	255.5104426	355.8907503	120.4015833	141.6464533	140.6183057	134.1923496	215.4107608	1.143985974	0.160612484	7.122646653	1.06E-12	1.09E-10
Krcc1	496.1642664	582.607353	421.8893355	561.3635868	310.456975	374.7729076	445.6213912	422.3112178	451.8983792	0.408822666	0.14318747	2.855156706	0.00430156	0.028552446
Krit1	357.7917619	301.2119648	280.2692064	324.4307945	415.9327422	381.6584991	416.9035682	452.8991799	366.3872146	-0.399884882	0.122228211	-3.271625102	0.001069313	0.009785413
Krt7	65.23275216	70.34884705	84.17979698	68.81865338	23.88130577	38.36258109	37.63025081	26.64112823	51.88691443	1.189348737	0.280336108	4.242581332	2.21E-05	0.000416438
Krtcap2	341.9777613	452.8087761	420.8989849	362.7726157	521.4085093	561.6675334	544.648367	493.3542264	462.4420968	-0.4263534	0.119357014	-3.572085006	0.00035415	0.004070393
Lage3	87.96537792	54.49558574	97.05435417	74.7173951	142.2927802	129.8425822	140.6183057	157.8733525	110.6074667	-0.860699057	0.210974615	-4.079633268	4.51E-05	0.00074251
Lair1	224.3611324	262.5696404	219.8578227	272.3252427	165.1790316	152.4666684	160.4237008	187.474606	205.5822306	0.556992718	0.150043548	3.712207067	0.00020546	0.002607652
Lamtor1	170.9888807	148.6243247	106.9578597	139.603554	200.0059358	223.2898951	227.7620444	228.9163611	180.7686069	-0.636231036	0.169494742	-3.753691885	0.000174249	0.002284367
Lamtor4	126.5120042	146.6426671	159.446439	92.41362025	255.7289826	251.8159169	197.0636819	217.0758596	180.8373964	-0.812085636	0.187381792	-4.333855641	1.47E-05	0.000295059
Laptm5	2422.507205	2284.851286	2841.315736	2108.800164	2635.899124	3428.0409	3704.599166	2817.052633	2780.383277	-0.38207321	0.119471349	-3.198032103	0.001383689	0.012005374
Larp1	313.3148854	334.9001451	320.8735791	297.8864568	182.0949565	284.2765625	111.9004827	201.2885244	255.816949	0.70049563	0.211172642	3.31717036	0.000909342	0.008568946
Larp4	209.5355069	291.3036765	260.4621954	322.4645473	206.9713167	167.2215073	141.6085754	198.328399	224.7369656	0.601887379	0.17627815	3.41441852	0.000639183	0.006554496
Larp4b	476.3967658	520.1851366	473.3875642	524.0048893	356.2294777	332.4757028	318.8668622	304.8929119	413.3049138	0.603437477	0.109486698	5.511514067	3.56E-08	1.50E-06
Lasp1	490.2340162	356.6983794	435.7542432	313.6164347	267.6696355	274.4400032	334.7111783	254.5707808	340.9618339	0.496611279	0.158066012	3.141796716	0.001679146	0.013972873
Lat2	335.0591361	260.5879827	274.3271031	259.5446356	238.8130577	178.0417225	170.3263984	205.2353582	240.2419243	0.511480627	0.157236912	3.252929743	0.001142217	0.010326337
Lats2	333.082386	407.2306498	200.0508116	302.8020749	180.1048477	156.4012921	190.1317936	177.6075215	243.4264222	0.819907279	0.192838112	4.251790634	2.12E-05	0.000401981
Lax1	125.5236292	90.16542368	93.09295195	88.48112577	148.2631067	165.2541955	154.4820823	143.0727257	126.0419051	-0.621305662	0.185347419	-3.352113918	0.00080197	0.007803466
Lck	128.4887543	150.6059824	185.1955534	111.092969	230.8526224	290.178498	160.4237008	219.0492765	184.4859196	-0.646385632	0.208879731	-3.094534969	0.001971217	0.015846944
Ldha	2390.879204	2453.292187	2713.560514	2541.374557	2957.301698	3037.529498	3244.123728	2762.783668	2762.605632	-0.249014111	0.077463049	-3.214617988	0.001306182	0.011503509
Ldhd	183.8377561	186.2758203	226.7902766	198.5909712	325.3827911	318.7045199	343.6236061	328.5739148	263.972457	-0.726549414	0.129708025	-5.601422229	2.13E-08	9.63E-07
Leng8	120.581754	81.24796419	113.8903136	87.49800215	158.2136507	145.581077	143.5891149	140.1126003	123.8393096	-0.54302317	0.190216771	-2.854759689	0.00430694	0.028559298
Lgals3bp	703.7230233	581.6165242	651.6506637	588.8910482	924.4055442	1062.3484	800.1379647	883.1040653	774.4846541	-0.539031228	0.112005245	-4.812553437	1.49E-06	4.10E-05
Lgals8	331.105636	434.9738571	394.15952	383.4182117	189.0603373	200.6658088	149.5307335	183.5277722	283.3052346	1.094641881	0.143837708	7.610256711	2.74E-14	3.56E-12
Lgals9	899.4212798	927.4157864	957.6689845	894.6424939	1263.719097	1218.749692	1119.995097	1164.315974	1055.741051	-0.373647284	0.080969317	-4.614677455	3.94E-06	9.54E-05
Lgr4	79.07000262	52.51392808	72.29559035	98.31236197	30.84668662	28.52602184	48.52321815	44.40188038	56.81121125	0.988734098	0.296526022	3.334392351	0.00085486	0.008190692
Lhpp	42.50012641	2.972486495	13.86490774	24.57809049	50.74777476	56.06838775	74.27023187	56.24238181	40.15554842	-1.499615604	0.482316498	-3.109194089	0.001875984	0.015239908
Limd2	1052.61941	785.7272635	964.6014383	771.7520415	1145.307623	1307.278725	1194.265328	1176.156476	1049.713538	-0.432147969	0.112024124	-3.8576331	0.00011449	0.001615879
Limk2	56.33737687	106.018685	94.08330251	69.801777	107.465876	128.8589262	190.1317936	120.3784312	109.134521	-0.745302684	0.251401379	-2.964592668	0.003030839	0.021839335
Lipc	2.965125098	0	0	1.966247239	11.94065289	6.885591478	11.8832371	7.893667623	5.441815178	-2.966768345	1.007257593	-2.945391889	0.003225458	0.022866357
Litaf	476.3967658	328.9551721	327.8060329	402.0975605	256.724037	316.737208	296.0906577	251.6106555	332.0522612	0.453470743	0.152064169	2.982101215	0.002862773	0.021008598
Lmo1	0	0.990828832	6.932453869	2.949370859	13.9307617	7.869247404	28.71782299	9.867084528	8.907196273	-2.473470954	0.843934501	-2.93088024	0.003380031	0.023492107
Lmo2	11729.04651	12635.04926	11789.13298	12630.18914	7860.929816	8148.605687	8368.769727	8176.852949	10167.32201	0.583503688	0.060019498	9.721902115	2.43E-22	6.98E-20
Loxl1	6.918625229	16.84409014	24.75876382	18.67934877	1.990108814	0	4.951348791	1.973416906	9.514462809	2.915480384	0.800295732	3.643003789	0.000269475	0.003229764
Lpcat1	161.1051303	130.7894058	160.4367895	144.5191721	94.53016867	112.1367755	93.08535728	78.93667623	121.9424344	0.656286777	0.186824564	3.512850584	0.000443327	0.004873255
Lpgat1	199.6517566	202.1290817	187.1762545	195.6416003	111.4460936	133.7772059	93.08535728	126.298682	156.150754	0.755779878	0.16758785	4.509753422	6.49E-06	0.00014905
Lrig2	243.1402581	295.2669918	167.3692434	300.8358276	140.3026714	150.4993566	194.0928726	150.9663933	205.3092019	0.662772316	0.19705362	3.363411015	0.000769857	0.007546892
Lrpap1	735.3510244	603.4147585	661.5541692	566.2792049	434.8387759	550.8473183	389.176015	446.9789291	548.5550244	0.49436855	0.129980954	3.803392233	0.000142728	0.001938859
Lrrc20	26.68612588	59.4497299	17.82630995	24.57809049	4.975272035	7.869247404	17.82485565	12.82720989	21.50460515	1.562974167	0.528001138	2.960171964	0.003074674	0.022058391
Lrrc41	28.66287595	15.85326131	14.85525829	14.7468543	6.96538085	5.901935553	1.980539517	3.946833811	11.61411745	1.979682711	0.617275478	3.207130013	0.001340664	0.011748473
Lrrc42	65.23275216	66.38553172	110.9192619	76.68364234	114.4312568	117.0550551	173.2972077	117.4183059	105.1778767	-0.710072101	0.237293677	-2.992376826	0.002768143	0.020520504
Lrrc57	120.581754	96.11039667	103.986808	113.0592163	53.73293798	58.0356996	58.42591574	51.30883955	81.90519598	0.969518222	0.212471292	4.563055152	5.04E-06	0.000119109
Lsm2	80.05837765	117.908631	114.8806641	110.1098454	74.62908053	71.80688256	63.37726453	63.14934098	86.99001084	0.631831028	0.217712773	2.902131181	0.003706333	0.025383937
Lsm5	173.9540058	152.5876401	133.6973246	144.5191721	41.7922851	61.9703233	27.72755323	57.22909026	99.18467431	1.679719295	0.24574756	6.835141286	8.19E-12	7.27E-10
Lsp1	783.781401	778.7914617	839.8172687	730.4608494	1021.920876	1037.757001	824.8947086	932.4394879	868.7328818	-0.284996639	0.100332439	-2.840523378	0.004503957	0.029460314
Luc7l3	415.1175138	605.3964161	521.9147413	650.8278362	946.2967411	602.9810823	743.6925884	780.4863862	658.3391632	-0.486713721	0.155024665	-3.139588925	0.001691851	0.01403926
Lurap1	69.18625229	60.44055873	70.31488924	59.9705408	51.74282917	29.50967776	43.57186936	29.60125359	51.79223387	0.751537048	0.283420685	2.651666185	0.008009569	0.045844747
Ly6a	1206.805915	1244.481013	1395.403929	1204.326434	1606.017813	1458.761737	1574.528916	1487.956347	1397.285263	-0.27866359	0.082564253	-3.375111867	0.000737857	0.007339919
Ly6c1	9.883750328	7.926630653	16.8359594	12.78060706	23.88130577	36.39526924	47.5329484	37.49492121	24.09142401	-1.615360233	0.426721677	-3.785512479	0.000153392	0.002056081
Ly6e	2899.892346	2520.668548	2874.987655	2304.441765	4436.947601	3577.556601	3928.400131	4017.87682	3320.096433	-0.590467257	0.095744643	-6.167104918	6.96E-10	4.21E-08
Lyn	374.5941374	332.9184874	335.7288374	375.5532227	256.724037	305.9169928	165.3750496	263.4511569	301.2827402	0.516966478	0.168340365	3.070959709	0.002133719	0.01675346
Lyrm4	263.8961337	201.1382528	249.5683393	228.0846798	166.174086	208.5350562	158.4431613	154.9132271	203.844117	0.454138035	0.160148667	2.835727855	0.004572139	0.029776705
Lysmd1	107.7328786	105.0278562	102.0061069	105.1942273	201.0009902	135.7445177	247.5674396	160.8334778	145.6384368	-0.827127303	0.203953739	-4.055465266	5.00E-05	0.000809427
Lysmd3	27.67450092	70.34884705	70.31488924	65.86928252	28.85657781	31.47698961	28.71782299	28.61454513	43.98418191	0.993029651	0.34117651	2.910603812	0.003607311	0.024799844
Macf1	628.6065208	654.9378577	589.2585789	666.5578141	445.7843744	455.4326935	401.0592521	479.5403081	540.1471749	0.511103074	0.102568002	4.98306553	6.26E-07	1.97E-05
Madd	360.756887	225.9089736	365.4393539	273.3083663	400.0118717	428.8739835	457.5046283	406.5238826	364.7909934	-0.466263438	0.154996331	-3.008222424	0.002627807	0.019770262
Maf	116.6282539	107.0095138	147.5622324	132.7216887	55.7230468	95.41462477	31.68863226	65.12275789	93.9838438	1.022858056	0.280084392	3.651963781	0.000260243	0.003144937
Malat1	1123.782412	1273.215049	1185.449612	1131.575286	805.9940697	785.9410844	564.4537622	687.7357916	944.7683833	0.72896578	0.115008764	6.338349847	2.32E-10	1.55E-08
Malsu1	57.3257519	60.44055873	71.3052398	59.9705408	89.55489664	129.8425822	110.9102129	95.71071992	84.38256286	-0.774716752	0.221110038	-3.503761107	0.000458737	0.005012966
Man2b1	415.1175138	346.7900911	382.2753133	331.3126598	549.2700327	548.8800064	432.7478844	532.8225645	442.4020083	-0.484088767	0.124233097	-3.896616761	9.75E-05	0.001409639
Mansc1	73.13975242	64.40387406	82.19909587	59.9705408	23.88130577	22.62408629	4.951348791	15.78733525	43.36966741	2.056418385	0.374249349	5.494781466	3.91E-08	1.64E-06
Maoa	198.6633816	105.0278562	84.17979698	130.7554414	91.54500545	78.69247404	39.61079033	71.0430086	99.93971932	0.884759819	0.298092058	2.968075789	0.002996704	0.021671901
Map1b	0.988375033	2.972486495	0.990350553	1.966247239	8.955489664	13.77118296	6.931888308	7.893667623	5.558710984	-2.44082579	0.887010797	-2.751743042	0.005927901	0.036459941
Map1lc3b	1544.830176	1617.032653	1988.62391	1511.061003	985.103863	1433.186683	1024.9292	1072.552088	1397.164947	0.560828968	0.12784543	4.386773689	1.15E-05	0.000243189
Map1s	89.94212798	90.16542368	94.08330251	79.63301319	167.1691404	235.0937662	209.9371887	169.7138539	141.9672271	-1.144155254	0.184564981	-6.199200133	5.68E-10	3.53E-08
Map3k3	252.0356334	172.4042167	257.4911437	253.6458939	118.4114744	132.7935499	55.45510646	109.5246383	168.9702071	1.168574682	0.235236781	4.967652924	6.78E-07	2.11E-05
Map4k3	239.1867579	288.33119	242.6358854	268.3927482	160.2037595	171.156131	141.6085754	170.7005623	210.2769512	0.690108913	0.145646165	4.738256688	2.16E-06	5.74E-05
Mapk11	0	5.94497299	5.942103316	4.915618098	7.960435257	15.73849481	42.5815996	15.78733525	12.35881991	-2.288277908	0.738840014	-3.097122335	0.001954092	0.015738169
Mapk1ip1l	736.3393994	749.0665967	658.5831176	783.5495249	551.2601415	596.0954908	657.5391195	590.0516548	665.3106307	0.289702945	0.100455459	2.883894489	0.003927903	0.026623807
Mapk8	346.9196365	405.2489921	477.3489664	397.1819424	312.4470838	281.3255947	239.6452815	294.0391189	344.269577	0.528877986	0.137919131	3.834696328	0.00012572	0.001757808
Mapre1	1324.422544	1534.79386	1269.629409	1473.702306	919.4302722	1100.710981	1024.9292	1018.283123	1208.237712	0.463377673	0.094536377	4.901580637	9.51E-07	2.82E-05
Mapre3	48.43037661	23.77989196	17.82630995	12.78060706	8.955489664	10.82021518	9.902697583	2.960125359	16.93196417	1.655409239	0.575760621	2.875169259	0.00403811	0.027254132
7-Mar	492.2107663	592.5156413	494.1849258	567.2623286	313.4421382	306.9006487	215.8788073	288.1188682	408.8142656	0.932685627	0.137884563	6.764249785	1.34E-11	1.13E-09
Marcksl1	738.3161495	900.663408	1255.764501	849.4188074	352.2492601	442.6451665	355.5068432	378.8960459	659.1825227	1.291698195	0.152275376	8.482646555	2.20E-17	4.07E-15
Mark2	229.3030076	208.0740546	236.6937821	200.5572184	149.2581611	157.3849481	131.7058778	153.9265186	183.362946	0.562306809	0.149913579	3.75087308	0.00017622	0.002303308
Mark3	449.7106399	453.7996049	398.1209222	447.321247	158.2136507	142.6301092	152.5015428	172.6739792	296.871462	1.482259377	0.128100074	11.57110475	5.77E-31	3.61E-28
Mars	96.86075321	97.1012255	84.17979698	95.36299111	187.0702285	95.41462477	134.6766871	169.7138539	120.0475201	-0.651747515	0.223360318	-2.917919891	0.003523749	0.024310905
Mast2	23.72100079	27.74320729	27.72981548	34.40932669	55.7230468	60.98666738	40.60106009	55.25567336	40.77122473	-0.903823835	0.303950987	-2.97358414	0.002943437	0.021385502
Mau2	319.2451356	410.2031363	404.0630255	318.5320528	151.2482699	130.8262381	109.9199432	119.3917228	245.4286905	1.505645461	0.159861662	9.418427398	4.58E-21	1.16E-18
Max	561.3970186	517.2126501	592.2296305	530.8867546	446.7794288	392.4787143	463.4462469	445.9922207	493.8028331	0.332396783	0.105378915	3.154300689	0.001608832	0.013529847
Maz	129.4771293	129.7985769	174.3016973	97.32923835	250.7537106	273.4563473	226.7717746	229.9030695	188.973943	-0.885806676	0.181752579	-4.873695221	1.10E-06	3.17E-05
Mb21d2	58.31412693	41.61481093	60.41138372	60.95366442	31.84174103	19.67311851	34.65944154	34.53479585	42.75038537	0.87474967	0.309838457	2.823244339	0.004754033	0.030756478
Mbd2	639.4786462	615.3047044	560.5384128	687.2034102	480.6112786	402.3152735	434.7284239	479.5403081	537.4650572	0.477728785	0.110147054	4.337190768	1.44E-05	0.00029165
Mbd6	325.1753858	337.8726316	370.3911067	341.143896	400.0118717	499.6972101	419.8743775	445.0055122	392.396499	-0.360436283	0.116968654	-3.081477556	0.00205976	0.016398187
Mbnl1	1654.539805	2150.098565	1883.646751	2186.46693	1659.750751	1619.097653	1476.49221	1766.208131	1799.537599	0.272024298	0.102085803	2.664663347	0.007706543	0.044482347
Mbnl2	624.6530207	728.2591913	631.8436526	817.9588516	517.4282917	433.7922631	496.1251489	484.4738503	591.8167838	0.536958894	0.117252457	4.579510809	4.66E-06	0.000111586
Mbtd1	952.7935316	1210.792832	1056.70404	1160.085871	922.4154354	893.1595803	874.4081965	942.3065725	1001.583257	0.270182292	0.095668478	2.824151678	0.004740594	0.030691202
Mbtps1	596.9785198	419.1205958	513.9919369	511.2242822	276.6251252	393.4623702	270.343644	289.1055767	408.8565063	0.731288664	0.151338326	4.832144522	1.35E-06	3.78E-05
Mccc2	194.7098815	183.3033339	225.799926	209.405331	93.53511427	89.51268922	75.26050163	78.93667623	143.8079317	1.269903969	0.172677501	7.35419474	1.92E-13	2.21E-11
Mcfd2	765.9906504	773.8373175	674.4287264	801.24575	586.0870458	627.5724804	664.4710078	592.0250717	685.7072563	0.287808793	0.097530416	2.950964467	0.003167834	0.022554288
Mcl1	3915.94188	5086.915222	5281.539498	4691.465913	1765.226518	3068.022832	2636.098096	2362.180036	3600.923749	0.948653577	0.139131636	6.818388737	9.21E-12	8.12E-10
Mcm7	322.2102607	309.1385955	328.7963835	300.8358276	542.3046519	450.5144139	437.6992331	510.1282701	400.2034545	-0.6219636	0.116688223	-5.330131713	9.81E-08	3.77E-06
Mcoln1	25.69775085	24.77072079	22.77806271	24.57809049	28.85657781	50.1664522	88.13400848	55.25567336	40.02966709	-1.185046115	0.366101001	-3.236937655	0.001208198	0.010825982
Mcoln2	220.4076323	245.7255502	238.6744832	229.0678034	295.5311589	309.8516165	312.9252436	276.2783668	266.0577319	-0.355239096	0.124585377	-2.851370731	0.004353118	0.028706105
Mctp1	447.7338898	396.3315327	487.2524719	542.6842381	341.3036616	273.4563473	329.7598295	331.5340402	393.7570014	0.55456132	0.132127864	4.197156474	2.70E-05	0.000491758
Mcur1	179.884256	125.8352616	131.7166235	127.8060706	91.54500545	66.88860293	84.17292945	75.97655087	110.4781625	0.827393469	0.206585323	4.005093176	6.20E-05	0.000976428
Mdc1	252.0356334	210.0557123	217.8771216	244.7977813	397.0267084	334.4430147	340.6527968	382.8428797	297.466456	-0.653713969	0.129580586	-5.04484498	4.54E-07	1.48E-05
Mdh2	694.827648	919.4891558	843.7786709	810.0938626	874.6528238	1014.149259	1093.257813	1035.057167	910.6633001	-0.297709931	0.109218851	-2.725810867	0.006414374	0.038564443
Mdn1	404.2453884	360.6616947	354.5454979	339.1776488	483.5964418	528.223232	559.5024134	484.4738503	439.3032709	-0.495121767	0.111427802	-4.443431173	8.85E-06	0.000196122
Med13l	462.5595153	810.4979843	767.5216783	638.0472292	335.3333352	337.3939824	355.5068432	340.4144162	505.909373	0.968716536	0.155052009	6.24768773	4.17E-10	2.68E-08
Med15	364.7103871	341.8359469	339.6902396	304.7683221	444.78932	478.0567798	411.9522194	421.3245094	388.3909655	-0.37843268	0.114171876	-3.314587567	0.000917784	0.008623758
Med22	194.7098815	142.6793518	230.7516788	176.9622515	251.748765	330.508391	290.1490392	248.6505301	233.2699861	-0.589418063	0.171036608	-3.446151503	0.000568631	0.005958027
Med23	170.0005056	153.5784689	168.359594	147.468543	252.7438194	215.4206477	224.7912351	234.8366118	195.8999282	-0.53704199	0.143987757	-3.729775376	0.000191651	0.002463328
Med24	24.70937582	19.81657663	73.2859409	27.52746135	5.970326443	9.836559255	1.980539517	5.920250717	21.13087883	2.615253711	0.584894792	4.471323301	7.77E-06	0.000174556
Med30	58.31412693	62.42221639	119.8324169	80.61613681	12.93570729	19.67311851	10.89296734	18.7474606	47.92926885	2.36674136	0.356569914	6.637523999	3.19E-11	2.54E-09
Mef2c	857.9095284	1064.150165	1034.916328	1001.802968	710.4688467	665.9350615	710.0234167	719.3104621	845.5645971	0.49668382	0.095703097	5.189840625	2.10E-07	7.31E-06
Mepce	308.3730102	215.0098565	269.3753503	246.7640285	426.8783406	464.2855968	315.8960529	419.3510925	333.241666	-0.645798707	0.15451433	-4.179539247	2.92E-05	0.000521336
Mertk	18.77912562	0	11.88420663	4.915618098	0	0	1.980539517	0	4.694936234	4.167772486	1.521187282	2.739815496	0.006147368	0.037471847
Met	0	1.981657663	14.85525829	3.932494479	24.87636018	30.49333369	27.72755323	33.5480874	17.17684312	-2.490126576	0.663942947	-3.750512882	0.000176473	0.002304293
Metrn	3.953500131	1.981657663	8.913154974	4.915618098	20.89614255	23.60774221	13.86377662	16.7740437	11.86320449	-1.926822391	0.605942884	-3.179874608	0.001473388	0.012674803
Mettl1	91.91887805	100.073712	86.16049809	87.49800215	132.3422361	111.1531196	158.4431613	119.3917228	110.8726663	-0.511657993	0.193917938	-2.638528429	0.008326672	0.047215526
Mettl14	158.1400052	153.5784689	212.9253688	168.114139	121.3966377	128.8589262	116.8518315	114.4581805	146.7904447	0.524569537	0.173724012	3.019556885	0.002531447	0.019166049
Mettl16	198.6633816	136.7343788	169.3499445	188.759735	116.4213656	125.9079585	132.6961476	125.3119735	149.2306106	0.471049706	0.174646433	2.697161913	0.006993326	0.041065859
Mettl17	54.3606268	69.35801821	52.48857929	71.76802424	111.4460936	91.48000107	95.06589679	88.80376076	79.34637509	-0.641165252	0.223085057	-2.874084266	0.004052008	0.027254132
Mettl23	438.8385145	359.6708659	439.7156454	440.4393816	544.2947607	460.3509731	605.0548223	503.2213109	473.9482843	-0.331839608	0.122722516	-2.70398308	0.006851378	0.040503915
Mex3c	270.814759	441.9096589	426.8410882	469.9330902	187.0702285	275.4236591	203.0053004	220.035985	311.8792212	0.861888186	0.181268861	4.754750389	1.99E-06	5.33E-05
Mfap1a	126.5120042	181.3216762	128.7455719	137.6373068	105.4757672	72.79053848	97.04643631	101.6309706	118.8950339	0.607366736	0.204155256	2.97502376	0.002929659	0.021353625
Mff	1111.921912	874.9018583	839.8172687	1067.672251	760.221567	778.071837	807.069853	830.8085173	883.810633	0.294104401	0.108921496	2.700150224	0.006930817	0.040845359
Mfsd10	412.1523887	351.7442352	299.0858669	348.0257614	173.1394668	291.1621539	148.5404637	180.5676469	275.5522479	0.830429126	0.193449231	4.292749689	1.76E-05	0.000345479
Mfsd3	21.74425072	19.81657663	24.75876382	21.62871963	47.76261154	55.08473183	38.62052057	61.17592408	36.32401235	-1.204360777	0.323329569	-3.72487051	0.000195416	0.002501928
Mfsd7b	164.0702554	137.7252076	106.9578597	147.468543	51.74282917	54.1010759	42.5815996	67.09617479	96.46794314	1.367742302	0.22752819	6.011309201	1.84E-09	1.04E-07
Mgat1	360.756887	260.5879827	351.5744462	322.4645473	437.8239391	413.1354887	483.251642	426.2580516	381.9816231	-0.442535449	0.129844235	-3.408202525	0.000653923	0.006669206
Mgat2	432.9082643	494.423587	332.7577857	434.5406399	368.1701306	281.3255947	278.2658021	340.4144162	370.3507776	0.41828728	0.148955453	2.808136734	0.004982906	0.031898372
Mgst1	289.5938846	385.4324155	370.3911067	402.0975605	431.8536127	460.3509731	511.969465	467.6998066	414.9236031	-0.370894427	0.127644693	-2.905678392	0.003664579	0.025124848
Mgst3	101.8026284	93.13791017	76.25699256	56.03804632	8.955489664	28.52602184	1.980539517	15.78733525	47.81062046	2.565199158	0.455867111	5.627076609	1.83E-08	8.48E-07
Mib1	445.7571398	400.294848	502.1077302	482.7136973	288.5657781	235.0937662	212.907998	269.3714076	354.6015456	0.864076805	0.135232469	6.38956615	1.66E-10	1.14E-08
Mien1	94.88400314	104.0370273	119.8324169	124.8566997	165.1790316	197.714841	271.3339138	187.474606	158.1640674	-0.889287558	0.194453099	-4.573275309	4.80E-06	0.000114471
Mif	325.1753858	328.9551721	336.7191879	278.2239844	488.5717139	575.4387164	458.4948981	424.2846347	401.9829617	-0.617415413	0.129072247	-4.783486995	1.72E-06	4.68E-05
Miip	94.88400314	101.0645408	131.7166235	97.32923835	152.2433243	195.7475292	145.5696545	159.8467694	134.8002104	-0.620721126	0.188032164	-3.301143333	0.000962917	0.008964475
Minpp1	376.5708875	405.2489921	417.9279332	445.3549997	118.4114744	128.8589262	59.4161855	106.5645129	257.294239	1.993003127	0.189535839	10.51517825	7.35E-26	3.22E-23
Mkrn1	557.4435185	587.5614972	563.5094645	566.2792049	663.7012895	760.3660304	617.9283291	694.6427508	626.4290106	-0.266728446	0.098614471	-2.704759679	0.006835382	0.040427546
Mlec	1339.248169	1165.214706	1499.390737	1249.550121	1632.884282	1416.464533	1761.6899	1510.650641	1446.886636	-0.267041754	0.101989955	-2.618314261	0.008836538	0.049520805
Mllt3	798.6070265	941.2873901	810.1067521	966.4105182	613.9485692	612.8176416	542.6678275	631.4934098	739.6673919	0.550520455	0.103530973	5.31744696	1.05E-07	4.00E-06
Mlst8	29.65125098	33.68818028	46.54647598	27.52746135	66.66864528	43.28086072	72.28969235	65.12275789	48.0969156	-0.848135283	0.301808084	-2.8101808	0.004951368	0.031784102
Mlxip	722.5021489	614.3138756	795.2514938	666.5578141	525.3887269	581.340652	544.648367	515.0618124	620.6331114	0.369355554	0.10799956	3.419972756	0.000626274	0.00646756
Mmp14	72.15137739	46.56895509	47.53682653	50.1393046	11.94065289	15.73849481	9.902697583	20.72087751	34.3373983	1.891591272	0.367763698	5.143496439	2.70E-07	9.13E-06
Mmp17	45.46525151	24.77072079	4.951752764	21.62871963	3.980217628	6.885591478	7.922158066	5.920250717	15.19058282	1.970006123	0.642089943	3.068115525	0.002154133	0.016892425
Mmp2	100.8142533	112.9544868	108.9385608	101.2617328	150.2532155	142.6301092	157.4528916	146.032851	127.5422626	-0.492263268	0.167591916	-2.937273348	0.003311121	0.023227581
Mms19	276.7450092	317.0652261	325.8253318	293.9539623	433.8437215	403.2989294	465.4267864	416.3909671	366.5687417	-0.50225506	0.1156233	-4.343891407	1.40E-05	0.000285526
Mns1	39.53500131	34.67900911	26.73946492	38.34182117	13.9307617	14.75483888	12.87350686	15.78733525	24.5802174	1.2803485	0.382807056	3.344631399	0.00082392	0.007969817
Mob1a	1252.271167	1420.848545	1099.289114	1434.377361	1011.970332	952.1789359	1048.695674	1124.847636	1168.059845	0.331586981	0.103960944	3.189534137	0.001425023	0.012315199
Mob1b	181.861006	234.8264331	147.5622324	197.6078476	135.3273994	108.2021518	118.832371	133.2056411	157.1781353	0.620530121	0.184289357	3.367151156	0.00075949	0.00748999
Mob3c	148.2562549	243.7438926	82.19909587	157.2997791	56.7181012	63.93763516	85.16319921	82.88351004	115.0251835	1.129135713	0.28520487	3.959033775	7.53E-05	0.001132338
Mob4	640.4670212	535.0475691	679.3804792	694.0852755	496.5321491	458.3836613	470.3781352	470.659932	555.6167778	0.427062707	0.11011465	3.878345947	0.000105169	0.001498374
Morf4l1	2351.344203	2506.796944	3033.443743	2678.02874	732.3600436	829.2219452	869.4568477	715.3636283	1714.502012	1.748130012	0.101992837	17.13973317	7.50E-66	2.46E-62
Morf4l2	1066.45666	1035.416129	1194.362767	1100.11533	534.3442166	724.9544171	682.2958634	641.3604943	872.4132347	0.767204223	0.107382479	7.144594078	9.03E-13	9.72E-11
Mospd1	142.3260047	95.11956784	96.06400361	99.29548559	85.57467901	71.80688256	48.52321815	73.01642551	88.96578337	0.633928353	0.241686019	2.622941758	0.008717417	0.049020545
Mospd2	163.0818804	116.9178021	107.9482102	126.8229469	73.63402612	66.88860293	15.84431613	68.08288325	92.40258352	1.197518898	0.335457221	3.56981106	0.000357239	0.004096763
Mospd3	150.233005	124.8444328	119.8324169	122.8904525	237.8180033	224.273551	234.6939327	240.7568625	181.9178321	-0.856472065	0.150216563	-5.701582087	1.19E-08	5.61E-07
Mov10	69.18625229	62.42221639	70.31488924	75.70051872	9.950544071	6.885591478	20.79566492	11.84050143	40.88702232	2.488880022	0.358841028	6.935884769	4.04E-12	3.84E-10
Mpg	31.62800105	31.70652261	39.61402211	31.45995583	61.69337324	71.80688256	47.5329484	47.36200574	45.35046394	-0.765034847	0.291813425	-2.621657473	0.008750333	0.04918297
Mpo	18.77912562	6.935801821	6.932453869	21.62871963	17.91097933	35.41161332	52.48429719	42.42846347	25.31393178	-1.449072897	0.489698409	-2.959112937	0.00308526	0.022098133
Mpp6	310.3497603	369.5791542	306.0183208	346.0595141	186.0751741	191.8129055	205.9761097	203.2619413	264.89161	0.75891944	0.131235273	5.782892231	7.34E-09	3.70E-07
Mprip	1263.143292	1188.994598	1400.355682	1145.339017	1441.833836	1605.32647	1479.463019	1446.514592	1371.371313	-0.257225602	0.088376715	-2.91055855	0.003607834	0.024799844
Mrpl12	143.3143798	121.8719463	174.3016973	127.8060706	211.9465887	235.0937662	288.1684997	211.1556089	189.2073197	-0.738355182	0.174438247	-4.2327597	2.31E-05	0.000431956
Mrpl15	179.884256	264.551298	205.0025644	234.9665451	299.5113765	264.603444	280.2463416	328.5739148	257.1674675	-0.407327242	0.152246031	-2.675453934	0.007462813	0.043338421
Mrpl20	181.861006	120.8811175	194.1087083	163.1985209	254.7339282	233.1264543	247.5674396	221.0226934	202.0624835	-0.535053377	0.167170041	-3.200653495	0.001371163	0.011938236
Mrpl34	150.233005	111.963658	100.0254058	97.32923835	179.1097933	169.1888192	183.1999053	176.6208131	145.9588297	-0.623788393	0.18195359	-3.428282965	0.000607412	0.0062876
Mrpl36	228.3146326	171.4133879	192.1280072	228.0846798	261.6993091	310.8352724	301.0420065	327.5872063	252.6380627	-0.550820349	0.146789469	-3.752451416	0.000175114	0.002293414
Mrpl37	155.1748801	139.7068653	112.899963	133.7048123	210.9515343	214.4369918	212.907998	195.3682737	171.8939148	-0.622515622	0.157543026	-3.951400692	7.77E-05	0.001163743
Mrpl41	84.01187778	74.31216237	95.07365306	71.76802424	110.4510392	129.8425822	124.7739895	105.5778045	99.4763916	-0.533599526	0.199080525	-2.680320067	0.00735518	0.042903037
Mrpl51	148.2562549	109.9820003	112.899963	115.0254635	175.1295756	207.5514003	156.4626218	164.7803116	148.7609489	-0.534037798	0.17821478	-2.996596575	0.002730117	0.02031888
Mrpl57	163.0818804	164.4775861	183.2148523	145.5022957	228.8625136	187.8782818	247.5674396	215.1024427	191.9609115	-0.422218976	0.155054621	-2.723033815	0.006468544	0.03885267
Mrps12	112.6747537	93.13791017	122.8034685	97.32923835	215.9268063	149.5157007	125.7642593	159.8467694	134.6248633	-0.61202065	0.205343759	-2.980468721	0.002878076	0.021085561
Mrps17	287.6171345	334.9001451	283.2402581	328.363289	386.08111	430.8412954	413.9327589	375.9359205	355.1139889	-0.380704188	0.118876788	-3.202510716	0.001362352	0.011890937
Mrps18b	170.0005056	106.018685	163.4078412	112.0760926	206.9713167	230.1754866	212.907998	205.2353582	175.8491605	-0.63313327	0.184150093	-3.438137114	0.000585731	0.006091974
Mrps27	61.27925203	71.33967588	88.14119919	51.12242822	115.4263112	112.1367755	108.9296734	107.5512214	89.4908171	-0.707917834	0.220161853	-3.215442742	0.001302435	0.01148743
Mrps28	99.82587831	66.38553172	101.0157564	84.54863129	110.4510392	149.5157007	128.7350686	146.032851	110.8138071	-0.604290799	0.206889025	-2.920845115	0.003490833	0.024147228
Mrps5	162.0935054	183.3033339	173.3113467	153.3672847	93.53511427	87.54537737	66.3480738	70.05630015	123.695042	1.081954873	0.188560082	5.737984735	9.58E-09	4.64E-07
Msi2	860.8746535	1007.672922	1132.961032	990.9886086	655.7408543	603.9647382	584.2591574	576.2377365	801.5874628	0.72218393	0.104719761	6.896348146	5.34E-12	4.90E-10
Msl2	221.3960073	279.4137305	250.5586898	283.1396025	199.0108814	174.1070988	132.6961476	205.2353582	218.1946895	0.540953468	0.167988911	3.220173674	0.00128113	0.011355545
Msmo1	338.0242612	266.5329557	278.2885053	307.717693	218.9119696	204.6004325	169.3361287	182.5410638	245.7441262	0.618726229	0.14555119	4.250918388	2.13E-05	0.000402968
mt-Co1	185223.4579	174226.3509	125020.8634	172180.3383	127754.0403	128336.6049	129293.5807	127382.0878	146177.1655	0.356825371	0.103059099	3.462337377	0.000535505	0.005705109
mt-Cytb	46390.37054	47218.9388	35240.63407	48502.40378	32410.91215	36341.16817	32613.54422	34966.97415	39210.61823	0.379487551	0.097207294	3.903899963	9.47E-05	0.001378478
mt-Nd1	30963.81303	31587.62315	22343.29882	29957.74294	21239.43632	26892.16935	22292.9528	22753.49692	26003.81667	0.301718398	0.10961003	2.752653171	0.005911449	0.036418087
mt-Nd3	606.8622701	1121.618237	724.9366046	796.3301319	1406.011877	1722.381525	982.3476002	1392.245627	1094.091734	-0.759900517	0.251508397	-3.021372353	0.002516317	0.019062481
mt-Nd5	9964.79708	11569.90827	5995.582246	10692.45249	4859.845724	5919.641359	4226.471328	5378.547776	7325.905784	0.906956162	0.212099507	4.27608802	1.90E-05	0.000368833
mt-Rnr2	4646.351029	6913.012758	4604.13972	6994.924554	2309.521279	3348.36477	3208.474017	2901.90956	4365.837211	0.976626842	0.146347753	6.673329931	2.50E-11	2.04E-09
Mtdh	1188.026789	1245.471841	1097.308412	1260.36448	776.1424375	705.2812986	737.7509699	802.1939722	976.5675252	0.665211998	0.088267774	7.536295144	4.84E-14	6.23E-12
Mtif2	180.872631	140.6976941	231.7420293	170.0803862	113.4362024	127.8752703	127.7447988	133.2056411	153.2068317	0.526252111	0.1858701	2.831289758	0.00463607	0.030133309
Mtmr2	433.8966394	349.7625776	281.259557	381.4519644	194.0356094	148.5320447	202.0150307	161.8201863	269.0967012	1.034040666	0.165464022	6.249338393	4.12E-10	2.67E-08
Mtmr3	818.3745271	773.8373175	768.5120289	762.9039289	645.7903102	691.5101156	613.9672501	658.134538	716.628752	0.259464136	0.0880842	2.945637639	0.003222897	0.022866357
Mtmr6	415.1175138	430.0197129	351.5744462	409.9625494	310.456975	273.4563473	312.9252436	296.9992443	350.0640041	0.42854766	0.119801437	3.577149596	0.000347361	0.004013139
Mto1	79.07000262	68.36718938	43.57542432	81.59926043	116.4213656	83.61075366	165.3750496	130.2455158	96.03307018	-0.862271121	0.262634075	-3.283165442	0.001026484	0.009442503
Mtus1	2.965125098	49.54144158	11.88420663	28.51058497	66.66864528	56.06838775	92.09508752	70.05630015	47.22372237	-1.616637324	0.500014196	-3.233182849	0.001224192	0.010924581
Mtx1	168.0237556	123.853604	190.1473061	125.8398233	236.8229489	303.949681	238.6550117	239.770154	203.3827856	-0.745751162	0.178167901	-4.185665082	2.84E-05	0.000510942
Mus81	47.44200157	48.55061275	48.52717708	43.25743927	101.4955495	139.6791414	101.9977851	106.5645129	79.68927745	-1.260277065	0.226727167	-5.55856222	2.72E-08	1.19E-06
Mvb12b	226.3378825	188.257478	214.9060699	204.4897129	336.3283896	347.2305417	327.77929	317.7201218	270.3811858	-0.67229868	0.126027156	-5.334554097	9.58E-08	3.71E-06
Mx1	29.65125098	39.63315327	56.4499815	47.18993374	94.53016867	149.5157007	148.5404637	110.5113467	84.50274991	-1.540787469	0.261197227	-5.898942671	3.66E-09	1.98E-07
Mx2	25.69775085	73.32133354	49.51752764	43.25743927	68.65875409	116.0713992	102.9880549	92.75059457	71.53285675	-0.988493387	0.303761142	-3.254179845	0.001137203	0.010302271
Mxd1	144.3027548	159.5234419	194.1087083	173.0297571	92.54005986	149.5157007	93.08535728	104.591096	138.8371095	0.609370167	0.201505545	3.02408635	0.002493852	0.018915017
Mxd3	18.77912562	18.8257478	38.62367156	25.56121411	7.960435257	9.836559255	9.902697583	12.82720989	17.78958263	1.328357629	0.476813297	2.785907265	0.005337814	0.033613387
Mxd4	644.4205214	549.9100016	733.8497596	597.7391608	504.4925844	481.9914035	559.5024134	443.0320953	564.3672425	0.344773987	0.120289139	2.866210448	0.00415418	0.02777064
Myb	2622.158962	3300.450838	3033.443743	3575.620605	2231.907035	1989.935937	2396.452815	2250.681981	2675.08149	0.498758129	0.101039172	4.936284795	7.96E-07	2.42E-05
Mybbp1a	158.1400052	180.3308474	166.3788929	147.468543	255.7289826	179.0253784	225.7815049	246.6771132	194.9414084	-0.475823002	0.162008005	-2.937033888	0.003313679	0.023227581
Myc	700.7578982	843.1953357	571.4322689	757.9883108	289.5608325	518.3866727	258.4604069	366.068836	538.2313202	1.004121038	0.186425282	5.386184895	7.20E-08	2.86E-06
Mycn	453.66414	435.9646859	364.4490034	476.8149555	950.2769588	515.4357049	744.6828582	784.43322	590.7151909	-0.790866554	0.160305953	-4.933482123	8.08E-07	2.45E-05
Myct1	1159.363913	1519.931428	1404.317084	1566.115926	905.4995105	1238.42281	889.2622429	945.2666978	1203.522452	0.50593701	0.12588372	4.019082148	5.84E-05	0.000930272
Myl10	16.80237556	2.972486495	22.77806271	10.81435982	74.62908053	65.90494701	34.65944154	58.21579872	35.84706905	-2.128875052	0.45179611	-4.712026079	2.45E-06	6.33E-05
Myl12a	676.0485224	581.6165242	607.0848888	644.9290945	965.2027749	941.3587207	921.9411449	877.1838146	776.9206856	-0.562195895	0.090428845	-6.216997436	5.07E-10	3.17E-08
Myl12b	1983.668691	1791.418528	1871.762545	1790.268111	1281.630076	1557.12733	787.2644578	1228.452024	1536.44897	0.615404926	0.149825979	4.107464736	4.00E-05	0.000672833
Myl6	828.2582775	747.0849391	895.2768996	678.3552976	1104.510392	1048.577217	1043.744325	1025.190082	921.3746787	-0.423079003	0.100540682	-4.208037936	2.58E-05	0.000470626
Myo15b	0	0	0	0	13.9307617	9.836559255	3.961079033	9.867084528	4.699435564	-5.692255532	1.339688069	-4.248940978	2.15E-05	0.000405956
Myo1g	551.5132683	428.0380553	493.1945752	470.9162138	702.5084114	709.2159223	596.1423945	655.1744127	575.8379067	-0.454296408	0.111772865	-4.064460613	4.81E-05	0.000786586
Myo5a	424.0128891	386.4232443	444.6673982	417.8275384	562.20574	634.4580719	611.9867106	613.7326577	511.9142813	-0.534088911	0.100936885	-5.291315546	1.21E-07	4.48E-06
Mzt1	698.7811482	797.6172095	680.3708297	826.8069642	472.6508434	534.1251675	581.2883481	605.83899	649.6849376	0.45315868	0.113386662	3.996578354	6.43E-05	0.001006174
N6amt2	60.290877	62.42221639	85.17014753	46.20681013	138.3125626	119.022367	80.21185042	116.4315974	88.50855356	-0.837431732	0.251228464	-3.333347344	0.000858077	0.008207202
Naa10	324.1870107	217.982343	276.3078042	228.0846798	356.2294777	376.7402195	376.3025081	355.215043	313.8811358	-0.484774549	0.143647011	-3.374762517	0.000738794	0.007339919
Naa15	747.2115248	783.7456058	724.9366046	786.4988957	625.8892221	545.9290386	593.1715852	617.6794915	678.132746	0.352687334	0.092223063	3.824285625	0.000131152	0.001811577
Naa35	545.5830181	458.753749	416.9375827	480.74745	311.4520294	329.524735	329.7598295	342.3878331	401.8932784	0.534519404	0.118776775	4.50020137	6.79E-06	0.000154825
Naa40	107.7328786	178.3491897	224.8095755	171.0635098	63.68348205	111.1531196	43.57186936	79.92338468	122.5358762	1.192479036	0.279323961	4.269161274	1.96E-05	0.000376645
Nab1	619.7111455	798.6080383	709.0909957	870.0644034	556.2354136	578.3896842	486.2224513	569.3307773	648.4566137	0.45270648	0.120865081	3.745552288	0.000179997	0.002341035
Nab2	58.31412693	39.63315327	75.26664201	41.29119203	68.65875409	127.8752703	97.04643631	82.88351004	73.87113562	-0.811780796	0.284408892	-2.854273615	0.004313536	0.028582834
Naca	2630.065962	2501.8428	2563.02723	2356.547316	3070.7379	3284.427135	3254.026426	3306.460025	2870.891849	-0.361734345	0.068089618	-5.312621174	1.08E-07	4.07E-06
Nacc2	84.01187778	73.32133354	115.8710147	82.58238405	47.76261154	40.32989294	35.6497113	45.38858883	65.61467683	1.072915602	0.255833049	4.193811578	2.74E-05	0.000497004
Nadk2	716.5718988	651.9653712	604.1138372	697.0346464	215.9268063	208.5350562	264.4020255	214.1157343	446.583172	1.563974908	0.120582393	12.9701764	1.81E-38	1.58E-35
Naga	574.245894	413.1756228	536.7699996	460.101854	320.4075191	357.0671009	364.419271	289.1055767	414.4116048	0.576098149	0.135972028	4.236887238	2.27E-05	0.000426525
Naip6	39.53500131	20.80740546	28.72016603	29.49370859	39.80217628	52.13376405	94.07562703	56.24238181	45.10127882	-1.030898761	0.346209624	-2.977672164	0.002904465	0.021231524
Nap1l1	2630.065962	2617.769773	2347.13081	2915.944656	1675.671622	1759.760451	2296.435569	1904.347314	2268.39077	0.460967139	0.106499663	4.328343641	1.50E-05	0.000301296
Nap1l3	113.6631288	240.7714061	203.0218633	198.5909712	37.81206747	79.67612996	44.56213912	62.16263253	122.5325423	1.753194982	0.271459178	6.458411158	1.06E-10	7.51E-09
Napsa	955.7586567	771.8556598	851.7014753	796.3301319	1098.540065	1368.265392	1029.880549	1132.741304	1000.634154	-0.455710799	0.110687348	-4.117099279	3.84E-05	0.000652837
Narf	131.4538794	201.1382528	205.992915	159.2660264	66.66864528	49.18279627	149.5307335	104.591096	133.4780431	0.915527832	0.286133489	3.199652841	0.001375932	0.011953865
Nbeal1	122.5585041	109.9820003	79.22804422	126.8229469	76.61918935	54.1010759	62.38699477	55.25567336	85.86930361	0.820760579	0.235107417	3.491002494	0.000481212	0.005198353
Nbeal2	430.9315143	398.3131903	445.6577487	389.3169534	583.1018826	650.1965667	593.1715852	555.5168589	505.7757875	-0.517377594	0.104606934	-4.945920644	7.58E-07	2.32E-05
Ncbp1	191.7447564	326.9735144	232.7323799	261.5108828	291.5509413	390.5114024	381.2538569	335.480874	301.469826	-0.465681678	0.168673473	-2.760847155	0.005765165	0.035704566
Ncf1	51.3955017	53.50475691	40.60437266	37.35869755	132.3422361	119.022367	121.8031803	141.0993088	87.14130262	-1.491903113	0.219862054	-6.785632549	1.16E-11	1.01E-09
Nckap1l	711.6300236	752.0390832	814.0681543	766.8364234	1016.945604	867.5845263	905.106559	1018.283123	856.5616871	-0.322736784	0.094393601	-3.419053627	0.000628393	0.006479259
Ncln	120.581754	84.22045069	92.1026014	89.46424939	150.2532155	207.5514003	144.5793847	158.8600609	130.9516396	-0.775323423	0.198217593	-3.911476335	9.17E-05	0.001340393
Ncoa3	264.8845088	278.4229017	250.5586898	267.4096246	171.149358	225.2572069	159.4334311	179.5809384	224.5870824	0.529004747	0.148646193	3.558817992	0.000372528	0.004221822
Ncoa4	2579.658836	2670.283701	2054.977397	2733.083663	2178.174097	1905.341528	1899.337396	2123.396591	2268.031651	0.308386616	0.099969463	3.084808181	0.002036835	0.016255079
Ncor1	1030.875159	1011.636237	1038.87773	996.8873504	933.3610339	767.2516219	764.4882534	870.2768554	926.7067801	0.290151982	0.093020665	3.119220667	0.001813301	0.014831583
Ncor2	104.7677535	80.25713536	84.17979698	69.801777	143.2878346	148.5320447	142.5988452	124.3252651	112.2188066	-0.720953675	0.194751056	-3.701924334	0.00021397	0.002688504
Ncstn	181.861006	126.8260904	233.7227304	177.9453752	94.53016867	158.368604	68.32861332	106.5645129	143.5183876	0.751601263	0.251555491	2.987814975	0.002809796	0.020698963
Ndc1	150.233005	213.0281988	152.5139851	202.5234657	134.332345	65.90494701	141.6085754	98.67084528	144.8519209	0.705649726	0.235416906	2.997447113	0.002722511	0.020289223
Ndc80	102.7910034	148.6243247	54.4692804	99.29548559	45.77250273	29.50967776	70.30915284	39.46833811	73.7799707	1.130762887	0.329858224	3.428026971	0.000607985	0.006288576
Ndnf	28.66287595	25.76154962	12.87455719	21.62871963	3.980217628	1.967311851	7.922158066	6.90695917	13.71304364	2.098001354	0.587335563	3.572065929	0.000354176	0.004070393
Ndor1	96.86075321	101.0645408	91.11225085	99.29548559	176.1246301	215.4206477	167.3555891	180.5676469	140.975193	-0.929271799	0.17041442	-5.453011547	4.95E-08	2.03E-06
Ndrg1	511.978267	513.2493348	494.1849258	483.6968209	393.0464908	276.4073151	368.3803501	335.480874	422.0530473	0.544708581	0.124735212	4.366919098	1.26E-05	0.000261086
Ndufa4	1204.829165	1366.352959	1104.240866	1164.018366	866.6923886	937.424097	791.2255368	849.5559779	1035.54242	0.490344236	0.096501482	5.081209386	3.75E-07	1.24E-05
Ndufab1	274.7682591	247.7072079	279.2788559	233.0002979	358.2195866	362.9690365	282.2268811	344.36125	297.8164219	-0.381356181	0.134409947	-2.837261594	0.004550231	0.029663444
Ndufaf4	136.3957545	144.6610094	127.7552213	143.5360485	189.0603373	175.0907547	200.0344912	195.3682737	163.9877363	-0.459512592	0.151796568	-3.027160621	0.002468627	0.018827477
Ndufb10	351.8615117	343.8176046	334.7384868	285.1058497	478.6211698	441.6615105	420.8646473	375.9359205	379.0758376	-0.384337682	0.124513041	-3.086726331	0.002023738	0.016180052
Ndufb11	556.4551434	519.1943078	512.0112358	484.6799445	611.9584604	697.4120512	595.1521247	647.2807451	578.0180016	-0.300329894	0.100516062	-2.987879639	0.002809202	0.020698963
Ndufb4	79.07000262	81.24796419	84.17979698	60.95366442	128.3620185	109.1858077	112.8907524	123.3385566	97.40357044	-0.633365204	0.200349576	-3.16130045	0.001570664	0.013276861
Ndufs3	321.2218856	299.2303072	305.0279702	312.6333111	383.0959467	451.4980698	425.815996	403.5637572	362.7609055	-0.426535736	0.112536362	-3.790203697	0.000150524	0.002021759
Ndufs8	381.5127626	251.6705232	310.9700736	264.4602537	423.8931774	430.8412954	492.1640699	405.5371741	370.1311662	-0.536016753	0.145673572	-3.679574443	0.000233623	0.002883624
Neat1	762.0371503	820.4062726	858.6339292	730.4608494	1030.876366	994.4761406	996.2113768	1040.977418	904.2599378	-0.357234545	0.086907401	-4.110519255	3.95E-05	0.000668261
Nedd4	1271.050292	1316.811517	1204.266272	1356.710595	990.0791351	1174.485175	935.8049215	1062.685004	1163.986614	0.306569115	0.093160162	3.290774801	0.000999119	0.009236047
Nedd4l	62.26762706	82.23879303	86.16049809	79.63301319	100.5004951	108.2021518	136.6572266	133.2056411	98.60818076	-0.625117186	0.209647192	-2.981757967	0.002865985	0.021008692
Neil3	54.3606268	43.59646859	58.43068261	81.59926043	28.85657781	3.934623702	31.68863226	27.62783668	41.26183861	1.37005947	0.43721607	3.133598155	0.001726772	0.01425699
Nek1	113.6631288	151.5968112	107.9482102	111.092969	94.53016867	76.72516219	35.6497113	82.88351004	96.76120893	0.74090415	0.269839316	2.745723496	0.006037763	0.03698314
Nek7	149.2446299	240.7714061	194.1087083	226.1184325	87.56478782	102.3002162	101.0075153	84.85692694	148.2465779	1.108616751	0.193696534	5.723472321	1.04E-08	5.01E-07
Nek9	1027.910034	865.9843989	848.7304237	935.9336859	1090.57963	1085.956142	1051.666483	1132.741304	1004.937763	-0.245485108	0.089635893	-2.738692053	0.006168412	0.037513084
Neurl1b	89.94212798	101.0645408	59.42103316	72.75114786	18.90603373	32.46064554	12.87350686	31.57467049	52.37421331	1.753423557	0.333199299	5.262386688	1.42E-07	5.12E-06
Nfat5	735.3510244	855.0852817	760.5892245	880.8787632	921.420381	1121.367755	924.9119542	1003.482497	900.3858601	-0.29720984	0.102448188	-2.901074624	0.003718853	0.025456411
Nfia	194.7098815	208.0740546	216.886771	215.3040727	90.54995105	132.7935499	128.7350686	116.4315974	162.9356184	0.833452348	0.168267284	4.953145546	7.30E-07	2.25E-05
Nfix	253.0240084	204.1107393	223.8192249	210.3884546	114.4312568	170.1724751	117.8421012	120.3784312	176.7708365	0.76944241	0.175118161	4.393847018	1.11E-05	0.000237862
Nfkbia	822.3280273	802.5713536	1004.21546	784.5326485	450.7596464	447.5634461	486.2224513	465.7263897	657.9899279	0.883556473	0.107829307	8.194029078	2.53E-16	4.25E-14
Nfkbib	58.31412693	42.60563976	67.34383758	51.12242822	64.67853646	104.2675281	129.7253383	77.94996777	74.5009254	-0.779755036	0.274107913	-2.844700934	0.004445314	0.029235729
Nfkbiz	1399.539046	1530.830545	1657.846825	1663.445165	320.4075191	981.6886136	998.1919163	662.0813719	1151.753875	1.077469952	0.356348728	3.023639117	0.002497542	0.018931164
Nhlrc3	117.6166289	124.8444328	131.7166235	118.957958	138.3125626	231.1591425	205.9761097	181.5543553	156.2672267	-0.618497906	0.186333841	-3.319299928	0.000902434	0.008510558
Nhsl1	31.62800105	46.56895509	60.41138372	40.30806841	8.955489664	20.65677443	15.84431613	12.82720989	29.6500248	1.617438132	0.395384423	4.090798817	4.30E-05	0.000713009
Nicn1	177.9075059	166.4592437	138.6490774	170.0803862	86.56973342	108.2021518	72.28969235	81.89680159	125.256824	0.904118627	0.191718086	4.715875513	2.41E-06	6.26E-05
Nifk	351.8615117	318.056055	353.5551473	374.5700991	435.8338303	477.0731239	478.3002932	456.8460137	405.7620093	-0.402578766	0.108587018	-3.707429985	0.000209373	0.002642005
Nipbl	354.8266368	409.2123075	356.526199	425.6925273	274.6350164	265.5870999	194.0928726	273.3182414	319.2363626	0.617820348	0.143450498	4.30685398	1.66E-05	0.000328089
Nisch	873.723529	765.9106869	994.3119549	803.2119973	1173.169146	1138.089906	984.3281397	1039.004001	971.46867	-0.334688177	0.105420067	-3.174805186	0.001499371	0.012831102
Nkap	218.4308822	159.5234419	166.3788929	202.5234657	153.2383787	139.6791414	103.9783246	120.3784312	158.0163698	0.530013251	0.184688315	2.869771436	0.004107686	0.027529879
Nlrp5-ps	0.988375033	0	0	0	5.970326443	3.934623702	2.970809275	7.893667623	2.719725259	-4.11487416	1.467818933	-2.803393571	0.005056792	0.03224564
Nme1	511.978267	447.8546319	559.5480623	510.2411586	629.8694397	716.1015137	702.1012586	678.8554156	594.5687184	-0.426093398	0.103736447	-4.107460873	4.00E-05	0.000672833
Nme2	707.6765235	609.3597315	731.8690585	611.5028914	887.5885311	1071.201303	1026.909739	926.5192372	821.5783769	-0.556392301	0.104522531	-5.323180502	1.02E-07	3.91E-06
Nme4	485.2921411	348.7717487	449.6191509	373.5869755	599.0227531	526.2559201	662.4904683	580.1845703	503.152966	-0.514814722	0.129903605	-3.96305185	7.40E-05	0.00111728
Nnt	259.9426336	282.386217	254.520092	277.2408608	341.3036616	337.3939824	314.9057831	376.922629	305.5769825	-0.35162258	0.121272528	-2.899441328	0.003738283	0.025553892
Noc4l	145.2911298	135.7435499	88.14119919	113.0592163	203.9861535	211.486024	205.9761097	187.474606	161.3947485	-0.746275273	0.18037731	-4.137301266	3.51E-05	0.000605798
Nolc1	183.8377561	193.2116222	177.2727489	194.6584767	271.6498531	232.1427984	245.5869	242.7302794	217.6363044	-0.40546517	0.135562132	-2.990991399	0.002780733	0.020574777
Nomo1	98.83750328	93.13791017	100.0254058	91.43049663	182.0949565	116.0713992	161.4139706	143.0727257	123.260546	-0.652195887	0.193373435	-3.372727414	0.000744276	0.007373159
Nop10	345.9312615	374.5332984	335.7288374	309.6839402	475.6360066	458.3836613	534.7456695	486.4472672	415.1362427	-0.517536653	0.112845157	-4.586254887	4.51E-06	0.000108569
Nop2	99.82587831	80.25713536	83.18944643	67.83552976	142.2927802	203.6167766	119.8226407	137.1524749	116.7490828	-0.864782483	0.220045162	-3.930022712	8.49E-05	0.001252237
Notch2	318.2567605	338.8634604	265.4139481	323.4476709	172.1444124	155.4176362	158.4431613	173.6606877	238.2059672	0.91753711	0.140354818	6.537268354	6.27E-11	4.62E-09
Npdc1	255.9891335	297.2486495	286.2113097	275.2746135	176.1246301	196.7311851	184.190175	200.3018159	234.008939	0.557550694	0.133150352	4.187376792	2.82E-05	0.000508497
Npepl1	630.5832709	516.2218213	665.5155714	514.1736531	756.2413494	749.5458152	775.3812207	708.4566691	664.5149214	-0.361829729	0.110659382	-3.269760974	0.001076384	0.009825837
Npepps	142.3260047	194.202451	221.8385238	191.7091058	109.4559848	155.4176362	121.8031803	124.3252651	157.634769	0.553526343	0.18817181	2.941600784	0.003265206	0.023039807
Nqo1	51.3955017	67.37636055	55.45963095	61.93678804	21.89119696	26.55870999	38.62052057	35.5215043	44.84502663	0.945821607	0.298660104	3.166883006	0.001540823	0.013100486
Nr0b2	5.930250197	5.94497299	12.87455719	9.831236197	36.81701306	15.73849481	36.63998106	31.57467049	19.418897	-1.803881752	0.493352399	-3.656375761	0.000255806	0.003106752
Nr2c2	56.33737687	68.36718938	61.40173427	53.08867546	24.87636018	20.65677443	27.72755323	23.68100287	42.01708334	1.303097603	0.296000499	4.402349351	1.07E-05	0.00023098
Nr3c1	677.0368974	854.0944529	628.872601	772.7351651	498.522258	518.3866727	670.4126263	570.3174857	648.7972699	0.377436605	0.128704033	2.932593459	0.003361437	0.023424849
Nrbp1	170.9888807	225.9089736	303.0472691	204.4897129	337.323444	276.4073151	349.5652247	336.4675824	275.5248003	-0.523183322	0.172288551	-3.03666911	0.002392079	0.018418727
Nrip1	387.4430128	555.8549745	524.8857929	561.3635868	406.9772525	402.3152735	239.6452815	360.1485853	429.82922	0.526394429	0.170652864	3.084591827	0.002038317	0.01625703
Nrros	1362.96917	1044.333589	897.2576008	1066.689127	1411.982204	1614.179374	1511.151651	1456.381676	1295.618049	-0.455404321	0.116849636	-3.897353367	9.72E-05	0.001406907
Nrxn1	292.5590097	273.4687575	276.3078042	320.4983	249.7586562	171.156131	217.8593468	211.1556089	251.5954518	0.452447245	0.147265715	3.072318925	0.002124027	0.016694189
Nsa2	2918.671472	2673.256188	2606.602655	2763.560495	1818.959456	1776.482601	2058.770827	1864.878976	2310.147834	0.54390516	0.077129196	7.051871208	1.77E-12	1.74E-10
Nsmce1	126.5120042	147.6334959	174.3016973	139.603554	270.6547987	220.3389273	248.5577093	241.7435709	196.1682197	-0.738728689	0.156126691	-4.731597696	2.23E-06	5.89E-05
Nsun2	739.3045245	690.6076957	778.4155344	733.4102203	946.2967411	1057.43012	962.542205	928.4926541	854.5624619	-0.404892275	0.088346959	-4.582979185	4.58E-06	0.000110082
Nt5dc3	166.0470055	182.312505	211.9350183	176.9622515	97.5153319	148.5320447	140.6183057	121.3651397	155.6609503	0.537038541	0.180336464	2.977980879	0.002901541	0.02122196
Nt5m	154.1865051	129.7985769	153.5043357	131.738565	199.0108814	216.4043036	198.0539517	211.1556089	174.231591	-0.534816393	0.151060538	-3.540411024	0.000399504	0.004473903
Nucks1	1089.189286	1168.187193	1171.584704	1305.588167	740.3204789	793.8103319	1138.810222	935.3996133	1042.861249	0.391898215	0.127382698	3.076541945	0.002094168	0.016561707
Nudt16l1	317.2683855	291.3036765	339.6902396	297.8864568	419.9129598	341.3286061	404.0300614	442.0453869	356.6832216	-0.367144622	0.12486247	-2.940392118	0.003277971	0.023088167
Nudt19	334.0707611	309.1385955	248.5779887	280.1902316	437.8239391	398.3806498	444.6311215	426.2580516	359.8839174	-0.54256939	0.124925476	-4.343144463	1.40E-05	0.000285915
Nudt3	856.9211534	823.3787591	1019.070719	881.8618869	632.8546029	655.1148464	767.4590626	654.1877042	786.3560918	0.402362873	0.104954699	3.833681375	0.00012624	0.00175852
Nufip2	106.7445035	145.6518383	103.986808	125.8398233	60.69831883	73.77419441	60.40645525	74.00313396	93.88813445	0.842557681	0.212976701	3.956102595	7.62E-05	0.001143695
Nup205	85.00025282	192.2207933	84.17979698	132.7216887	197.0207726	216.4043036	160.4237008	196.3549821	158.0407864	-0.640414816	0.24388557	-2.625882357	0.008642468	0.048661578
Nup210	489.2456412	617.2863621	570.4419184	499.4267988	765.1968391	732.8236645	672.3931659	661.0946634	625.9886317	-0.379657465	0.109583958	-3.464535075	0.000531149	0.005677113
Nup54	296.5125098	291.3036765	238.6744832	336.2282779	188.0652829	150.4993566	123.7837198	164.7803116	223.7309523	0.890809089	0.167934719	5.304496262	1.13E-07	4.22E-06
Nup93	49.41875164	32.69735144	44.56577487	44.24056289	91.54500545	68.85591478	80.21185042	91.76388611	62.9123872	-0.95929354	0.251789348	-3.809905171	0.00013902	0.001894365
Nupr1	75.11650249	107.0095138	66.35348703	94.37986749	38.80712188	22.62408629	36.63998106	32.56137894	59.18649237	1.392500867	0.283297991	4.915322063	8.86E-07	2.65E-05
Nusap1	74.12812746	96.11039667	42.58507377	89.46424939	16.91592492	3.934623702	52.48429719	27.62783668	50.40631622	1.582345206	0.485191167	3.261281975	0.001109097	0.010089402
Nvl	77.09325256	77.28464887	108.9385608	67.83552976	47.76261154	45.24817257	35.6497113	39.46833811	62.41010319	0.977866898	0.261459919	3.740026015	0.000184001	0.002386022
Nxf1	636.5135211	824.3695879	810.1067521	743.2414565	822.9099947	997.4271084	1040.773516	870.2768554	843.202349	-0.307963549	0.114179739	-2.697182116	0.006992901	0.041065859
Nxt2	42.50012641	117.908631	74.27629145	98.31236197	49.75272035	52.13376405	17.82485565	48.34871419	62.63218313	0.986458082	0.364208671	2.708496972	0.006758873	0.040077689
Oard1	402.2686383	412.184794	369.4007562	405.0469313	256.724037	238.044734	237.664742	244.7036963	320.7547911	0.701451697	0.115380203	6.079480537	1.21E-09	6.98E-08
Oas1b	64.24437713	145.6518383	98.04470472	113.0592163	176.1246301	149.5157007	153.4918125	156.886644	132.1273655	-0.595231037	0.224676112	-2.649284923	0.00806623	0.045990843
Oas1g	52.38387674	23.77989196	40.60437266	25.56121411	88.55984223	97.38193662	128.7350686	108.5379298	70.69301659	-1.572283584	0.285373318	-5.509567591	3.60E-08	1.51E-06
Oas2	135.4073795	155.5601266	117.8517158	127.8060706	378.1206747	519.3703286	363.4290013	439.0852615	279.5788198	-1.663675549	0.158566857	-10.49195012	9.41E-26	3.99E-23
Oas3	235.2332578	139.7068653	127.7552213	131.738565	275.6300708	264.603444	243.6063605	238.7834456	207.1321538	-0.688731049	0.195999997	-3.513933973	0.000441523	0.004858471
Oaz1	2198.146073	2294.759574	2442.204463	2041.947758	2649.829886	2920.474443	2567.769483	2518.079972	2454.151456	-0.2473989	0.08288646	-2.984792697	0.002837706	0.020871277
Obscn	63.2560021	72.33050471	52.48857929	56.03804632	44.77744832	22.62408629	13.86377662	26.64112823	44.00244648	1.178182555	0.349140133	3.374526278	0.000739429	0.007339919
Odf2	106.7445035	108.9911715	127.7552213	85.53175491	131.3471817	173.1234429	152.5015428	154.9132271	130.1135057	-0.512464876	0.187680637	-2.730515435	0.006323537	0.038208824
Ogfrl1	969.5959071	1273.215049	953.7075823	1255.448862	879.6280959	782.0064607	954.620047	913.6920273	997.7392539	0.334829445	0.118666196	2.821607652	0.00477836	0.030859652
Ogt	3774.60425	3315.313271	2816.556972	3612.979302	4613.072231	3461.485202	4244.296184	4457.94879	3787.032025	-0.311413495	0.109156805	-2.852900431	0.004332219	0.028640178
Olfr99	0	0	0	0	3.980217628	13.77118296	1.980539517	1.973416906	2.713169626	-4.900227754	1.599395489	-3.063799908	0.00218545	0.01708814
Oosp1	0	0	0	0	4.975272035	10.82021518	11.8832371	6.90695917	4.323210436	-5.572115193	1.348678801	-4.131536131	3.60E-05	0.000617953
Opa1	232.2681327	274.4595864	262.4428965	227.1015561	97.5153319	180.0090344	124.7739895	133.2056411	191.4720211	0.895330698	0.186086875	4.81135866	1.50E-06	4.12E-05
Orc5	125.5236292	168.4409014	93.09295195	131.738565	163.1889228	243.9466695	186.1707146	190.4347314	162.8171357	-0.595327659	0.20282424	-2.935189899	0.003333436	0.023291498
Orc6	291.5706347	253.6521809	202.0315128	210.3884546	106.4708216	186.8946258	101.0075153	119.3917228	183.9259336	0.898137037	0.211101737	4.254522248	2.09E-05	0.000397679
Osbp	265.8728838	285.3587035	268.3849998	278.2239844	207.9663711	199.6821529	198.0539517	197.3416906	237.6105922	0.451148792	0.126660794	3.561866137	0.000368228	0.004192185
Osm	54.3606268	56.4772434	77.24734311	54.07179908	5.970326443	19.67311851	19.80539517	15.78733525	37.92414847	1.982696203	0.371284471	5.340100005	9.29E-08	3.62E-06
Ost4	281.6868843	248.6980367	298.0955164	242.8315341	446.7794288	474.1221561	428.7868053	408.4972995	353.6872076	-0.714769089	0.121523897	-5.881716303	4.06E-09	2.14E-07
Otos	61.27925203	57.46807223	72.29559035	41.29119203	41.7922851	21.64043036	30.69836251	35.5215043	45.24833611	0.841764766	0.314678047	2.675003148	0.007472855	0.043358402
Otub2	93.89562811	129.7985769	137.6587268	123.8735761	63.68348205	69.83957071	77.24104114	61.17592408	94.64581574	0.835331151	0.212310566	3.93447753	8.34E-05	0.001232004
Otud1	176.9191309	143.6701806	136.6683763	175.9791279	65.67359087	83.61075366	75.26050163	77.94996777	116.9664537	1.065735458	0.192256335	5.543304764	2.97E-08	1.29E-06
Oxct1	1104.014912	976.957228	929.939169	1056.857891	584.096937	501.664522	733.7898909	614.7193661	812.7549895	0.740800501	0.118941948	6.228252635	4.72E-10	2.98E-08
Oxsr1	236.2216328	351.7442352	276.3078042	288.0552206	219.907024	183.9436581	124.7739895	184.5144807	233.1835056	0.692325309	0.18480862	3.746174324	0.000179552	0.002337555
P2rx2	5.930250197	13.87160364	11.88420663	2.949370859	0	0	0	0	4.329428916	5.572683146	1.387378075	4.016701176	5.90E-05	0.00093858
P2ry14	123.5468791	204.1107393	110.9192619	177.9453752	275.6300708	241.9793577	262.4214859	280.2252006	209.5972963	-0.782128333	0.190520166	-4.105225969	4.04E-05	0.000676772
P4htm	22.73262575	10.89911715	6.932453869	17.69622515	36.81701306	35.41161332	55.45510646	37.49492121	27.9298845	-1.503032294	0.418441952	-3.591973235	0.000328184	0.003832017
Pa2g4	335.0591361	356.6983794	396.1402211	389.3169534	557.230468	506.5828016	444.6311215	498.2877687	435.4933562	-0.441924181	0.116063608	-3.80760333	0.00014032	0.001908121
Pabpc4	490.2340162	409.2123075	376.33321	360.8063684	321.4025735	305.9169928	251.5285186	289.1055767	350.5674455	0.486696448	0.137665563	3.535353638	0.00040723	0.004544919
Pabpn1	1283.899168	1129.544868	1175.546106	1066.689127	944.3066323	806.5978589	939.7660006	895.9312752	1030.28513	0.376402925	0.093733423	4.015674573	5.93E-05	0.000941535
Paip2b	386.4546378	346.7900911	391.1884683	368.6713574	244.7833841	309.8516165	281.2366113	289.1055767	327.2602179	0.408300527	0.122673846	3.3283421	0.000873645	0.008322119
Pam	185.8145062	108.9911715	139.6394279	145.5022957	49.75272035	64.92129108	137.6474964	61.17592408	111.6806041	0.887499417	0.29217629	3.037547696	0.002385117	0.018375889
Pan3	3104.485978	2454.283016	2521.432507	2624.940065	1456.759652	1509.911846	2440.024684	1589.587318	2212.678133	0.613649021	0.143627047	4.272517139	1.93E-05	0.000373369
Pank1	148.2562549	227.8906313	295.1244647	245.7809049	163.1889228	127.8752703	150.5210033	180.5676469	192.4006374	0.559774825	0.20476643	2.733723615	0.006262259	0.037925785
Papd7	124.5352541	148.6243247	101.0157564	116.9917107	167.1691404	182.9600021	156.4626218	170.7005623	146.0574216	-0.463652379	0.174274574	-2.660470595	0.007803154	0.044905984
Papolg	162.0935054	129.7985769	165.3885423	163.1985209	121.3966377	105.251184	95.06589679	112.4847636	131.8347034	0.515138309	0.177671449	2.899387107	0.00373893	0.025553892
Paqr5	148.2562549	173.3950455	191.1376567	160.24915	234.8328401	207.5514003	235.6842025	243.7169879	199.3529422	-0.45375908	0.148270926	-3.060337525	0.002210877	0.017245889
Parp1	299.4776349	356.6983794	329.7867341	337.2114016	551.2601415	406.2498972	430.7673448	502.2346025	401.710767	-0.514706489	0.129488117	-3.974932236	7.04E-05	0.001079073
Parp10	118.6050039	104.0370273	148.5525829	114.0423399	159.2087051	167.2215073	201.0247609	150.9663933	145.4572901	-0.483515945	0.181754396	-2.660270974	0.007807781	0.044905984
Parp11	143.3143798	101.0645408	125.7745202	118.957958	218.9119696	140.6627973	168.3458589	182.5410638	149.946636	-0.538430063	0.189928727	-2.834905876	0.004583919	0.029838632
Parp16	162.0935054	117.908631	138.6490774	122.8904525	102.4906039	87.54537737	99.02697583	88.80376076	114.926048	0.519293525	0.190059573	2.732267143	0.006290012	0.038041249
Parp3	201.6285067	150.6059824	158.4560884	166.1478917	223.8872416	207.5514003	245.5869	228.9163611	197.8475465	-0.420545312	0.152355416	-2.760291183	0.005774986	0.035732558
Parp4	249.0705083	196.1841087	226.7902766	233.9834215	133.3372906	115.0877433	154.4820823	137.1524749	180.7609883	0.746559936	0.16008434	4.663541338	3.11E-06	7.78E-05
Parvg	697.7927731	713.3967588	731.8690585	575.1273175	939.3313603	991.5251729	918.9703357	930.466071	812.309856	-0.475926275	0.098819208	-4.81613123	1.46E-06	4.05E-05
Patl1	324.1870107	202.1290817	325.8253318	281.1733552	227.8674592	195.7475292	182.2096355	202.2752328	242.6768295	0.4880114	0.169761425	2.874689585	0.004044249	0.027254132
Patz1	297.5008849	328.9551721	404.0630255	326.3970417	439.8140479	540.0271031	421.854917	450.9257629	401.1922444	-0.449326247	0.132827842	-3.382771574	0.000717583	0.007179108
Paxbp1	441.8036396	579.6348665	480.3200181	528.9205074	700.5183026	722.0034493	575.3467295	734.1110889	595.3323252	-0.428005734	0.120416749	-3.554370438	0.000378885	0.00427948
Pbdc1	205.5820068	160.5142707	153.5043357	176.9622515	291.5509413	203.6167766	231.7231234	249.6372386	209.1363681	-0.48725366	0.164092923	-2.969376446	0.002984048	0.021620768
Pbk	42.50012641	105.0278562	69.32453869	89.46424939	39.80217628	37.37892517	42.5815996	39.46833811	58.19347623	0.943952981	0.303986173	3.105249724	0.001901184	0.015397015
Pbld1	120.581754	84.22045069	72.29559035	72.75114786	161.1988139	149.5157007	104.9685944	124.3252651	111.2321646	-0.626257841	0.228740853	-2.737848669	0.006184253	0.037574626
Pbrm1	776.8627757	901.6542368	854.672527	990.005485	677.6320512	517.4030168	693.1888308	671.9484564	760.4209225	0.460720341	0.118079637	3.90177639	9.55E-05	0.001382964
Pbx1	616.7460204	730.2408489	580.3454239	593.8066663	413.9426334	441.6615105	397.0981731	424.2846347	524.7657389	0.58814424	0.110164123	5.338800157	9.36E-08	3.64E-06
Pcbd1	161.1051303	101.0645408	139.6394279	170.0803862	63.68348205	83.61075366	69.31888308	77.94996777	108.3065715	0.957089465	0.218806382	4.3741387	1.22E-05	0.000254602
Pced1a	65.23275216	36.66066677	65.36313648	48.17305736	80.59940697	68.85591478	117.8421012	92.75059457	71.93470379	-0.740933644	0.271025745	-2.733812773	0.006260563	0.037925785
Pcgf5	387.4430128	382.459929	489.233173	433.5575163	254.7339282	353.1324772	370.3608896	278.2517837	368.6465887	0.429866133	0.148270846	2.899195248	0.003741218	0.025556238
Pcif1	267.8496339	246.7163791	262.4428965	241.8484104	331.3531176	388.5440906	361.4484618	365.0821275	308.1606397	-0.505636884	0.119730969	-4.223108613	2.41E-05	0.000446353
Pcmtd2	523.8387674	755.0115697	596.1910327	870.0644034	469.6656801	482.9750594	411.9522194	507.1681448	577.1083596	0.552483052	0.150023014	3.682655317	0.000230817	0.002852318
Pcnp	1044.71241	1256.370959	961.6303867	1184.663962	713.4540099	779.055493	819.9433598	764.6990509	940.5662038	0.531350392	0.104158246	5.101376149	3.37E-07	1.13E-05
Pcyox1l	17.79075059	12.88077481	13.86490774	24.57809049	2.985163221	1.967311851	7.922158066	1.973416906	10.49532171	2.219610233	0.673429939	3.295977957	0.000980797	0.009098694
Pdcd1lg2	35.58150118	55.48641457	39.61402211	44.24056289	15.92087051	24.59139814	21.78593468	23.68100287	32.61271337	1.024276338	0.34175469	2.99710982	0.002725525	0.0202962
Pdcd7	416.1058888	394.349875	373.3621584	390.300077	228.8625136	332.4757028	319.8571319	251.6106555	338.3655004	0.474536796	0.141003733	3.365420096	0.000764272	0.007514579
Pdcl	256.9775085	306.166109	296.1148153	339.1776488	197.0207726	183.9436581	183.1999053	187.474606	243.7593779	0.673124538	0.138429453	4.862581775	1.16E-06	3.32E-05
Pddc1	236.2216328	173.3950455	174.3016973	153.3672847	79.60435257	77.70881811	71.29942259	68.08288325	129.2476421	1.313242049	0.197323437	6.655276589	2.83E-11	2.28E-09
Pde2a	111.6863787	172.4042167	144.5911807	131.738565	229.857568	253.7832288	351.5457642	280.2252006	209.4790128	-0.99307826	0.182613056	-5.438155866	5.38E-08	2.18E-06
Pde9a	77.09325256	60.44055873	48.52717708	55.0549227	15.92087051	18.68946258	5.94161855	14.80062679	37.05856119	2.122701064	0.373768704	5.679183525	1.35E-08	6.35E-07
Pdgfd	122.5585041	92.14708134	153.5043357	126.8229469	36.81701306	29.50967776	46.54267864	34.53479585	80.30462917	1.747974433	0.253296006	6.900915892	5.17E-12	4.78E-10
Pdha1	974.5377823	993.8013181	1046.800534	1009.667957	779.1276008	696.4283952	759.5369046	759.7655087	877.4582502	0.426472702	0.083394645	5.113909931	3.16E-07	1.06E-05
Pdia4	124.5352541	186.2758203	151.5236346	164.1816445	0.995054407	0	0	1.973416906	78.68560311	7.722302407	0.863230913	8.945813099	3.69E-19	8.36E-17
Pdik1l	186.8028812	164.4775861	126.7648707	171.0635098	142.2927802	69.83957071	110.9102129	103.6043875	134.4694749	0.605725345	0.222206296	2.725959417	0.006411488	0.038564443
Pdk1	609.8273952	717.3600741	755.6374717	732.4270967	501.5074212	673.8043089	518.9013533	563.4105266	634.109456	0.31837703	0.119783743	2.65793188	0.007862178	0.045178291
Pdpk1	426.9780142	413.1756228	414.9568816	469.9330902	253.7388738	264.603444	271.3339138	292.065702	350.8481928	0.673277967	0.115435457	5.832505741	5.46E-09	2.82E-07
Pdpr	38.54662628	24.77072079	18.8166605	31.45995583	10.94559848	6.885591478	6.931888308	11.84050143	18.77469289	1.634177653	0.473414405	3.451896767	0.000556661	0.005887516
Pdzd11	170.0005056	125.8352616	209.9543172	168.114139	220.9020784	233.1264543	261.4312162	234.8366118	203.025073	-0.495834435	0.1691137	-2.931959003	0.003368312	0.023447879
Pebp1	1467.736924	1490.206563	1564.753873	1316.402527	1996.079141	1858.126043	2081.547032	1826.397346	1700.156181	-0.410718394	0.083995608	-4.88976033	1.01E-06	2.95E-05
Pex11a	124.5352541	89.17459485	83.18944643	98.31236197	60.69831883	82.62709774	59.4161855	51.30883955	81.15776237	0.637398259	0.239915112	2.656765773	0.007889424	0.045275434
Pex5	696.8043981	429.0288841	499.1366786	536.7854963	83.5845702	90.49634514	140.6183057	86.83034385	320.4106277	2.428668897	0.191286253	12.69651561	6.18E-37	5.08E-34
Pfdn2	77.09325256	73.32133354	103.986808	76.68364234	55.7230468	56.06838775	54.4648367	46.37529728	67.96457563	0.638831494	0.238573359	2.67771514	0.007412623	0.04314232
Pfn1	916.2236554	683.6718938	780.3962355	707.8490062	132.3422361	363.9526924	20.79566492	155.8999355	470.141415	2.198039851	0.71369581	3.079799294	0.002071401	0.016438355
Pgm1	101.8026284	144.6610094	119.8324169	120.9242052	29.85163221	9.836559255	15.84431613	20.72087751	70.43420563	2.676644263	0.302510502	8.848103607	8.90E-19	1.83E-16
Pgm2	245.1170081	225.9089736	288.1920108	267.4096246	342.298716	338.3776384	310.9447041	323.6403725	292.736131	-0.357408542	0.12735728	-2.806345587	0.005010692	0.032045011
Pgrmc1	1193.95704	1187.01294	1064.626844	1213.174547	795.0484713	767.2516219	901.14548	856.4629371	997.3349851	0.488829902	0.090214237	5.418544965	6.01E-08	2.42E-06
Phactr1	46.45362654	61.43138756	71.3052398	42.27431565	26.86646899	26.55870999	14.85404637	18.7474606	38.56140694	1.347428358	0.342262877	3.936822977	8.26E-05	0.00122278
Phf10	203.6052567	272.4779287	269.3753503	305.7514457	204.9812079	150.4993566	153.4918125	196.3549821	219.5671676	0.575815182	0.1720176	3.347420161	0.000815675	0.007916857
Phf20l1	113.6631288	125.8352616	112.899963	108.1435982	67.66369968	52.13376405	56.44537622	74.00313396	88.84849068	0.880049631	0.21060734	4.178627533	2.93E-05	0.000522719
Phf3	382.5011377	423.0839111	462.4937081	393.2494479	378.1206747	292.1458099	280.2463416	340.4144162	369.0319309	0.363981947	0.132275157	2.751703002	0.005928626	0.036459941
Phf6	408.1988885	395.3407038	337.7095385	470.9162138	298.5163221	287.2275302	332.7306388	312.7865795	355.4283019	0.388949613	0.130698587	2.975928221	0.002921032	0.021340756
Phf7	38.54662628	34.67900911	24.75876382	51.12242822	92.54005986	85.57806552	139.6280359	95.71071992	70.32046358	-1.471023193	0.280528597	-5.243754861	1.57E-07	5.56E-06
Phkb	151.22138	210.0557123	170.3402951	189.7428586	348.2690425	228.2081747	298.0711972	345.3479585	242.6570774	-0.757885918	0.170735144	-4.438956729	9.04E-06	0.000198648
Pi4ka	178.8958809	189.2483068	220.8481733	208.4222074	255.7289826	276.4073151	354.5165735	242.7302794	240.8497149	-0.502111875	0.158029297	-3.177334099	0.001486357	0.012754707
Pi4kb	61.27925203	31.70652261	78.23769366	47.18993374	2.985163221	6.885591478	2.970809275	0.986708453	29.03020931	3.980203068	0.552555226	7.203267446	5.88E-13	6.49E-11
Pias1	390.4081379	472.6253527	370.3911067	458.1356068	316.4273015	283.2929065	353.5263037	291.0789936	366.9857137	0.443073418	0.130929631	3.384057645	0.00071423	0.007151011
Pigl	128.4887543	137.7252076	122.8034685	114.0423399	44.77744832	60.00301145	80.21185042	51.30883955	92.420115	1.08996958	0.226277342	4.81696299	1.46E-06	4.04E-05
Pigm	254.0123834	299.2303072	337.7095385	324.4307945	219.907024	213.4533358	245.5869	203.2619413	262.1990281	0.462269044	0.140992046	3.278688813	0.001042906	0.009580146
Pigw	1.976750066	0	0	2.949370859	27.8615234	15.73849481	10.89296734	14.80062679	9.277466658	-3.811009525	0.901593686	-4.226970069	2.37E-05	0.000440082
Pigyl	57.3257519	30.71569378	67.34383758	63.90303528	93.53511427	92.46365699	84.17292945	90.77717766	72.52964961	-0.718822977	0.260484735	-2.759558933	0.005787945	0.035795876
Pik3cd	393.373263	363.6341812	364.4490034	290.0214678	471.655789	551.8309742	465.4267864	436.1251362	417.0645751	-0.447782945	0.129196987	-3.4658931	0.000528473	0.005653116
Pik3r1	350.8731366	497.3960735	536.7699996	471.8993374	197.0207726	287.2275302	360.458192	262.4644485	370.5136863	0.7459779	0.178870504	4.170491404	3.04E-05	0.000538087
Pilrb1	0	0	0	0	5.970326443	5.901935553	7.922158066	2.960125359	2.844318177	-4.967849691	1.481848919	-3.352467063	0.000800948	0.007803188
Pim2	161.1051303	206.092397	218.8674721	180.894746	358.2195866	281.3255947	273.3144533	326.6004979	250.8024847	-0.692487174	0.152975899	-4.526773018	5.99E-06	0.000138998
Pip5k1c	208.5471319	208.0740546	247.5876382	197.6078476	420.9080142	426.9066717	321.8376714	384.8162966	302.0356658	-0.851034406	0.14021819	-6.06935808	1.28E-09	7.40E-08
Pira2	4.941875164	15.85326131	0.990350553	20.64559601	55.7230468	53.11741998	26.73728347	43.41517192	27.67800065	-2.076135717	0.553475961	-3.751085616	0.000176071	0.002303308
Pisd	965.642407	913.5441828	836.846217	832.7057059	1352.278939	1218.749692	1224.963691	1194.903936	1067.454346	-0.491979992	0.088466122	-5.561224777	2.68E-08	1.18E-06
Pisd-ps1	527.7922675	371.5608119	515.972638	463.0512249	821.9149403	826.2709774	848.6611828	833.7686426	651.1240857	-0.826288883	0.115808679	-7.134947804	9.68E-13	1.03E-10
Pisd-ps2	48.43037661	42.60563976	57.44033206	42.27431565	106.4708216	70.82322663	103.9783246	108.5379298	72.57012084	-1.031043358	0.24626773	-4.186676659	2.83E-05	0.000509368
Pithd1	205.5820068	118.8994598	144.5911807	170.0803862	234.8328401	237.061078	221.8204258	224.9695272	194.7296131	-0.523323209	0.174972872	-2.990881974	0.00278173	0.020574777
Pitpnb	413.1407637	466.6803797	471.4068631	485.6630681	334.3382808	422.972048	320.8474017	320.6802472	404.4661315	0.392962911	0.126642946	3.102919842	0.001916215	0.015471054
Pitpnc1	654.3042717	662.8644884	584.3068261	639.0303528	483.5964418	422.972048	508.9986557	443.0320953	549.8881475	0.450973924	0.104124367	4.331108428	1.48E-05	0.000297992
Piwil2	0	0	0	0	6.96538085	4.918279627	7.922158066	5.920250717	3.215758658	-5.144893558	1.421999465	-3.618069967	0.000296808	0.00350618
Pkn3	97.84912824	72.33050471	68.33418814	75.70051872	47.76261154	38.36258109	50.50375767	44.40188038	61.90564631	0.795698897	0.250843699	3.172090432	0.001513459	0.012926394
Pkp3	13.83725046	40.6239821	24.75876382	27.52746135	55.7230468	52.13376405	51.49402743	42.42846347	38.56584493	-0.918625637	0.348026573	-2.639527289	0.008302174	0.047109009
Pla2g16	511.978267	588.552326	688.2936341	623.3003749	787.088036	813.4834504	712.0039562	766.6724679	686.421564	-0.3522865	0.108854183	-3.236315697	0.001210834	0.010834819
Plaa	479.3618909	506.313533	521.9147413	518.1061476	327.3728999	288.2111862	292.1295787	314.7599965	406.0212467	0.728679894	0.107570543	6.773972443	1.25E-11	1.07E-09
Plac8	780.8162759	786.7180923	804.1646488	790.4313902	1620.943629	1956.491636	1711.186142	1822.450512	1284.150291	-1.169207663	0.085177725	-13.72668341	7.03E-43	8.39E-40
Plagl2	373.6057624	375.5241272	358.5069001	379.4857172	291.5509413	333.4593587	247.5674396	271.3448245	328.8806339	0.378477945	0.126181741	2.99946681	0.002704526	0.020208562
Plek	1497.388175	1814.207591	1618.232803	1828.609933	777.1374919	779.055493	780.3325695	853.5028117	1243.558358	1.083118112	0.092398435	11.72225609	9.80E-32	6.44E-29
Plekha2	570.2923939	572.6990647	516.9629885	587.9079246	452.7497552	409.200865	516.9208138	455.8593052	510.3241389	0.293051627	0.108634868	2.697583492	0.006984477	0.041050598
Plekha3	239.1867579	323.0101991	315.9218263	353.9245031	207.9663711	229.1918306	183.1999053	164.7803116	252.1477131	0.650045501	0.162631332	3.997049611	6.41E-05	0.001005372
Plekhf2	481.338641	512.258506	474.3779147	542.6842381	223.8872416	262.6361321	359.4679222	289.1055767	393.2195215	0.824835262	0.143393548	5.752248102	8.81E-09	4.35E-07
Plekhg5	14.82562549	11.88994598	13.86490774	14.7468543	31.84174103	20.65677443	42.5815996	37.49492121	23.48779622	-1.260504251	0.409802685	-3.075880902	0.002098817	0.016568543
Plekhm1	62.26762706	79.26630653	92.1026014	65.86928252	134.332345	109.1858077	110.9102129	109.5246383	95.43235267	-0.631422949	0.211005384	-2.992449467	0.002767485	0.020520504
Plekho1	110.6980037	108.9911715	94.08330251	75.70051872	143.2878346	167.2215073	113.8810222	147.0195595	120.110365	-0.553211563	0.201928704	-2.739638056	0.006150688	0.037474691
Plekho2	229.3030076	193.2116222	224.8095755	193.6753531	261.6993091	390.5114024	274.304723	314.7599965	260.2843737	-0.56179639	0.158003755	-3.555588859	0.000377133	0.004263361
Plin3	287.6171345	258.6063251	282.2499075	268.3927482	170.1543036	145.581077	140.6183057	142.0860172	211.9132273	0.874225614	0.141140015	6.194030899	5.86E-10	3.63E-08
Plk1	38.54662628	47.55978392	25.74911437	36.37557393	21.89119696	10.82021518	18.81512541	17.76075215	27.18979852	1.09764603	0.388430104	2.825852112	0.004715503	0.030573962
Plk3	55.34900183	78.2754777	125.7745202	75.70051872	8.955489664	76.72516219	15.84431613	35.5215043	59.01824884	1.289340993	0.474596936	2.716707371	0.006593488	0.039422873
Plk4	42.50012641	67.37636055	73.2859409	58.98741718	31.84174103	40.32989294	27.72755323	40.45504657	47.81300985	0.786540061	0.296620634	2.651670082	0.008009476	0.045844747
Plod3	57.3257519	69.35801821	88.14119919	54.07179908	79.60435257	127.8752703	120.8129105	93.73730302	86.3658256	-0.650578038	0.246327124	-2.641114092	0.008263389	0.046990421
Plscr4	442.7920147	425.0655688	345.6323429	469.9330902	321.4025735	321.6554876	279.2560718	328.5739148	366.788883	0.428479736	0.129614125	3.30581051	0.000947021	0.008841556
Plxna4os1	110.6980037	69.35801821	90.1219003	62.91991166	166.174086	183.9436581	137.6474964	141.0993088	120.2452979	-0.91692336	0.217010248	-4.225253724	2.39E-05	0.000442824
Plxnc1	1026.921659	904.6267233	970.5435417	1120.760926	838.8308652	850.8623755	741.7120489	827.8483919	910.2633165	0.303704165	0.096717063	3.14013016	0.001688728	0.014022206
Pml	472.4432657	478.5703257	368.4104056	388.3338298	602.0079163	543.9617268	551.5802553	597.9453224	500.4066309	-0.426712388	0.11800932	-3.615921074	0.000299282	0.003529051
Pmm2	124.5352541	125.8352616	134.6876752	127.8060706	166.174086	179.0253784	209.9371887	176.6208131	155.577716	-0.512811043	0.159490035	-3.21531715	0.001303005	0.01148743
Pnn	346.9196365	451.8179472	442.6866971	442.4056289	550.2650871	508.5501135	499.0959582	535.7826899	472.1904698	-0.314285994	0.115633757	-2.717943295	0.00656891	0.039347558
Pnpla3	0	0	0	0	3.980217628	4.918279627	11.8832371	3.946833811	3.091071021	-5.087916558	1.47439543	-3.450849383	0.000558825	0.005898331
Pnpo	196.6866315	228.8814601	143.6008301	144.5191721	293.5410501	314.7698961	191.1220633	255.5574893	221.0848241	-0.563956147	0.198304305	-2.843892611	0.004456607	0.029285635
Pnrc1	3340.707611	4067.352354	4042.610956	3831.232746	1558.255202	3189.996166	2157.797803	2140.170634	3041.015434	0.756423388	0.225370577	3.356353786	0.000789775	0.007724855
Pnrc2	966.630782	1236.554382	1026.003173	1222.022659	566.1859576	782.0064607	709.0331469	687.7357916	899.5215441	0.697356177	0.120596388	5.782562733	7.36E-09	3.70E-07
Pogz	321.2218856	275.4504152	321.8639296	292.9708387	156.2235419	195.7475292	177.2582867	164.7803116	238.1895923	0.803650447	0.139451664	5.76293191	8.27E-09	4.11E-07
Pold2	122.5585041	95.11956784	119.8324169	99.29548559	200.0059358	172.139787	177.2582867	161.8201863	143.5037713	-0.703265456	0.1729924	-4.065296828	4.80E-05	0.000784747
Polk	82.03512772	74.31216237	68.33418814	88.48112577	126.3719097	123.9406466	151.511273	132.2189327	105.9006708	-0.769894875	0.192508569	-3.999275868	6.35E-05	0.000997152
Poll	52.38387674	72.33050471	49.51752764	42.27431565	67.66369968	103.2838722	97.04643631	84.85692694	71.16964498	-0.704977139	0.255812614	-2.755834161	0.005854267	0.03612102
Polr1a	91.91887805	61.43138756	91.11225085	62.91991166	156.2235419	100.3329044	117.8421012	123.3385566	100.6399415	-0.695269214	0.228485342	-3.04294887	0.002342721	0.018091646
Polr2a	318.2567605	353.7258929	287.2016603	311.6501874	467.6755713	543.9617268	613.9672501	503.2213109	424.957545	-0.744320989	0.124341751	-5.986090639	2.15E-09	1.21E-07
Polr2g	212.500632	222.9364871	261.4525459	284.1227261	338.3184984	288.2111862	305.9933553	355.215043	283.5938093	-0.392393315	0.141706356	-2.769059387	0.005621839	0.035015872
Polr2m	419.0710139	394.349875	643.7278593	502.3761697	100.5004951	205.5840884	156.4626218	117.4183059	317.4363036	1.756267384	0.21018621	8.355768857	6.50E-17	1.15E-14
Pomt2	69.18625229	55.48641457	65.36313648	53.08867546	11.94065289	44.26451665	6.931888308	23.68100287	41.24281744	1.484816466	0.435293231	3.411071804	0.00064708	0.006630304
Pop1	22.73262575	41.61481093	41.59472321	27.52746135	86.56973342	60.00301145	39.61079033	73.01642551	49.08369774	-0.957654406	0.331278641	-2.890782222	0.003842843	0.026114634
Pop7	75.11650249	78.2754777	118.8420663	87.49800215	153.2383787	135.7445177	208.946919	139.1258918	124.5984695	-0.82447015	0.218384895	-3.775307577	0.00015981	0.002135574
Pot1a	144.3027548	136.7343788	160.4367895	164.1816445	81.59446138	89.51268922	92.09508752	94.72401147	120.4477271	0.758804797	0.177668559	4.270900833	1.95E-05	0.000374973
Ppat	201.6285067	180.3308474	220.8481733	249.7133994	134.332345	91.48000107	106.9491339	105.5778045	161.3575264	0.959983412	0.180552969	5.316907382	1.06E-07	4.00E-06
Ppdpf	265.8728838	222.9364871	260.4621954	224.1521853	372.1503483	331.4920469	357.4873827	360.1485853	299.3377643	-0.546038361	0.12501748	-4.367696109	1.26E-05	0.00026057
Ppia	1413.376297	1460.481698	1710.335405	1406.8499	1794.083096	1751.891203	1928.055219	1927.041608	1674.014303	-0.30494272	0.08759824	-3.48115124	0.000499263	0.005372373
Ppib	552.5016433	462.7170644	532.8085974	495.4943043	318.4174103	413.1354887	449.5824702	381.8561712	450.8141437	0.386677988	0.127173116	3.040563914	0.002361356	0.018203502
Ppif	567.3272688	520.1851366	508.0498335	514.1736531	682.6073233	756.4314067	826.8752481	764.6990509	642.5436151	-0.522574916	0.099061536	-5.275255559	1.33E-07	4.85E-06
Ppig	424.0128891	445.8729742	379.3042617	448.3043706	294.5361045	204.6004325	254.4993279	282.1986175	341.6661222	0.712758104	0.137969053	5.166072315	2.39E-07	8.20E-06
Ppih	68.19787726	111.963658	80.21839477	73.73427148	115.4263112	123.9406466	168.3458589	142.0860172	110.4891294	-0.718698114	0.219973819	-3.267198418	0.001086175	0.009901456
Ppil3	294.5357598	372.5516407	327.8060329	316.5658055	270.6547987	254.7668847	239.6452815	263.4511569	292.4971701	0.350588131	0.127764344	2.744021685	0.006069153	0.037115639
Ppm1b	319.2451356	356.6983794	270.3657009	405.0469313	266.6745811	201.6494647	247.5674396	280.2252006	293.4341041	0.440148312	0.158111596	2.783782616	0.005372903	0.033753446
Ppox	441.8036396	308.1477666	388.2174167	371.6207282	504.4925844	541.9944149	479.290563	465.7263897	437.6616879	-0.399506008	0.126949824	-3.146959908	0.001649776	0.013812272
Ppp1cb	2249.541575	2305.658691	2373.870275	2354.581069	746.2908053	936.440441	901.14548	828.8351004	1587.04543	1.443710895	0.08651487	16.68743064	1.62E-62	3.54E-59
Ppp1r15b	301.454385	355.7075506	424.8603871	417.8275384	256.724037	274.4400032	216.8690771	274.3049499	315.273491	0.552919751	0.1469983	3.761402355	0.000168963	0.002223951
Ppp1r18	230.2913826	204.1107393	185.1955534	170.0803862	314.4371926	331.4920469	306.9836251	304.8929119	255.9354798	-0.671655076	0.137699576	-4.877684416	1.07E-06	3.11E-05
Ppp1r3d	57.3257519	75.3029912	62.39208482	63.90303528	39.80217628	30.49333369	43.57186936	39.46833811	51.53244758	0.755981806	0.26682606	2.833238277	0.004607902	0.029979894
Ppp2cb	331.105636	388.404902	398.1209222	350.9751322	431.8536127	477.0731239	465.4267864	435.1384277	409.7623179	-0.301209655	0.112085535	-2.687319602	0.0072028	0.042107689
Ppp2r1a	838.1420278	771.8556598	839.8172687	783.5495249	1054.757672	1149.893777	972.4449026	1052.817919	932.9098439	-0.38762651	0.088211016	-4.394309533	1.11E-05	0.000237743
Ppp2r5c	738.3161495	793.6538941	773.4637817	946.7480458	670.6666704	593.1445231	678.3347844	679.842124	734.2712466	0.310819531	0.106147411	2.928187585	0.003409443	0.023658975
Ppp3ca	1270.061917	1286.095823	1081.462804	1373.423697	1108.49061	995.4597966	1052.656753	1063.671712	1153.915389	0.24782144	0.093216357	2.658561723	0.007847497	0.045113666
Ppp3r1	258.9542586	355.7075506	241.6455349	300.8358276	386.08111	427.8903276	410.9619497	448.952346	353.8786131	-0.532672559	0.139344998	-3.822688765	0.000132004	0.001815377
Ppp4c	603.897145	570.717407	681.3611803	663.6084433	79.60435257	166.2378514	101.0075153	91.76388611	369.7747226	2.521793538	0.183833968	13.71777788	7.95E-43	8.70E-40
Ppp6c	693.839273	774.8281463	607.0848888	764.8701761	492.5519315	610.8503297	585.2494271	543.6763575	634.1188163	0.347621624	0.114179736	3.044512423	0.002330578	0.018008514
Pptc7	10.87212536	33.68818028	23.76841327	15.72997791	1.990108814	12.78752703	3.961079033	7.893667623	13.83638491	1.65678187	0.627933072	2.638468881	0.008328134	0.047215526
Pqlc3	1054.59616	869.9477142	886.3637447	957.5624056	748.2809141	759.3823745	820.9336296	794.3003045	861.4209059	0.271107318	0.094137206	2.87991675	0.003977802	0.02693423
Prc1	96.86075321	80.25713536	53.47892985	73.73427148	31.84174103	14.75483888	46.54267864	23.68100287	52.64391891	1.381798733	0.344519568	4.010798987	6.05E-05	0.000958874
Prcc	182.8493811	198.1657663	187.1762545	220.2196908	0	16.72215073	0	8.880376076	101.7517024	4.943918098	1.189478377	4.156374923	3.23E-05	0.000568148
Prcp	635.5251461	632.1487946	505.0787819	624.2834985	140.3026714	291.1621539	140.6183057	184.5144807	394.2042291	1.663428754	0.196423187	8.468596721	2.48E-17	4.53E-15
Prdm16	182.8493811	216.0006853	202.0315128	153.3672847	122.3916921	123.9406466	137.6474964	109.5246383	155.9691671	0.611906077	0.172954778	3.537954169	0.00040324	0.004508052
Prdx2	1880.877687	1623.968455	1706.374002	1747.993796	2244.842742	2364.708845	2293.46476	2240.814896	2012.880648	-0.393873037	0.073462975	-5.361517658	8.25E-08	3.25E-06
Prdx3	782.7930259	810.4979843	691.2646858	848.4356838	244.7833841	277.390971	233.7036629	223.9828188	514.1065271	1.676856164	0.116075238	14.44628668	2.65E-47	4.34E-44
Prelid1	646.3972714	623.2313351	453.5805531	554.4817215	867.687443	660.033126	914.0189869	706.4832522	678.2392112	-0.466916201	0.138425997	-3.37303838	0.000743436	0.007370395
Prkaa2	27.67450092	32.69735144	52.48857929	44.24056289	13.9307617	22.62408629	14.85404637	19.73416906	28.53050724	1.142507888	0.382906037	2.983781341	0.002847102	0.020928666
Prkacb	1143.549913	1206.829517	1251.803099	1228.904525	823.9050491	977.7539899	823.9044389	916.6521527	1046.662835	0.447636614	0.089117671	5.022983739	5.09E-07	1.64E-05
Prkcd	445.7571398	449.8362896	566.4805161	441.4225052	671.6617248	621.6705449	733.7898909	604.8522816	566.9338616	-0.467496678	0.117832998	-3.967451264	7.26E-05	0.001104479
Prkce	163.0818804	139.7068653	142.6104796	155.3335319	110.4510392	83.61075366	106.9491339	103.6043875	125.6685089	0.570376129	0.178324715	3.198525388	0.001381324	0.011992775
Prkch	850.9909032	845.1769934	772.4734311	806.1613681	551.2601415	571.5040927	703.0915284	556.5035674	707.1452532	0.459022961	0.105349622	4.357139145	1.32E-05	0.000270879
Prkdc	37.55825124	42.60563976	84.17979698	50.1393046	84.5796246	109.1858077	116.8518315	88.80376076	76.73800214	-0.897179848	0.277056883	-3.23825143	0.001202648	0.01079097
Prkg1	10.87212536	11.88994598	21.78771216	11.79748344	1.990108814	4.918279627	1.980539517	2.960125359	8.524540032	2.248307779	0.716833729	3.136442509	0.00171011	0.014146096
Prkrir	454.6525151	453.7996049	448.6288004	496.4774279	377.1256203	317.7208639	409.9716799	378.8960459	417.1590698	0.321185494	0.115423147	2.782678373	0.005391222	0.033836165
Prkx	291.5706347	282.386217	343.6516418	304.7683221	180.1048477	186.8946258	200.0344912	179.5809384	246.1239648	0.711243076	0.133988832	5.308226568	1.11E-07	4.15E-06
Prmt3	269.8263839	273.4687575	247.5876382	283.1396025	387.0761644	376.7402195	284.2074206	337.4542909	307.4375597	-0.367325978	0.135219869	-2.716508911	0.006597442	0.03942857
Procr	724.478899	843.1953357	768.5120289	759.954558	567.181012	551.8309742	630.801836	570.3174857	677.0340162	0.416267273	0.095929131	4.339320786	1.43E-05	0.000289295
Prodh	129.4771293	138.7160364	172.3209962	137.6373068	216.9218607	180.9926903	206.9663795	203.2619413	173.2867926	-0.483137688	0.159747647	-3.024380615	0.002491428	0.018915017
Prom2	15.81400052	8.917459485	11.88420663	8.848112577	0	0	0	0.986708453	5.806310959	5.244026976	1.25442374	4.180427082	2.91E-05	0.000520011
Pros1	48.43037661	70.34884705	55.45963095	56.03804632	14.92581611	15.73849481	37.63025081	34.53479585	41.63828231	1.163013764	0.357663359	3.2516995	0.001147172	0.010364
Prpf40a	291.5706347	352.7350641	300.0762175	370.6376046	220.9020784	187.8782818	185.1804448	215.1024427	265.5103461	0.700860336	0.141256194	4.961625519	6.99E-07	2.17E-05
Prpf4b	250.0588833	460.7354067	279.2788559	364.7388629	185.0801197	281.3255947	213.8982678	258.5176146	286.7042007	0.529056378	0.196551323	2.691695831	0.007108975	0.041670457
Prpf8	537.6760178	647.0112271	685.3225825	472.8824611	823.9050491	826.2709774	744.6828582	746.9382988	685.586184	-0.423364443	0.12295221	-3.443325211	0.000574608	0.005989568
Prr11	51.3955017	22.78906313	11.88420663	27.52746135	11.94065289	2.950967776	12.87350686	10.85379298	19.02689416	1.557186574	0.56316215	2.76507676	0.00569094	0.035345717
Prr3	201.6285067	216.0006853	201.0411622	191.7091058	92.54005986	186.8946258	59.4161855	129.2588073	159.8111423	0.791494678	0.260939591	3.033248713	0.002419361	0.018531037
Prrc2a	61.27925203	62.42221639	60.41138372	40.30806841	87.56478782	161.3195718	93.08535728	122.3518482	86.0928107	-1.049295469	0.260403814	-4.029493477	5.59E-05	0.000894355
Prss57	73.13975242	59.4497299	36.64297045	68.81865338	87.56478782	92.46365699	96.05616655	98.67084528	76.60082035	-0.654551361	0.24695912	-2.650444177	0.008038601	0.045930867
Prtn3	1657.50493	1359.417157	1619.223154	1388.170551	1702.538091	2253.555725	2238.009654	1824.423929	1755.355399	-0.412564781	0.111745237	-3.692012232	0.000222487	0.002778124
Prune2	143.3143798	65.39470289	64.37278593	91.43049663	25.87141458	14.75483888	23.7664742	27.62783668	57.06661619	1.986268396	0.341287896	5.819920419	5.89E-09	3.03E-07
Psip1	919.1887805	1148.370616	827.9330621	1091.267218	582.1068281	592.1608671	555.5413344	629.5199929	793.2610874	0.756838024	0.115920434	6.528944013	6.62E-11	4.86E-09
Pskh1	221.3960073	200.147424	183.2148523	209.405331	166.174086	125.9079585	93.08535728	140.1126003	167.4304521	0.63235619	0.186619989	3.388469767	0.000702838	0.007053076
Psma6	679.0136475	771.8556598	636.7954054	811.0769862	1000.029679	818.40173	851.6319921	896.9179836	808.2153855	-0.299206276	0.108479591	-2.758180342	0.005812412	0.035896496
Psmb2	871.7467789	733.2133354	834.8655159	775.6845359	362.1998042	497.7298983	295.100388	393.6966727	595.5296162	1.053858399	0.141666149	7.43902764	1.01E-13	1.23E-11
Psmb3	233.2565077	241.7622349	201.0411622	178.9284988	299.5113765	337.3939824	337.6819876	298.9726612	266.0685514	-0.575009244	0.140742809	-4.085531952	4.40E-05	0.00072573
Psmb5	574.245894	499.3777311	580.3454239	540.7179908	772.1622199	759.3823745	771.4201417	691.6826254	648.6668002	-0.448350719	0.096479555	-4.647105988	3.37E-06	8.30E-05
Psmd11	336.0475111	420.1114246	318.892878	380.4688408	282.5954516	235.0937662	263.4117557	266.4112823	312.8791138	0.47465139	0.133875489	3.545468964	0.000391915	0.004403037
Psmd3	263.8961337	180.3308474	196.0894094	166.1478917	290.5558869	364.9363483	347.5846851	280.2252006	261.2208004	-0.670256273	0.168211554	-3.984603054	6.76E-05	0.001047054
Psmd8	557.4435185	579.6348665	507.059483	504.3424169	660.7161263	923.652914	812.0212018	828.8351004	671.7132034	-0.5861712	0.116667256	-5.024299204	5.05E-07	1.64E-05
Psme1	1246.340916	1133.508183	1278.542564	1182.697714	1616.963412	1554.176362	1477.482479	1459.341802	1368.631679	-0.33535083	0.079450024	-4.220902825	2.43E-05	0.000449554
Psme2	553.4900183	564.772434	534.7892985	515.1567767	694.5479762	685.6081801	645.6558824	614.7193661	601.0924915	-0.284334946	0.094716946	-3.001943779	0.002682617	0.020079122
Psme3	278.7217592	306.166109	279.2788559	292.9708387	340.3086072	417.0701124	363.4290013	346.3346669	328.0349938	-0.342524195	0.121483498	-2.819512113	0.004809672	0.031046607
Psmg3	66.22112719	72.33050471	61.40173427	55.0549227	102.4906039	108.2021518	107.9394036	91.76388611	83.1755418	-0.686592955	0.210664976	-3.259169921	0.001117387	0.01015076
Ptbp2	273.7798841	279.4137305	334.7384868	354.9076267	191.0504462	218.3716155	160.4237008	203.2619413	251.993429	0.684856392	0.152001256	4.505596917	6.62E-06	0.000151733
Ptcd3	319.2451356	311.1202531	264.4235976	323.4476709	385.0860555	377.7238754	433.7381541	390.7365473	350.6901612	-0.381706464	0.120072148	-3.178975885	0.001477964	0.012705846
Ptdss1	355.8150118	328.9551721	370.3911067	317.5489292	234.8328401	321.6554876	202.0150307	231.8764864	295.3862581	0.470827017	0.153892262	3.059458687	0.002217374	0.017286303
Ptger2	0	0	0	0	7.960435257	6.885591478	1.980539517	9.867084528	3.336706347	-5.198329375	1.458427773	-3.564337893	0.000364776	0.004169444
Ptger4	165.0586305	284.3678747	291.1630625	213.3378255	137.3175082	161.3195718	134.6766871	142.0860172	191.1658972	0.729184727	0.193207678	3.774098086	0.000160588	0.00213943
Ptges3	2233.727574	2092.630492	2136.186142	2432.247835	1185.109799	1279.736359	1371.523615	1265.946945	1749.638595	0.801812502	0.082478948	9.721420086	2.44E-22	6.98E-20
Ptk2b	425.9896391	304.1844513	335.7288374	279.207108	505.4876388	562.6511894	501.0764977	472.6333489	423.3698388	-0.602206344	0.139337375	-4.321929725	1.55E-05	0.000309718
Ptk7	14.82562549	9.908288316	9.903505527	16.71310153	0	7.869247404	0	0.986708453	7.525809591	2.532676035	0.941754096	2.68931778	0.007159822	0.041912401
Ptma	9407.353562	9732.911613	8518.005104	8480.424343	6325.560866	5892.098994	5831.698606	6254.744883	7555.349746	0.572344697	0.071691807	7.983404489	1.42E-15	2.17E-13
Ptms	55.34900183	51.52309925	83.18944643	49.15618098	89.55489664	119.022367	127.7447988	79.92338468	81.93289695	-0.799279897	0.256564187	-3.11532138	0.001837446	0.01500105
Ptp4a2	2836.636344	3588.782028	3045.32795	3427.168938	2041.851643	2366.676157	2228.106956	2335.538908	2733.761115	0.523592058	0.091571269	5.717863936	1.08E-08	5.15E-07
Ptp4a3	381.5127626	353.7258929	540.7314018	331.3126598	545.2898151	654.1311904	671.4028961	546.6364829	503.0928877	-0.588937938	0.153248934	-3.84301492	0.000121532	0.001705604
Ptpmt1	205.5820068	252.6613521	197.07976	238.8990396	306.4767574	284.2765625	319.8571319	307.8530373	264.0857059	-0.446302777	0.134698816	-3.313338527	0.000921893	0.008649992
Ptpn6	912.2701552	744.1124526	748.7050178	783.5495249	1259.738879	1331.870123	1202.187487	1214.638105	1024.633968	-0.651419771	0.093586274	-6.960633648	3.39E-12	3.27E-10
Ptpn7	500.1177666	474.6070104	508.0498335	435.5237635	406.9772525	335.4266706	340.6527968	373.9625036	421.9146997	0.396847546	0.114784113	3.457338622	0.000545539	0.005793208
Ptpn9	75.11650249	41.61481093	84.17979698	65.86928252	105.4757672	116.0713992	110.9102129	120.3784312	89.95202543	-0.763348709	0.234593053	-3.253927166	0.001138215	0.010304333
Ptprcap	1582.388427	1284.114166	1442.940755	1350.811853	1959.262128	2414.875297	2138.982678	2108.595964	1785.246409	-0.60713252	0.09406937	-6.454093625	1.09E-10	7.65E-09
Ptprj	71.16300236	110.9728291	107.9482102	79.63301319	0	14.75483888	11.8832371	8.880376076	50.65443837	3.378075832	0.425434742	7.940291418	2.02E-15	2.98E-13
Ptprm	0	1.981657663	0	0	34.82690425	2.950967776	37.63025081	11.84050143	11.15378524	-5.463519915	1.273926053	-4.288726102	1.80E-05	0.00035023
Ptrf	146.2795048	96.11039667	128.7455719	112.0760926	63.68348205	31.47698961	87.14373873	55.25567336	90.09643122	1.024649482	0.278136147	3.683985316	0.000229615	0.002846728
Ptrh2	162.0935054	181.3216762	150.533284	178.9284988	252.7438194	188.8619377	308.9641646	245.6904048	208.6421613	-0.566062389	0.170897176	-3.312298092	0.000925329	0.008676032
Pum1	622.6762706	775.8189752	605.1041877	574.1441939	613.9485692	445.5961342	404.0300614	487.4339757	566.094046	0.401928327	0.142912655	2.812405428	0.004917248	0.031647707
Pura	1271.050292	1501.10568	1311.224132	1460.921699	1000.029679	798.7286115	1085.335655	1028.150208	1182.068245	0.503050918	0.107670325	4.672140816	2.98E-06	7.49E-05
Pvrl3	22.73262575	16.84409014	24.75876382	15.72997791	10.94559848	3.934623702	0	8.880376076	12.97825698	1.753122377	0.657518834	2.666269446	0.007669819	0.04432501
Pwwp2a	235.2332578	304.1844513	254.520092	313.6164347	227.8674592	192.7965614	187.1609843	227.9296526	242.9136117	0.406311358	0.150705525	2.696061454	0.007016472	0.041183368
Pycard	388.4313879	299.2303072	359.4972506	319.5151764	411.9525245	403.2989294	569.405111	445.0055122	399.5420249	-0.420898741	0.142364429	-2.956488096	0.003111642	0.022253936
Pycrl	256.9775085	229.8722889	202.0315128	207.4390838	315.432247	367.8873161	288.1684997	312.7865795	272.5743795	-0.518948242	0.139788301	-3.712386791	0.000205314	0.002607652
Pydc3	29.65125098	24.77072079	12.87455719	23.59496687	47.76261154	40.32989294	52.48429719	37.49492121	33.62040234	-0.970022826	0.350672985	-2.766174947	0.00567181	0.035276938
Qprt	29.65125098	11.88994598	28.72016603	23.59496687	63.68348205	58.0356996	47.5329484	54.26896491	39.6721781	-1.25174953	0.336337273	-3.721709223	0.000197879	0.002530999
Qrfp	0	4.954144158	0.990350553	1.966247239	6.96538085	7.869247404	34.65944154	12.82720989	8.779002704	-2.978284593	0.902492037	-3.300067449	0.000966616	0.008986176
Qrich1	627.6181458	654.9378577	601.1427855	599.705408	213.9366975	230.1754866	212.907998	218.0625681	419.8108684	1.504755131	0.107645192	13.97884197	2.10E-44	2.76E-41
Qrsl1	120.581754	90.16542368	78.23769366	106.1773509	134.332345	136.7281736	226.7717746	136.1657665	128.6450352	-0.681929113	0.227507827	-2.997387485	0.002723044	0.020289223
R3hdm1	403.2570134	344.8084334	366.4297045	405.0469313	442.7992112	460.3509731	514.9402743	468.6865151	425.789882	-0.312244371	0.111457951	-2.801454427	0.005087283	0.032392896
R3hdm4	601.920395	493.4327582	544.692804	417.8275384	234.8328401	268.5380677	386.2052057	256.5441977	400.4992258	0.84436483	0.16582556	5.091885902	3.55E-07	1.18E-05
Rab1	860.8746535	971.012255	1009.167213	1067.672251	685.5924865	819.3853859	675.3639751	738.0579227	853.3907679	0.421482566	0.102986193	4.092612359	4.27E-05	0.000708348
Rab10	1041.747285	1141.434814	970.5435417	1124.693421	958.237394	812.4997944	699.1304493	870.2768554	952.3204443	0.357203263	0.109041514	3.275846521	0.001053458	0.009663564
Rab11a	898.4329048	1077.03094	917.0646118	1124.693421	750.2710229	880.3720533	770.4298719	828.8351004	905.8912408	0.314683282	0.104618762	3.007904845	0.002630555	0.019779605
Rab18	1163.317414	1119.63658	1025.012822	1273.145087	734.3501524	797.7449556	799.1476949	842.6490187	969.3754656	0.529444917	0.094867213	5.580905126	2.39E-08	1.07E-06
Rab21	332.094011	282.386217	295.1244647	350.9751322	197.0207726	180.0090344	261.4312162	216.0891512	264.3912499	0.560949713	0.151256452	3.708600224	0.000208408	0.002633526
Rab37	263.8961337	357.6892082	382.2753133	292.9708387	484.5914963	430.8412954	530.7845904	437.1118446	397.5200901	-0.538318299	0.140617157	-3.828254755	0.000129055	0.001790146
Rab40b	34.59312615	62.42221639	40.60437266	53.08867546	26.86646899	4.918279627	26.73728347	18.7474606	33.49723542	1.304061147	0.433661451	3.007094921	0.002637574	0.019809703
Rab5a	410.1756386	538.0200556	422.879686	570.2116994	325.3827911	352.1488213	268.3631045	360.1485853	405.9162977	0.571796811	0.145987791	3.916744043	8.98E-05	0.001318786
Rab6a	697.7927731	883.8193178	715.0330991	831.7225823	386.08111	488.876995	412.9424892	452.8991799	608.6459433	0.845577427	0.11847032	7.137462197	9.51E-13	1.02E-10
Rab7	1323.434169	1287.086652	1322.117988	1391.119922	1118.441154	946.2770003	1064.53999	1076.498922	1191.189475	0.340138355	0.083046451	4.095760293	4.21E-05	0.000703236
Rab8b	1265.120042	1393.105337	1100.279464	1375.389944	747.2858597	855.7806552	824.8947086	832.7819342	1049.329743	0.654829649	0.099002502	6.61427371	3.73E-11	2.90E-09
Rabac1	804.5372767	733.2133354	906.1707557	668.5240614	945.3016867	1124.318723	961.5519353	926.5192372	883.7671264	-0.346672444	0.112509473	-3.081273389	0.002061173	0.016399497
Rac2	2676.519589	2373.035052	2441.214112	2433.230959	2804.063319	3311.969501	3265.909663	2997.62028	2787.945309	-0.318981172	0.080094911	-3.982539839	6.82E-05	0.001054944
Rad21	971.5726572	1103.783318	1061.655793	1201.377063	968.1879381	670.8533412	876.3887361	848.5692694	962.7985145	0.367061309	0.117368269	3.127432234	0.001763405	0.014486606
Rad54l	184.8261311	162.4959284	159.446439	184.8272405	71.64391731	123.9406466	53.47456695	87.8170523	128.5589903	1.037425636	0.231479755	4.481712172	7.40E-06	0.000167191
Rad9b	203.6052567	190.2391357	143.6008301	158.2829028	107.465876	94.43096884	128.7350686	95.71071992	140.2588448	0.706595313	0.189566597	3.727425207	0.000193446	0.002481549
Rae1	346.9196365	289.3220188	309.979723	255.6121411	355.2344233	389.5277465	527.8137811	422.3112178	362.090086	-0.496002676	0.149676313	-3.313835478	0.000920256	0.008640806
Rai1	435.8733894	558.827461	451.599852	524.0048893	787.088036	624.6215127	691.2082913	650.2408704	590.4330378	-0.48260059	0.118927687	-4.057933042	4.95E-05	0.000802919
Ralgapa1	342.9661364	267.5237845	346.6226934	332.2957835	452.7497552	439.6941987	335.701448	438.0985531	369.4565441	-0.36987118	0.138043268	-2.679385851	0.007375735	0.042984761
Ralgds	112.6747537	79.26630653	132.7069741	116.9917107	138.3125626	198.6984969	204.98584	141.0993088	140.5919942	-0.629244104	0.212636325	-2.959250273	0.003083885	0.022098133
Ramp2	0.988375033	1.981657663	0.990350553	0.98312362	11.94065289	3.934623702	11.8832371	4.933542264	4.704445352	-2.725328634	1.016274274	-2.68168614	0.007325215	0.042766233
Ran	1296.748043	1116.664093	1219.12153	1262.330728	1513.477753	1249.243025	1702.273714	1468.222178	1353.510133	-0.277505749	0.102401603	-2.709974651	0.006728835	0.040049831
Ranbp1	368.6638872	391.3773885	412.9761805	467.966843	283.590506	242.9630136	284.2074206	287.1321598	342.3596749	0.579936174	0.126256146	4.593330236	4.36E-06	0.000105143
Ranbp2	228.3146326	242.7530638	286.2113097	251.6796466	99.50544071	131.809894	52.48429719	102.6176791	174.4219955	1.384444331	0.221497237	6.250390981	4.09E-10	2.66E-08
Ranbp9	595.9901448	611.3413891	627.8822504	683.2709157	418.9179054	485.9260272	404.0300614	434.1517192	532.6888016	0.530920786	0.105001945	5.056294773	4.27E-07	1.40E-05
Rangrf	160.1167553	183.3033339	128.7455719	151.4010374	213.9366975	233.1264543	271.3339138	245.6904048	198.4567711	-0.628666834	0.159476306	-3.942070461	8.08E-05	0.00120253
Rap1b	1712.853932	2504.815286	2076.765109	2298.543023	1477.655795	1983.050346	1548.781902	1639.909449	1905.296855	0.369908439	0.122743594	3.013667967	0.002581101	0.019463459
Rap1gap2	11.86050039	8.917459485	9.903505527	2.949370859	0.995054407	2.950967776	0	0	4.697107306	3.089001581	1.13150189	2.730001256	0.006333408	0.038250875
Rap2b	107.7328786	107.0095138	121.813118	143.5360485	65.67359087	65.90494701	100.0172456	85.8436354	99.69137221	0.596915963	0.218288617	2.734526291	0.006247011	0.037868358
Rapsn	22.73262575	32.69735144	17.82630995	23.59496687	10.94559848	9.836559255	0	4.933542264	15.32086925	1.913185664	0.6196977	3.087288633	0.002019914	0.016159309
Rarb	67.20950223	64.40387406	27.72981548	47.18993374	25.87141458	19.67311851	15.84431613	19.73416906	35.95701797	1.34837361	0.373181152	3.613187864	0.000302455	0.003560084
Rasa3	645.4088964	619.2680198	649.6699626	668.5240614	741.3155333	802.6632352	813.0114715	803.1806806	717.8802326	-0.291035826	0.087030472	-3.344068116	0.000825595	0.007974273
Rasa4	195.6982565	302.2027936	334.7384868	246.7640285	338.3184984	433.7922631	433.7381541	364.0954191	331.1684875	-0.540576842	0.167260465	-3.231946305	0.001229502	0.010957078
Rasal3	596.9785198	440.9188301	631.8436526	516.1399003	852.7616269	745.6111915	903.1260195	790.3534707	684.7166514	-0.590661821	0.12339232	-4.786860506	1.69E-06	4.61E-05
Rasgrp2	213.4890071	181.3216762	179.25345	158.2829028	269.6597443	255.7505406	234.6939327	225.9562357	214.8009362	-0.429171457	0.148548457	-2.88910075	0.003863453	0.026227553
Rasl12	25.69775085	27.74320729	25.74911437	22.61184325	59.70326443	49.18279627	33.66917178	48.34871419	36.5882328	-0.907111366	0.322978188	-2.808583986	0.00497599	0.031885174
Rassf2	359.7685119	357.6892082	311.9604241	371.6207282	192.0455006	262.6361321	263.4117557	198.328399	289.6825825	0.612345587	0.14684785	4.169932268	3.05E-05	0.000538682
Rassf3	129.4771293	202.1290817	181.2341511	206.4559601	95.52522308	69.83957071	83.18265969	86.83034385	131.8342649	1.100988112	0.203828898	5.401531007	6.61E-08	2.64E-06
Raver1	192.7331314	107.0095138	109.9289114	89.46424939	179.1097933	226.2408629	212.907998	223.9828188	167.6721599	-0.754908959	0.221685525	-3.40531462	0.000660879	0.006729692
Rbck1	553.4900183	518.2034789	632.8340032	534.8192491	697.5331394	797.7449556	718.9358445	732.137672	648.2122951	-0.395910748	0.101675547	-3.893863963	9.87E-05	0.00142261
Rbm12b2	42.50012641	61.43138756	39.61402211	35.39245031	17.91097933	19.67311851	14.85404637	16.7740437	31.01877179	1.370132924	0.359217539	3.814214994	0.000136616	0.001869369
Rbm15	180.872631	141.6885229	144.5911807	136.6541831	66.66864528	87.54537737	116.8518315	77.94996777	119.1027925	0.790708691	0.212244515	3.72546114	0.000194958	0.002498512
Rbm17	806.5140267	869.9477142	721.9655529	868.0981562	493.5469859	567.569469	519.8916231	544.663066	674.0245742	0.619798397	0.10138906	6.113069752	9.77E-10	5.71E-08
Rbm18	476.3967658	566.7540917	514.9822874	555.4648451	333.3432264	472.1548442	316.8863226	369.0289614	450.6264181	0.502909623	0.137377826	3.660777268	0.000251451	0.003066912
Rbm22	310.3497603	258.6063251	298.0955164	287.0720969	390.0613276	334.4430147	400.0689823	385.8030051	333.0625035	-0.388039224	0.12222361	-3.174830326	0.001499241	0.012831102
Rbm25	722.5021489	884.8101467	760.5892245	945.7649221	385.0860555	334.4430147	436.7089634	394.6833811	608.0734821	1.095375783	0.122874132	8.914616682	4.90E-19	1.05E-16
Rbm3	2025.180442	2085.694691	2049.035294	2075.373961	1022.91593	1255.144961	1085.335655	1141.62168	1592.537827	0.870226223	0.082016035	10.61044003	2.66E-26	1.21E-23
Rbm34	266.8612588	286.3495323	230.7516788	275.2746135	171.149358	171.156131	194.0928726	164.7803116	220.0519696	0.595216836	0.141990389	4.191951574	2.77E-05	0.000499719
Rbm45	68.19787726	39.63315327	37.633321	38.34182117	18.90603373	14.75483888	29.70809275	14.80062679	32.74697061	1.23377156	0.382640314	3.224363759	0.001262529	0.011213376
Rbm47	81.04675269	65.39470289	52.48857929	74.7173951	42.7873395	39.34623702	42.5815996	35.5215043	54.2355138	0.77230613	0.265973999	2.903690335	0.003687927	0.025271055
Rbm5	844.072278	952.1865072	795.2514938	842.5369421	1297.550947	1038.740657	1135.839413	1156.422307	1007.825068	-0.430618253	0.098176415	-4.386168047	1.15E-05	0.000243248
Rbm7	614.7692704	662.8644884	680.3708297	651.8109599	402.0019805	415.1028005	427.7965356	440.07197	536.8486044	0.631187872	0.096232621	6.558980362	5.42E-11	4.07E-09
Rbms1	170.0005056	283.3770458	250.5586898	229.0678034	178.1147389	148.5320447	182.2096355	165.7670201	200.9534355	0.467838041	0.175861539	2.660263552	0.007807953	0.044905984
Rbmx2	69.18625229	134.7527211	54.4692804	120.9242052	63.68348205	45.24817257	42.5815996	46.37529728	72.15262632	0.938990244	0.310501125	3.02411221	0.002493639	0.018915017
Rcan1	48.43037661	50.53227041	60.41138372	53.08867546	93.53511427	94.43096884	77.24104114	80.91009313	69.82249045	-0.704069596	0.22804618	-3.087399211	0.002019162	0.016159309
Rcbtb1	106.7445035	165.4684149	167.3692434	158.2829028	47.76261154	68.85591478	60.40645525	52.295548	103.3981993	1.38223259	0.225288156	6.135398382	8.49E-10	5.00E-08
Rcc2	956.7470317	787.7089212	994.3119549	841.5538185	178.1147389	382.642155	209.9371887	260.4910315	576.4383551	1.795586073	0.183145126	9.804170659	1.08E-22	3.38E-20
Rcl1	101.8026284	123.853604	69.32453869	95.36299111	184.0850653	133.7772059	173.2972077	140.1126003	127.7019802	-0.693411013	0.211220963	-3.282870232	0.00102756	0.009445782
Rcor3	236.2216328	218.9731718	248.5779887	245.7809049	147.2680522	142.6301092	176.268017	155.8999355	196.4524765	0.610234762	0.145731923	4.187378783	2.82E-05	0.000508497
Rcsd1	455.6408901	537.0292267	556.5770106	445.3549997	670.6666704	661.0167819	599.1132037	680.8288325	575.778452	-0.388911987	0.109934686	-3.537664052	0.000403683	0.00450917
Rdh10	169.0121306	177.3583609	186.1859039	208.4222074	113.4362024	147.5483888	139.6280359	115.444889	157.1295149	0.521842368	0.168002622	3.106156088	0.001895366	0.01537834
Recql	85.00025282	115.9269733	85.17014753	112.0760926	142.2927802	156.4012921	131.7058778	156.886644	123.1825076	-0.560674761	0.188512916	-2.974198122	0.002937553	0.021384222
Reep3	99.82587831	106.018685	121.813118	132.7216887	38.80712188	45.24817257	28.71782299	29.60125359	75.34421762	1.693076194	0.247560701	6.839034567	7.97E-12	7.17E-10
Rell1	84.01187778	50.53227041	97.05435417	86.51487853	35.82195866	43.28086072	37.63025081	37.49492121	59.04267154	1.044416255	0.278152663	3.754831052	0.000173458	0.002276833
Repin1	395.3500131	398.3131903	369.4007562	367.6882338	269.6597443	192.7965614	334.7111783	242.7302794	321.3312446	0.557910996	0.156679878	3.560833737	0.000369679	0.004201271
Reps2	49.41875164	28.73403612	46.54647598	42.27431565	14.92581611	10.82021518	22.77620444	19.73416906	29.40374802	1.290796612	0.381185533	3.386268628	0.0007085	0.00709905
Rest	703.7230233	805.5438401	795.2514938	838.6044476	33.83184984	105.251184	51.49402743	64.13604943	424.7294894	3.624519994	0.212706717	17.03998842	4.15E-65	1.09E-61
Rfc4	167.0353805	108.9911715	179.25345	143.5360485	84.5796246	73.77419441	68.32861332	73.01642551	112.3143635	0.998687046	0.211187974	4.728901116	2.26E-06	5.94E-05
Rfng	82.03512772	85.21127952	81.20874532	73.73427148	132.3422361	132.7935499	139.6280359	128.2720989	106.9031681	-0.72639112	0.182096688	-3.989040814	6.63E-05	0.001030089
Rftn2	28.66287595	19.81657663	37.633321	27.52746135	46.76755713	58.0356996	55.45510646	55.25567336	41.14428394	-0.923416654	0.306800788	-3.00982491	0.002613983	0.019700106
Rfx1	67.20950223	46.56895509	57.44033206	75.70051872	70.6488629	123.9406466	135.6669569	93.73730302	83.86413469	-0.779966035	0.262183016	-2.974891537	0.002930922	0.021353625
Rgcc	135.4073795	216.0006853	437.7349443	235.9496687	62.68842765	48.19914035	50.50375767	60.18921562	155.8341524	2.209911233	0.289458198	7.63464724	2.26E-14	2.97E-12
Rgs1	7860.546636	10825.79581	10674.98861	10031.79342	1749.305648	5927.510607	4502.756591	3605.432687	6897.266251	1.319383277	0.334983311	3.938653759	8.19E-05	0.001216231
Rgs10	26.68612588	11.88994598	3.961402211	14.7468543	30.84668662	48.19914035	43.57186936	32.56137894	26.55792546	-1.437604163	0.468678256	-3.067358355	0.002159598	0.016916206
Rgs11	20.75587569	25.76154962	3.961402211	16.71310153	40.79723069	58.0356996	25.74701371	44.40188038	29.52171918	-1.330619035	0.463956506	-2.867982273	0.004130987	0.02764373
Rgs19	1277.968917	1211.783661	982.4277483	1068.655375	1530.393678	1249.243025	1513.132191	1364.61779	1274.777798	-0.317153424	0.106154089	-2.987670337	0.002811126	0.020698963
Rhag	0	0.990828832	0	0	16.91592492	5.901935553	2.970809275	3.946833811	3.840791549	-4.632187001	1.42149506	-3.258672599	0.001119348	0.010161542
Rhbdd3	96.86075321	100.073712	93.09295195	87.49800215	172.1444124	135.7445177	184.190175	156.886644	128.3113961	-0.78151185	0.179749727	-4.347777673	1.38E-05	0.000281388
Rhoa	624.6530207	503.3410465	395.1498705	537.76862	353.2443145	386.5767787	392.1468243	411.4574248	450.5422375	0.417143871	0.139369762	2.993072998	0.002761837	0.020496886
Rhob	490.2340162	513.2493348	388.2174167	458.1356068	157.2185963	283.2929065	242.6160908	209.182192	342.76827	1.05161145	0.168358164	6.246275346	4.20E-10	2.69E-08
Rhog	267.8496339	237.7989196	331.7674352	241.8484104	338.3184984	509.5337694	503.0570372	421.3245094	356.4372767	-0.715624225	0.160165674	-4.468024935	7.89E-06	0.000176966
Rhoj	8.895375295	19.81657663	10.89385608	25.56121411	0.995054407	3.934623702	7.922158066	3.946833811	10.24571151	1.95550988	0.698291337	2.800421224	0.005103596	0.032458283
Rhot1	402.2686383	446.8638031	339.6902396	429.6250218	320.4075191	356.083445	199.0442214	304.8929119	349.859475	0.455265758	0.168222811	2.70632595	0.006803223	0.040273611
Rictor	170.9888807	195.1932798	231.7420293	204.4897129	121.3966377	115.0877433	120.8129105	112.4847636	159.0244947	0.77239401	0.163894537	4.712750185	2.44E-06	6.33E-05
Rin3	125.5236292	170.422559	223.8192249	172.0466334	270.6547987	304.9333369	253.5090581	254.5707808	221.9350026	-0.647539443	0.174610114	-3.708487606	0.000208501	0.002633526
Riok3	410.1756386	515.2309925	461.5033576	502.3761697	382.1008923	355.0997891	331.740369	367.0555445	415.6603441	0.395820553	0.116875586	3.386682929	0.000707431	0.00709375
Ripply3	91.91887805	62.42221639	57.44033206	80.61613681	47.76261154	36.39526924	23.7664742	39.46833811	54.97378205	0.988484456	0.295615538	3.343817662	0.00082634	0.00797517
Rmnd1	204.5936318	217.982343	244.6165865	177.9453752	286.5756692	235.0937662	339.6625271	289.1055767	249.4469345	-0.44494588	0.156904681	-2.835771855	0.004571509	0.029776705
Rnf11	791.6884012	1010.645408	902.2093535	1068.655375	500.5123668	542.9780709	585.2494271	563.4105266	745.6686161	0.783437157	0.112864946	6.941368306	3.88E-12	3.72E-10
Rnf123	179.884256	109.9820003	155.4850368	115.0254635	201.0009902	199.6821529	194.0928726	190.4347314	168.198438	-0.486725458	0.183138867	-2.657685215	0.007867934	0.045191599
Rnf125	66.22112719	81.24796419	103.986808	80.61613681	28.85657781	28.52602184	33.66917178	32.56137894	56.96064833	1.425620535	0.269453182	5.290791242	1.22E-07	4.48E-06
Rnf130	1367.911045	1408.958599	1173.565405	1431.42799	778.1325463	988.5742051	799.1476949	859.4230624	1100.892568	0.65183865	0.103909908	6.273113551	3.54E-10	2.31E-08
Rnf141	208.5471319	200.147424	147.5622324	254.6290175	229.857568	307.8843047	337.6819876	293.0524105	247.4202596	-0.527007187	0.179534967	-2.935401364	0.003331165	0.023288017
Rnf145	259.9426336	290.3128477	256.5007932	292.9708387	209.9564799	192.7965614	206.9663795	237.7967371	243.4054089	0.375869862	0.135345666	2.777110443	0.005484454	0.034289748
Rnf149	587.0947695	438.9371724	551.6252579	529.903631	378.1206747	354.1161332	424.8257263	402.5770488	458.4000517	0.434400469	0.122010631	3.560349345	0.000370362	0.004201271
Rnf166	509.0131419	431.0105418	485.2717708	454.2031123	354.2393689	388.5440906	364.419271	346.3346669	416.6294955	0.370742643	0.10970234	3.379532672	0.000726092	0.007245552
Rnf187	711.6300236	747.0849391	736.8208112	734.3933439	838.8308652	891.1922685	1021.958391	789.3667623	808.9096755	-0.273431479	0.099967921	-2.735192212	0.006234386	0.037844221
Rnf2	562.3853936	647.0112271	445.6577487	740.2920856	374.1404571	509.5337694	387.1954755	450.9257629	514.64274	0.476289913	0.156191887	3.04938958	0.002293069	0.017770947
Rnf20	160.1167553	178.3491897	200.0508116	149.4347902	27.8615234	50.1664522	20.79566492	25.65441977	101.5537009	2.465788113	0.260262392	9.474239045	2.69E-21	7.06E-19
Rnf213	697.7927731	766.9015157	802.1839477	707.8490062	959.2324484	964.9664629	943.7270796	975.8546599	852.3134867	-0.369805997	0.086017737	-4.299183044	1.71E-05	0.000337615
Rnf38	508.0247668	640.0754252	610.0559405	568.2454522	385.0860555	455.4326935	459.4851678	390.7365473	502.1427561	0.460380096	0.116980831	3.935517418	8.30E-05	0.001228063
Rnf4	1025.933284	1363.380472	1650.914371	1338.031246	762.2116758	1289.572918	972.4449026	904.8116512	1163.412565	0.452911925	0.156847552	2.887593209	0.003882016	0.026339958
Rnf40	188.7796313	170.422559	249.5683393	145.5022957	107.465876	130.8262381	143.5891149	130.2455158	158.2999463	0.558427214	0.195785067	2.852246211	0.004341146	0.028684757
Rnf41	215.4657571	170.422559	151.5236346	125.8398233	50.74777476	108.2021518	27.72755323	67.09617479	114.6281786	1.385648782	0.312162423	4.438871179	9.04E-06	0.000198648
Rnf6	704.7113984	495.4144158	608.0752394	661.642196	301.5014853	290.178498	336.6917178	308.8397457	463.3818371	0.997381933	0.129057992	7.728168702	1.09E-14	1.49E-12
Rnpep	111.6863787	78.2754777	108.9385608	112.0760926	189.0603373	180.0090344	181.2193658	184.5144807	143.222466	-0.838177534	0.174089397	-4.814638605	1.47E-06	4.07E-05
Robo4	217.4425072	257.6154962	256.5007932	232.0171742	323.3926823	313.7862402	360.458192	318.7068303	284.9899895	-0.450087484	0.126683907	-3.552838675	0.000381098	0.004300095
Rock1	795.6419014	858.0577682	742.7629145	1005.735463	651.7606366	485.9260272	476.3197537	599.9187393	702.0154005	0.619943637	0.131563056	4.712140758	2.45E-06	6.33E-05
Rock2	586.1063944	518.2034789	457.5419554	579.059812	406.9772525	425.9230157	338.6722573	384.8162966	462.1625579	0.460037536	0.122927807	3.742339066	0.000182315	0.002366496
Ror2	2.965125098	3.963315327	17.82630995	18.67934877	0	1.967311851	0	0.986708453	5.798514931	3.874154842	1.20653044	3.210988065	0.001322794	0.011615124
Rpe	151.22138	114.9361445	137.6587268	185.8103641	71.64391731	77.70881811	107.9394036	74.98984242	115.2385746	0.827519452	0.218279265	3.791104262	0.000149979	0.002018569
Rpf2	228.3146326	309.1385955	270.3657009	275.2746135	196.0257182	228.2081747	184.190175	216.0891512	238.4508452	0.393434538	0.146810111	2.679887196	0.007364697	0.042939487
Rpgrip1	135.4073795	108.0003426	81.20874532	129.7723178	80.59940697	58.0356996	86.15346897	62.16263253	92.66749917	0.663416626	0.237265471	2.796094284	0.005172431	0.032744603
Rpl10	7942.581763	8337.824618	8334.790252	7471.73951	8776.379871	9729.340759	9568.976674	9180.335445	8667.746111	-0.215459532	0.067069472	-3.2124829	0.00131593	0.011570317
Rpl10a	3202.335106	3293.515036	3542.483927	2853.024744	3683.691415	4026.103703	3908.594736	3730.74466	3530.061666	-0.251774756	0.080215371	-3.138734533	0.001696791	0.014071367
Rpl12	9999.390206	10043.04104	10271.91593	8900.218129	10852.06336	12106.83713	11892.14953	10880.43411	10618.25618	-0.221805653	0.072680637	-3.051784668	0.002274852	0.017650596
Rpl17	5460.772056	5712.128214	5789.589331	5484.846674	7051.950583	7624.317078	7061.613646	7348.017848	6441.654429	-0.373786756	0.060877103	-6.140022028	8.25E-10	4.88E-08
Rpl18	4370.594395	3823.608461	4284.256491	3247.257316	4686.706257	5496.669312	5262.293495	4901.967594	4509.169165	-0.371751488	0.098595552	-3.770469166	0.000162941	0.002159831
Rpl23	9550.667942	9810.196262	11098.85864	9225.632047	11634.17613	12081.26208	11597.04914	11782.28564	10847.51598	-0.246965953	0.0716108	-3.448724934	0.00056324	0.005926629
Rpl27a	4193.675264	4481.518805	4351.600329	3881.372051	4822.033657	5167.144576	4579.997632	4772.708786	4531.256388	-0.194025049	0.072661171	-2.67027141	0.007578996	0.043914965
Rpl29	2027.157192	2014.355015	1905.434463	1607.407118	2244.842742	2706.037451	2657.884031	2472.691383	2204.476174	-0.416359751	0.095950641	-4.33931181	1.43E-05	0.000289295
Rpl32	6676.473346	7280.610255	7845.557079	6240.868738	8335.570768	8305.990635	8545.037744	8191.653575	7677.720267	-0.25124871	0.078816845	-3.18775396	0.001433825	0.012381419
Rpl34	5709.842564	6104.496432	5579.635014	4735.706476	6870.850681	7454.144603	6976.450447	6543.850459	6246.872085	-0.331462827	0.085801826	-3.863120882	0.000111948	0.001586347
Rpl35a	4055.302759	4425.041562	4780.422118	3661.15236	5037.960463	5030.416403	5123.655729	4879.273299	4624.153087	-0.246253364	0.085472981	-2.88106677	0.003963317	0.026849989
Rpl36a	2594.484461	2860.522837	2928.466584	2421.433475	3302.585577	3312.953157	2868.81149	3219.629682	2938.610908	-0.233612425	0.085421116	-2.734832287	0.006241207	0.037861954
Rpl36al	443.7803897	590.5339837	559.5480623	452.2368651	655.7408543	657.0821582	614.9575199	667.0149141	580.1118434	-0.342812762	0.116689557	-2.937818699	0.003305303	0.023227581
Rpl37	2136.866821	2395.824115	2208.481733	1774.538134	2921.479739	2844.732936	2708.387789	2698.647619	2461.119861	-0.39187164	0.093429197	-4.194316694	2.74E-05	0.000496583
Rpl39	1646.632805	1982.648492	1640.020515	1398.984911	2335.392693	2417.826265	1885.47362	2291.137027	1949.764541	-0.42134476	0.112570552	-3.74293946	0.00018188	0.002363181
Rpl41	2619.193837	2267.016367	2813.58592	1749.960043	2857.796257	3282.459823	2996.556288	2735.155831	2665.215546	-0.329231752	0.124836681	-2.637299776	0.008356894	0.047312692
Rpl9	9163.224929	9327.662621	8928.010233	7939.706353	9788.350203	10852.67583	10511.71348	9892.738948	9550.510324	-0.21517071	0.073217869	-2.938773205	0.003295141	0.023171827
Rplp1	14020.09984	13641.73135	14804.75041	11838.77463	14430.27901	16746.74213	17953.59072	15047.30391	14810.409	-0.240986915	0.091087817	-2.645654738	0.008153299	0.04644481
Rplp2	4814.374785	4812.455635	4894.312431	3851.878342	5742.458983	5657.005227	5833.679146	5543.328088	5143.68658	-0.309966285	0.084408148	-3.672231815	0.000240441	0.002957339
Rpp25l	86.97700288	72.33050471	60.41138372	69.801777	158.2136507	76.72516219	127.7447988	117.4183059	96.20282324	-0.729447546	0.246324191	-2.961331342	0.003063122	0.021987525
Rps11	6135.832203	6683.140469	6446.191748	5745.374433	8352.486693	8774.210855	8622.278785	8100.876398	7357.548948	-0.436623074	0.069160854	-6.313153275	2.73E-10	1.81E-08
Rps16	7494.847873	7806.740364	8075.318407	6620.354455	8760.459	9177.509785	8622.278785	8601.137583	8144.830782	-0.22917064	0.074935376	-3.058243674	0.002226385	0.017346256
Rps19	7842.755885	7641.27195	8424.912152	6908.409676	8863.944658	9333.911077	9617.499892	8833.01407	8433.21492	-0.250013465	0.075103526	-3.328917817	0.000871841	0.008316998
Rps2	6135.832203	5871.651656	6004.495401	5063.086641	6391.234457	7167.900729	6841.77376	6403.737859	6234.964088	-0.216160882	0.079645395	-2.714041168	0.006646791	0.039633337
Rps25	3982.163007	4239.756571	3980.218871	3528.430671	5302.644935	5253.706298	5148.412473	5204.887089	4580.027489	-0.41061136	0.071673827	-5.728888469	1.01E-08	4.88E-07
Rps27l	286.6287595	302.2027936	293.1437636	286.0889733	456.7299729	359.0344128	319.8571319	386.7897135	336.3094401	-0.382180372	0.133370344	-2.865557376	0.004162758	0.027799874
Rps28	2799.078093	2650.467125	2922.524481	2096.019557	3709.56283	3375.907136	3423.362554	3073.596831	3006.314826	-0.375752271	0.1044026	-3.599070064	0.000319357	0.003738926
Rps29	3745.941374	3819.645146	3592.991805	2588.564491	4490.680539	4437.27188	4763.197537	4048.464782	3935.844694	-0.367854779	0.112441646	-3.271517186	0.001069721	0.009785413
Rps3a1	18582.43899	18525.52667	17794.61873	17616.59214	14781.53322	15622.42341	16338.46074	15999.47756	16907.63393	0.208930304	0.05971618	3.498721869	0.000467494	0.00508361
Rps3a2	318.2567605	342.8267757	379.3042617	417.8275384	237.8180033	257.7178525	297.0809275	309.8264542	320.0823217	0.403498865	0.139362309	2.89532276	0.003787689	0.025819968
Rps6ka1	355.8150118	263.5604692	321.8639296	265.4433773	362.1998042	488.876995	408.9814102	398.6302149	358.1714015	-0.459097856	0.143291095	-3.20395245	0.001355549	0.011847297
Rps6ka5	109.7096286	137.7252076	131.7166235	139.603554	35.82195866	83.61075366	31.68863226	50.32213109	90.02481118	1.364183269	0.28070139	4.859909204	1.17E-06	3.36E-05
Rps6kb1	449.7106399	459.7445779	437.7349443	483.6968209	354.2393689	314.7698961	365.4095408	332.5207486	399.7283172	0.421691216	0.108837593	3.874499642	0.000106844	0.001518942
Rps8	10980.84661	10375.95952	11274.15069	9148.948405	12233.19888	13180.00575	13630.07295	12117.76651	11617.61867	-0.292241903	0.080671345	-3.622623413	0.00029163	0.003458898
Rps9	15246.67326	14525.55067	14699.77325	13836.48182	16151.72314	18647.16538	18023.89987	17242.73021	16046.7497	-0.265004	0.067632824	-3.918274949	8.92E-05	0.001311908
Rpusd3	9.883750328	9.908288316	27.72981548	9.831236197	31.84174103	56.06838775	31.68863226	38.48162966	26.92918513	-1.463230241	0.447385239	-3.270626998	0.001073093	0.009802612
Rqcd1	286.6287595	240.7714061	355.5358484	280.1902316	233.8377857	188.8619377	207.9566492	200.3018159	249.2605543	0.48524688	0.153549166	3.160205244	0.00157658	0.013306344
Rrad	296.5125098	337.8726316	301.066568	310.6670638	132.3422361	277.390971	229.7425839	206.2220666	261.4770789	0.559035229	0.187216546	2.986035373	0.002826199	0.020798295
Rrbp1	271.803134	293.2853342	337.7095385	233.9834215	227.8674592	204.6004325	209.9371887	209.182192	248.5460876	0.416693661	0.146655637	2.841306829	0.004492906	0.029435818
Rrm2	29.65125098	31.70652261	42.58507377	30.47683221	10.94559848	7.869247404	11.8832371	9.867084528	21.87310589	1.728702316	0.420843318	4.107710026	4.00E-05	0.000672833
Rrp9	46.45362654	59.4497299	30.70086713	46.20681013	79.60435257	68.85591478	121.8031803	73.01642551	65.76136335	-0.908950352	0.286704866	-3.170334583	0.001522635	0.012979451
Rsad1	73.13975242	85.21127952	91.11225085	65.86928252	162.1938684	119.022367	131.7058778	139.1258918	108.4225713	-0.807946457	0.200690372	-4.025835668	5.68E-05	0.000906166
Rsc1a1	39.53500131	36.66066677	119.8324169	46.20681013	20.89614255	23.60774221	28.71782299	16.7740437	41.52883082	1.428413183	0.418803745	3.410698209	0.000647968	0.006634219
Rsl1	18.77912562	26.75237845	7.922804422	37.35869755	34.82690425	52.13376405	62.38699477	44.40188038	35.57031869	-1.092915516	0.414000465	-2.639889589	0.008293304	0.047087932
Rsl24d1	557.4435185	648.0020559	438.7252949	575.1273175	85.57467901	92.46365699	159.4334311	125.3119735	335.2602409	2.261679678	0.187167785	12.08370166	1.29E-33	9.40E-31
Rspry1	219.4192573	242.7530638	139.6394279	222.185938	73.63402612	90.49634514	85.16319921	95.71071992	146.1252472	1.255919366	0.205030406	6.125527388	9.04E-10	5.30E-08
Rsu1	533.7225177	479.5611545	347.613044	455.1862359	375.1355115	283.2929065	359.4679222	346.3346669	397.5392449	0.41283162	0.147706392	2.794947553	0.005190814	0.032845148
Rtn3	1054.59616	1149.361445	1097.308412	1166.967737	963.2126661	896.1105481	963.5324748	922.5724034	1026.707731	0.254613343	0.080532693	3.161614674	0.00156897	0.013271084
Rtn4	1814.65656	1782.501068	1687.557342	1951.500385	1434.868455	1254.161305	1475.50194	1399.152586	1599.987455	0.379241721	0.083869714	4.521795812	6.13E-06	0.000141807
Rtp4	335.0591361	374.5332984	260.4621954	345.0763905	464.6904081	422.972048	376.3025081	463.7529728	380.3561197	-0.393630362	0.136965589	-2.873936178	0.004053909	0.027254132
Runx2	1228.550166	1301.949085	1026.003173	1195.478322	879.6280959	1092.841733	810.0406622	931.4527795	1058.243002	0.355525077	0.111701911	3.182802115	0.001458573	0.012572054
Runx3	430.9315143	470.643695	500.1270291	439.456258	291.5509413	256.7341965	262.4214859	273.3182414	365.6479202	0.764252792	0.114971197	6.647341343	2.98E-11	2.39E-09
Ruvbl2	556.4551434	414.1664516	503.0980808	457.1524832	660.7161263	578.3896842	691.2082913	603.8655731	558.1314792	-0.392225866	0.117982811	-3.324432299	0.000885987	0.008403127
Ryk	139.3608796	208.0740546	203.0218633	162.2153972	106.4708216	100.3329044	135.6669569	126.298682	147.680195	0.60431106	0.191875621	3.149493707	0.001635536	0.013701789
S100a10	537.6760178	651.9653712	610.0559405	546.6167325	685.5924865	830.2056011	760.5271743	685.7623747	663.5502123	-0.336295165	0.108598743	-3.096676392	0.001957034	0.015743013
S100a11	386.4546378	378.4966137	389.2077672	309.6839402	461.7052449	525.2722642	449.5824702	503.2213109	425.4530311	-0.40625749	0.118479702	-3.42892058	0.000605987	0.006277794
Sae1	268.8380089	162.4959284	205.992915	189.7428586	370.1602394	254.7668847	291.1393089	306.8663288	256.2503091	-0.564172782	0.175508469	-3.214504605	0.001306698	0.011503509
Safb	293.5473847	280.4045594	284.2306086	264.4602537	197.0207726	254.7668847	172.3069379	222.9961103	246.216689	0.406143976	0.148384884	2.737098039	0.006198382	0.037643062
Samd1	37.55825124	39.63315327	38.62367156	36.37557393	81.59446138	70.82322663	43.57186936	65.12275789	51.66287066	-0.778783316	0.283206171	-2.74988117	0.005961688	0.036594735
Samd10	255.9891335	221.9456583	327.8060329	281.1733552	370.1602394	342.3122621	386.2052057	362.1220022	318.4642362	-0.42647674	0.138662692	-3.07564158	0.002100502	0.016571887
Samhd1	756.1069001	639.0845964	572.4226195	639.0303528	838.8308652	834.1402248	811.030932	816.9945989	738.4551362	-0.340695811	0.101782334	-3.34729809	0.000816034	0.007916857
Sap25	179.884256	141.6885229	206.9832655	134.6879359	282.5954516	420.0210802	198.0539517	301.9327866	233.2309063	-0.858683844	0.215234131	-3.98953381	6.62E-05	0.001030089
Sap30	142.3260047	120.8811175	175.2920478	139.603554	17.91097933	20.65677443	20.79566492	31.57467049	83.63010165	2.668022277	0.262338645	10.17014584	2.70E-24	9.08E-22
Sash3	1132.677788	1145.398129	1075.5207	1139.440275	1479.645903	1346.624962	1299.233923	1383.365251	1250.238366	-0.294037709	0.078404464	-3.750267461	0.000176646	0.002304293
Sat1	1500.3533	1474.353301	1549.898615	1524.824734	829.8753755	1126.286035	824.8947086	885.0774822	1214.445444	0.722474712	0.105653561	6.838148259	8.02E-12	7.17E-10
Satb1	264.8845088	250.6796944	277.2981548	297.8864568	409.9624157	481.9914035	362.4387315	433.1650108	347.288297	-0.629631533	0.128782507	-4.88910758	1.01E-06	2.96E-05
Sbds	431.9198893	481.5428122	562.5191139	510.2411586	330.3580632	423.9557039	354.5165735	371.0023783	433.2569616	0.424497158	0.125213618	3.39018363	0.000698458	0.007019852
Sbf1	56.33737687	65.39470289	39.61402211	44.24056289	88.55984223	95.41462477	100.0172456	86.83034385	72.05109015	-0.851106252	0.239570507	-3.552633674	0.000381395	0.004300095
Sbno1	958.7237818	983.8930298	933.9005712	1037.195419	795.0484713	583.3079638	752.6050163	788.3800538	854.1317883	0.422969585	0.10957222	3.860189977	0.000113299	0.001602039
Sbno2	40.52337634	44.58729742	57.44033206	53.08867546	107.465876	94.43096884	87.14373873	96.69742838	72.67221165	-0.979325595	0.230812966	-4.242940129	2.21E-05	0.00041637
Sc5d	247.0937582	231.8539466	220.8481733	253.6458939	118.4114744	142.6301092	88.13400848	141.0993088	180.4645841	0.959417191	0.1752741	5.47381039	4.40E-08	1.83E-06
Scaf4	141.3376297	215.0098565	152.5139851	174.9960043	47.76261154	60.00301145	37.63025081	59.20250717	111.0569821	1.740631107	0.226217743	7.694494189	1.42E-14	1.92E-12
Scamp3	177.9075059	151.5968112	193.1183578	166.1478917	252.7438194	231.1591425	301.0420065	226.9429442	212.5823099	-0.55490555	0.154878153	-3.582852319	0.000339863	0.003944325
Scd2	2450.181706	2626.687233	2146.089648	2678.02874	2109.515343	1878.782818	1940.928726	2003.018159	2229.154047	0.319869196	0.087309855	3.663609297	0.000248686	0.003044492
Scfd1	244.1286331	228.8814601	148.5525829	226.1184325	287.5707236	288.2111862	301.0420065	304.8929119	253.6747421	-0.479244583	0.159819015	-2.998670617	0.002711603	0.020248673
Schip1	58.31412693	57.46807223	51.49822874	50.1393046	15.92087051	20.65677443	19.80539517	11.84050143	35.70540926	1.672001953	0.332870821	5.022975415	5.09E-07	1.64E-05
Sclt1	110.6980037	96.11039667	63.38243537	100.2786092	54.72799239	55.08473183	27.72755323	55.25567336	70.40817447	0.942256681	0.282686259	3.333224201	0.000858457	0.008207202
Scn2a1	40.52337634	24.77072079	7.922804422	20.64559601	5.970326443	9.836559255	0	7.893667623	14.69538136	1.985003486	0.691290299	2.871447044	0.004085972	0.02745439
Scyl1	139.3608796	122.8627751	136.6683763	127.8060706	189.0603373	179.0253784	197.0636819	161.8201863	156.7084607	-0.464866928	0.157844442	-2.945095324	0.003228552	0.022875003
Sdc1	56.33737687	76.29382004	66.35348703	73.73427148	96.52027749	159.3522599	111.9004827	140.1126003	97.57557198	-0.897267755	0.22646332	-3.962088673	7.43E-05	0.001119225
Sdc2	99.82587831	76.29382004	122.8034685	106.1773509	55.7230468	44.26451665	60.40645525	61.17592408	78.33380757	0.870658197	0.238254094	3.65432628	0.000257858	0.003118992
Sdc3	17.79075059	24.77072079	25.74911437	17.69622515	55.7230468	65.90494701	45.55240888	47.36200574	37.56865242	-1.319056644	0.32496515	-4.059071083	4.93E-05	0.000800976
Sdc4	258.9542586	237.7989196	274.3271031	251.6796466	23.88130577	26.55870999	21.78593468	21.70758596	139.586683	3.444553009	0.212918546	16.17779699	7.23E-59	1.36E-55
Sdcbp	3197.393231	2907.091792	3044.337599	3313.126598	2592.11673	2760.138527	2719.280756	2725.288747	2907.346748	0.206925505	0.069768847	2.965872518	0.003018256	0.021796485
Sdccag3	307.3846352	302.2027936	252.5393909	259.5446356	80.59940697	56.06838775	76.25077139	60.18921562	174.3474046	2.038450542	0.178057661	11.44826083	2.40E-30	1.43E-27
Sdf2	459.5943902	450.8271184	455.5612542	512.2074059	623.8991132	562.6511894	690.2180215	617.6794915	546.579748	-0.409294746	0.105292901	-3.887201726	0.000101406	0.001452645
Sdha	1664.423555	1664.592437	1604.367895	1707.685727	1490.591502	1291.54023	1521.054349	1381.391834	1540.705941	0.224408302	0.07989551	2.808772362	0.00497308	0.031882076
Sec16a	94.88400314	109.9820003	158.4560884	107.1604745	205.9762623	186.8946258	243.6063605	203.2619413	163.7777195	-0.835844569	0.18949996	-4.410790206	1.03E-05	0.000222888
Selk	997.2704081	958.1314802	1274.581161	1081.435982	716.4391731	950.211624	772.4104114	793.3135961	942.9742295	0.415512431	0.118113517	3.517907537	0.000434964	0.00480152
Sell	248.0821332	209.0648835	202.0315128	200.5572184	417.922851	277.390971	292.1295787	338.4409993	273.2025185	-0.624896317	0.158715848	-3.937201755	8.24E-05	0.001222231
Selp	41.51175138	29.72486495	23.76841327	21.62871963	74.62908053	50.1664522	58.42591574	75.97655087	46.97896857	-1.152088556	0.312128891	-3.691066704	0.000223316	0.002785824
Selplg	639.4786462	663.8553172	636.7954054	606.5872733	787.088036	722.9871052	723.8871933	757.7920918	692.3088836	-0.232351955	0.08830945	-2.631110902	0.008510626	0.048063449
Sema4a	0	4.954144158	0	2.949370859	27.8615234	5.901935553	30.69836251	27.62783668	12.49914664	-3.542112477	0.839439419	-4.219616566	2.45E-05	0.000451491
15-Sep	1513.202175	1610.096851	1399.365331	1585.778399	1040.82691	1058.413776	1141.781031	1137.674846	1310.892415	0.480304039	0.082266497	5.838391796	5.27E-09	2.75E-07
Sepp1	2760.531466	3030.945396	2708.608762	3035.885738	2357.28389	2341.101103	2253.85397	2427.302794	2614.43914	0.298554269	0.071893204	4.152746741	3.29E-05	0.000575371
1-Sep	28.66287595	41.61481093	28.72016603	30.47683221	69.6538085	64.92129108	77.24104114	58.21579872	49.93832807	-1.06049447	0.277521898	-3.821300152	0.00013275	0.001821604
2-Sep	943.8981563	1154.315589	959.6496856	1229.887648	870.6726062	837.0911926	880.3498151	941.319864	977.1480696	0.280810824	0.105995577	2.649269261	0.008066603	0.045990843
4-Sep	83.02350275	63.41304522	50.50787819	44.24056289	31.84174103	16.72215073	21.78593468	27.62783668	42.39533152	1.299914704	0.337105007	3.856112121	0.000115205	0.001622003
6-Sep	947.8516564	1042.351931	1156.729446	1123.710297	843.8061372	779.055493	967.4935538	909.7451935	971.3429635	0.287079945	0.101512752	2.828018554	0.004683709	0.030412854
7-Sep	782.7930259	711.4151011	621.9401471	847.4525602	650.7655822	443.6288224	478.3002932	476.5801827	626.6094644	0.532359701	0.138777252	3.836073212	0.000125017	0.001750773
9-Sep	579.1877692	494.423587	593.2199811	488.612439	399.0168172	479.0404357	345.6041456	365.0821275	468.0234128	0.440020987	0.13053173	3.370988703	0.000748989	0.007398095
Sepw1	226.3378825	185.2849915	185.1955534	177.9453752	308.4668662	275.4236591	343.6236061	268.3846992	246.3328291	-0.626223716	0.146382628	-4.277992027	1.89E-05	0.000366461
Serbp1	2575.705335	2951.679089	2557.085127	2816.64917	2237.877362	2025.347551	2252.8637	2253.642106	2458.85618	0.313887708	0.078550582	3.99599471	6.44E-05	0.001007456
Serinc1	690.8741479	919.4891558	858.6339292	964.4442709	645.7903102	751.5131271	552.5705251	685.7623747	758.6347301	0.381476066	0.12690534	3.005989075	0.002647185	0.019859179
Serpinb9	507.0363918	352.7350641	254.520092	366.7051101	272.6449075	214.4369918	256.4798674	258.5176146	310.3845049	0.56364767	0.183240124	3.076005718	0.002097938	0.016568543
Sertad1	413.1407637	319.0468838	569.4515678	367.6882338	186.0751741	305.9169928	275.2949928	235.8233202	334.0547411	0.734666925	0.190450161	3.857528502	0.000114539	0.001615879
Sertad3	60.290877	72.33050471	72.29559035	62.91991166	137.3175082	158.368604	133.6864174	145.0461426	105.2819445	-1.100914647	0.191496259	-5.749013859	8.98E-09	4.39E-07
Set	4871.700536	4202.105075	4120.84865	4631.495372	2981.183004	2642.099816	3773.918049	2931.510813	3769.357664	0.531986978	0.106463551	4.996893071	5.83E-07	1.85E-05
Setd1b	73.13975242	75.3029912	69.32453869	67.83552976	28.85657781	38.36258109	55.45510646	38.48162966	55.84483839	0.825423121	0.270936409	3.046556657	0.002314789	0.017918127
Setd7	301.454385	323.0101991	430.8024904	411.9287966	251.748765	221.3225832	225.7815049	251.6106555	302.2074225	0.626423537	0.148342116	4.222830005	2.41E-05	0.000446353
Sf3b1	2904.834221	3042.835342	3060.183208	3068.328817	2534.403575	2822.10885	2654.913222	2630.564735	2839.771496	0.182378743	0.066455539	2.744372353	0.006062673	0.037093279
Sf3b3	575.2342691	551.8916592	652.6410142	581.0260592	762.2116758	882.3393651	730.8190816	857.4496455	699.2015962	-0.453577914	0.103384905	-4.387274073	1.15E-05	0.000243186
Sfi1	709.6532735	554.8641457	633.8243537	562.3467105	929.3808162	960.0481833	874.4081965	883.1040653	763.4537181	-0.567645824	0.103399687	-5.489821513	4.02E-08	1.68E-06
Sfpq	1182.096539	1496.151536	1322.117988	1411.765518	970.1780469	987.5905492	838.7584852	990.6552866	1149.914244	0.515059193	0.099172426	5.193572596	2.06E-07	7.19E-06
Sfr1	934.014406	1337.618923	1337.963597	1335.081876	841.8160284	801.6795793	888.2719732	913.6920273	1048.767301	0.521185513	0.119588743	4.358148593	1.31E-05	0.000270065
Sft2d1	205.5820068	181.3216762	247.5876382	176.9622515	38.80712188	57.05204368	55.45510646	47.36200574	126.2662313	2.029770681	0.208557269	9.732437939	2.19E-22	6.55E-20
Sfxn3	304.4195101	304.1844513	220.8481733	254.6290175	181.0999021	175.0907547	227.7620444	187.474606	231.9385574	0.490887557	0.158652207	3.094111119	0.001974035	0.015859895
Sgce	204.5936318	131.7802346	142.6104796	177.9453752	136.3224538	66.88860293	80.21185042	95.71071992	129.5079185	0.79335368	0.237139672	3.345512259	0.000821307	0.007956263
Sgol2	33.60475111	16.84409014	28.72016603	24.57809049	6.96538085	5.901935553	2.970809275	7.893667623	15.93486138	2.128145073	0.530467234	4.01183134	6.02E-05	0.000955843
Sgpp1	234.2448828	384.4415867	339.6902396	382.4350881	182.0949565	207.5514003	226.7717746	214.1157343	271.4182078	0.690967316	0.168776537	4.093977323	4.24E-05	0.000706936
Sgsh	64.24437713	61.43138756	90.1219003	56.03804632	124.3818009	111.1531196	169.3361287	130.2455158	100.8690345	-0.977199655	0.227320671	-4.298771643	1.72E-05	0.000337735
Sgsm2	46.45362654	40.6239821	62.39208482	37.35869755	87.56478782	157.3849481	71.29942259	126.298682	78.67202893	-1.244428364	0.291383393	-4.270759393	1.95E-05	0.000374973
Sh2d5	148.2562549	166.4592437	187.1762545	153.3672847	228.8625136	246.8976373	264.4020255	230.889778	203.288874	-0.567566126	0.146531822	-3.873330162	0.000107358	0.001524603
Sh3bgrl3	735.3510244	799.5988671	958.659335	750.1233218	1110.480718	1032.838722	1046.715134	1046.897668	935.0830989	-0.38538195	0.10110533	-3.811687789	0.000138021	0.001884663
Sh3glb1	515.9317671	628.1854793	615.0076932	644.9290945	462.7002993	455.4326935	459.4851678	476.5801827	532.2815472	0.374687165	0.105762536	3.542721064	0.000396021	0.004442473
Sh3glb2	234.2448828	202.1290817	249.5683393	207.4390838	283.590506	368.8709721	279.2560718	274.3049499	262.4254859	-0.433020367	0.148330948	-2.919285381	0.003508349	0.024242856
Sh3kbp1	340.9893863	395.3407038	505.0787819	428.6418982	307.4718118	333.4593587	268.3631045	336.4675824	364.4765785	0.42281005	0.143013079	2.956443239	0.003112095	0.022253936
Shc1	254.0123834	189.2483068	309.979723	229.0678034	109.4559848	106.23484	104.9685944	110.5113467	176.6848728	1.1879083	0.180265523	6.589769784	4.41E-11	3.40E-09
Shc4	23.72100079	36.66066677	15.84560884	37.35869755	5.970326443	11.80387111	4.951348791	15.78733525	19.01235694	1.5597519	0.515496544	3.025727173	0.00248036	0.018877178
Shkbp1	69.18625229	88.18376602	87.15084864	79.63301319	136.3224538	119.022367	117.8421012	109.5246383	100.85818	-0.57444546	0.195119097	-2.944076046	0.003239204	0.0229134
Siglecg	56.33737687	50.53227041	77.24734311	53.08867546	85.57467901	107.2184959	99.02697583	79.92338468	76.11865016	-0.648322185	0.236458533	-2.741800757	0.006110339	0.037280733
Sipa1l1	95.87237818	94.12873901	96.06400361	76.68364234	133.3372906	115.0877433	136.6572266	130.2455158	109.7595674	-0.506562555	0.186084107	-2.722223647	0.006484424	0.03891247
Ska2	128.4887543	105.0278562	168.359594	129.7723178	100.5004951	50.1664522	60.40645525	80.91009313	102.9540022	0.864856802	0.247674735	3.491905629	0.000479588	0.005189238
Skap2	746.2231497	700.515984	752.6664201	837.621324	479.6162242	593.1445231	607.0353618	546.6364829	657.9324337	0.447899696	0.107939196	4.149555604	3.33E-05	0.000581899
Skil	219.4192573	664.846146	892.305848	582.0091829	54.72799239	288.2111862	107.9394036	125.3119735	366.8463737	2.033232177	0.607968326	3.344306093	0.000824887	0.007973298
Skp1a	475.4083908	463.7078932	617.9787449	541.7011144	274.6350164	228.2081747	154.4820823	228.9163611	373.1297222	1.243841761	0.165172374	7.530567779	5.05E-14	6.44E-12
Sla	837.1536527	736.1858219	626.8918999	791.4145138	606.9831883	606.915706	601.0937433	642.3472028	681.1232161	0.283863908	0.10743064	2.642299317	0.008234525	0.046846565
Slain1	338.0242612	388.404902	352.5647968	363.7557393	284.5855604	323.6227995	242.6160908	279.2384922	321.6015803	0.352341042	0.127908413	2.754635403	0.005875757	0.036236594
Slain2	178.8958809	298.2394783	242.6358854	271.342119	183.0900109	180.0090344	150.5210033	158.8600609	207.9491841	0.559571121	0.176250743	3.174858216	0.001499097	0.012831102
Slbp	602.90877	654.9378577	500.1270291	713.7477479	442.7992112	393.4623702	481.2711025	471.6466405	532.6125911	0.466285916	0.1275234	3.656473372	0.000255709	0.003106752
Slc10a3	64.24437713	80.25713536	60.41138372	72.75114786	108.4609304	147.5483888	112.8907524	120.3784312	95.86781837	-0.817441073	0.209195416	-3.907547736	9.32E-05	0.001359345
Slc11a1	0	0	0	0	6.96538085	1.967311851	4.951348791	6.90695917	2.598875083	-4.837509711	1.534125611	-3.153268335	0.001614533	0.013569103
Slc12a2	86.97700288	137.7252076	165.3885423	173.0297571	64.67853646	95.41462477	84.17292945	71.0430086	109.8037011	0.836573841	0.24286139	3.444655583	0.000571787	0.005980096
Slc12a4	0.988375033	1.981657663	2.971051658	0	4.975272035	11.80387111	10.89296734	7.893667623	5.188357807	-2.583615012	0.965289905	-2.676517177	0.007439175	0.043239383
Slc13a2	0	9.908288316	0	7.864988957	14.92581611	19.67311851	28.71782299	22.69429442	12.97304116	-2.274477344	0.768057105	-2.961338852	0.003063047	0.021987525
Slc14a1	245.1170081	128.8077481	146.5718818	182.8609933	234.8328401	310.8352724	303.022546	266.4112823	227.3074465	-0.664829539	0.194417336	-3.41960008	0.000627133	0.006471338
Slc15a2	47.44200157	27.74320729	56.4499815	41.29119203	205.9762623	130.8262381	150.5210033	218.0625681	109.7890568	-2.02818699	0.254554606	-7.967591019	1.62E-15	2.44E-13
Slc16a1	139.3608796	143.6701806	174.3016973	149.4347902	38.80712188	70.82322663	15.84431613	50.32213109	97.82054293	1.786805397	0.308598142	5.790071783	7.04E-09	3.57E-07
Slc16a11	107.7328786	82.23879303	131.7166235	98.31236197	61.69337324	80.65978589	53.47456695	61.17592408	84.6255384	0.708410907	0.235390805	3.009509679	0.002616697	0.019709253
Slc16a3	0	0.990828832	0	0	4.975272035	5.901935553	5.94161855	5.920250717	2.966238211	-4.24567708	1.415925987	-2.99851625	0.002712977	0.020248673
Slc17a9	128.4887543	100.073712	95.07365306	88.48112577	159.2087051	180.9926903	203.0053004	167.740437	140.3830472	-0.786768666	0.183311619	-4.291973808	1.77E-05	0.000346172
Slc19a1	225.3495075	163.4867572	191.1376567	191.7091058	295.5311589	237.061078	286.1879601	256.5441977	230.8759278	-0.47857044	0.149941228	-3.191720163	0.001414283	0.012230427
Slc1a5	444.7687647	412.184794	489.233173	394.2325715	689.5727041	709.2159223	616.9380594	695.6294592	556.471931	-0.639639715	0.107273302	-5.962711171	2.48E-09	1.39E-07
Slc22a3	97.84912824	68.36718938	79.22804422	66.85240614	118.4114744	141.6464533	141.6085754	109.5246383	102.9359887	-0.711035058	0.20910586	-3.400359317	0.000672974	0.006815868
Slc25a17	259.9426336	299.2303072	286.2113097	363.7557393	193.040555	166.2378514	192.1123331	195.3682737	244.4873754	0.695400213	0.14851361	4.682400567	2.84E-06	7.18E-05
Slc25a36	778.8395258	802.5713536	821.9909587	804.1951209	937.3412515	1042.675281	930.8535728	945.2666978	882.9667203	-0.265699906	0.08359805	-3.178302671	0.0014814	0.012727059
Slc25a39	316.2800105	337.8726316	345.6323429	302.8020749	450.7596464	459.3673172	574.3564598	454.8725968	405.242885	-0.574228747	0.122515913	-4.686972751	2.77E-06	7.05E-05
Slc33a1	91.91887805	101.0645408	113.8903136	105.1942273	40.79723069	22.62408629	21.78593468	31.57467049	66.10623524	1.819532438	0.268313967	6.781355656	1.19E-11	1.03E-09
Slc35d3	113.6631288	64.40387406	154.4946862	131.738565	178.1147389	244.9303254	195.0831424	177.6075215	157.5044978	-0.777224654	0.23273121	-3.339580682	0.00083905	0.008062734
Slc35f2	40.52337634	39.63315327	43.57542432	49.15618098	68.65875409	65.90494701	68.32861332	70.05630015	55.72959368	-0.658653929	0.246750781	-2.669308381	0.007600763	0.043983974
Slc37a3	5.930250197	10.89911715	0.990350553	8.848112577	22.88625136	37.37892517	29.70809275	27.62783668	18.03361705	-2.14057813	0.538415777	-3.975697262	7.02E-05	0.001076866
Slc38a7	15.81400052	15.85326131	24.75876382	20.64559601	27.8615234	54.1010759	43.57186936	41.44175502	30.50598067	-1.115600453	0.368021515	-3.031345742	0.002434663	0.018604847
Slc40a1	6.918625229	14.86243247	25.74911437	24.57809049	31.84174103	47.21548442	60.40645525	33.5480874	30.64000383	-1.262533523	0.427619353	-2.952470494	0.003152422	0.022481116
Slc43a2	119.593379	130.7894058	113.8903136	87.49800215	201.9960446	288.2111862	200.0344912	198.328399	167.5426527	-0.976129298	0.191187074	-5.105623912	3.30E-07	1.11E-05
Slc43a3	175.9307558	158.5326131	213.9157194	204.4897129	141.2977258	142.6301092	120.8129105	141.0993088	162.3386069	0.463938806	0.166465078	2.787003809	0.005319785	0.033515924
Slc44a2	534.7108927	594.497299	607.0848888	540.7179908	734.3501524	826.2709774	815.9822808	775.5528439	678.6459157	-0.469265586	0.095020018	-4.938597091	7.87E-07	2.40E-05
Slc45a3	0	0	0	0	1.990108814	6.885591478	12.87350686	1.973416906	2.965328007	-5.028127494	1.555088328	-3.233338842	0.001223523	0.010924581
Slc50a1	642.4437713	475.5978392	531.8182468	527.9373838	661.7111807	695.4447393	736.7607001	708.4566691	622.5213163	-0.363780099	0.110417801	-3.294578375	0.000985695	0.009131229
Slc6a15	197.6750066	135.7435499	143.6008301	165.1647681	95.52522308	102.3002162	125.7642593	98.67084528	133.0555873	0.604901285	0.191418856	3.160092466	0.001577191	0.013306344
Slc6a6	328.1405109	523.1576231	447.6384498	444.3718761	342.298716	299.0314013	261.4312162	322.6536641	371.0904322	0.508567961	0.152131558	3.34294847	0.000828933	0.007988894
Slc7a5	27.67450092	61.43138756	48.52717708	58.98741718	84.5796246	92.46365699	96.05616655	80.91009313	68.828753	-0.848341187	0.268129354	-3.163925082	0.001556569	0.013191668
Slc9a1	126.5120042	171.4133879	109.9289114	115.0254635	172.1444124	179.0253784	213.8982678	171.6872708	157.454387	-0.494786866	0.185304297	-2.670131643	0.007582151	0.043914965
Slc9a7	4.941875164	13.87160364	9.903505527	9.831236197	1.990108814	1.967311851	1.980539517	0	5.560772589	2.699204815	0.940283254	2.870629464	0.004096554	0.027504257
Slc9a8	109.7096286	131.7802346	191.1376567	132.7216887	166.174086	221.3225832	251.5285186	187.474606	173.9811253	-0.547975663	0.201788829	-2.715589682	0.006615786	0.039495873
Slco4a1	52.38387674	78.2754777	72.29559035	58.98741718	88.55984223	132.7935499	124.7739895	106.5645129	89.32928207	-0.789537835	0.228959318	-3.448376082	0.000563968	0.005926629
Slfn8	138.3725046	119.8902886	146.5718818	173.0297571	228.8625136	159.3522599	273.3144533	215.1024427	181.8120127	-0.601040986	0.191347444	-3.14109754	0.00168316	0.013993662
Sltm	699.7695232	830.3145609	980.4470472	832.7057059	700.5183026	678.7225886	606.045092	636.4269521	745.6187216	0.350732226	0.113652785	3.085997633	0.002028704	0.016204335
Slx4	48.43037661	43.59646859	45.55612542	30.47683221	107.465876	88.52903329	44.56213912	96.69742838	63.16428495	-1.004992592	0.305519408	-3.28945581	0.001003813	0.009259895
Smad1	218.4308822	352.7350641	321.8639296	396.1988187	183.0900109	125.9079585	140.6183057	167.740437	238.3231758	1.062476569	0.192661896	5.514720819	3.49E-08	1.48E-06
Smad4	337.0358862	605.3964161	596.1910327	597.7391608	159.2087051	245.9139814	115.8615617	172.6739792	353.7525904	1.622721426	0.216691098	7.488639072	6.96E-14	8.79E-12
Smap2	483.315391	470.643695	413.966531	440.4393816	665.6913983	617.7359212	660.5099288	601.8921562	544.2743004	-0.493418902	0.100722863	-4.898777587	9.64E-07	2.85E-05
Smarca5	488.2572662	509.2860195	623.9208482	663.6084433	354.2393689	282.3092506	197.0636819	289.1055767	425.9738069	1.025318924	0.166542445	6.156502158	7.44E-10	4.48E-08
Smarcb1	225.3495075	152.5876401	261.4525459	156.3166555	376.1305659	232.1427984	336.6917178	326.6004979	258.4089911	-0.676274294	0.198993721	-3.398470516	0.000677638	0.006852539
Smarcc1	252.0356334	322.0193703	267.3946492	277.2408608	140.3026714	155.4176362	180.229096	145.0461426	217.4607575	0.849112117	0.15109348	5.619780014	1.91E-08	8.77E-07
Smarcd2	447.7338898	426.0563976	476.3586159	412.9119203	551.2601415	601.9974264	538.7067485	578.2111534	504.1545367	-0.364794263	0.101698113	-3.587030795	0.000334465	0.003891524
Smc6	217.4425072	206.092397	214.9060699	232.0171742	134.332345	136.7281736	106.9491339	174.6473962	177.8893996	0.655332417	0.171278456	3.826122877	0.000130177	0.001801907
Smek1	172.9656307	200.147424	233.7227304	278.2239844	166.174086	108.2021518	123.7837198	123.3385566	175.8197855	0.763370595	0.195279485	3.909118236	9.26E-05	0.001352039
Smim14	829.2466525	815.4521284	855.6628775	897.5918648	483.5964418	691.5101156	449.5824702	534.7959814	694.6798165	0.653893095	0.128298418	5.096657512	3.46E-07	1.16E-05
Smoc1	26.68612588	12.88077481	8.913154974	12.78060706	50.74777476	40.32989294	48.52321815	39.46833811	30.04123584	-1.547330326	0.395527389	-3.912068722	9.15E-05	0.001338597
Smpd4	115.6398788	169.4317302	136.6683763	153.3672847	224.882296	254.7668847	200.0344912	194.3815652	181.1465634	-0.603943503	0.171502725	-3.521480498	0.000429144	0.004757163
Smpdl3a	2169.483197	2433.475611	2275.82557	2592.496985	1616.963412	1651.558299	1812.193658	1717.859416	2033.732018	0.478336648	0.081965346	5.835840048	5.35E-09	2.78E-07
Smtn	42.50012641	34.67900911	58.43068261	31.45995583	26.86646899	14.75483888	15.84431613	23.68100287	31.0270501	1.04206125	0.375568679	2.774622348	0.005526584	0.034504377
Smtnl1	0.988375033	0	0	0	1.990108814	3.934623702	17.82485565	9.867084528	4.325630966	-4.809649715	1.413054152	-3.403726394	0.000664733	0.006758045
Smug1	38.54662628	84.22045069	77.24734311	75.70051872	150.2532155	102.3002162	115.8615617	104.591096	93.59012853	-0.778571079	0.256652139	-3.033565513	0.002416822	0.018531037
Smyd3	277.7333842	195.1932798	261.4525459	249.7133994	165.1790316	144.597421	172.3069379	172.6739792	204.8562474	0.587917234	0.158443407	3.710581867	0.000206783	0.002621918
Smyd5	180.872631	154.5692977	114.8806641	139.603554	228.8625136	239.0283899	274.304723	245.6904048	197.2265223	-0.743813933	0.166253902	-4.473963764	7.68E-06	0.000172709
Snap23	565.3505187	476.588668	478.339317	552.5154743	410.9574701	361.0017246	425.815996	392.7099642	457.9098916	0.382208559	0.113267556	3.374386929	0.000739803	0.007339919
Snapc1	104.7677535	141.6885229	80.21839477	114.0423399	80.59940697	57.05204368	80.21185042	64.13604943	90.33954519	0.644366923	0.237183958	2.716739061	0.006592856	0.039422873
Snapc2	123.5468791	77.28464887	189.1569556	122.8904525	229.857568	197.714841	215.8788073	200.3018159	169.578996	-0.718174949	0.22197049	-3.235452377	0.001214501	0.010860239
Snhg3	99.82587831	98.09205433	104.9771586	107.1604745	150.2532155	153.4503244	135.6669569	168.7271454	127.269151	-0.568493875	0.171708471	-3.310808546	0.000930268	0.008716123
Snip1	360.756887	360.6616947	392.1788189	380.4688408	276.6251252	262.6361321	346.5944154	287.1321598	333.3817592	0.34910026	0.12613406	2.767692257	0.005645474	0.035135442
Snrnp40	382.5011377	348.7717487	304.0376197	370.6376046	301.5014853	272.4726914	200.0344912	271.3448245	306.4127004	0.427600761	0.148599934	2.877529952	0.004008019	0.027096929
Snrpa	288.6055096	179.3400185	211.9350183	195.6416003	388.0712188	332.4757028	314.9057831	345.3479585	282.0403512	-0.657256453	0.160543133	-4.093955573	4.24E-05	0.000706936
Snrpb	1080.293911	855.0852817	1107.211918	926.1024497	1629.899119	1540.405179	1606.217548	1423.820297	1271.129463	-0.643678435	0.100664337	-6.394304653	1.61E-10	1.12E-08
Snrpd3	36.56987621	33.68818028	60.41138372	37.35869755	111.4460936	86.56172144	86.15346897	123.3385566	71.94099729	-1.278166736	0.26615562	-4.802328565	1.57E-06	4.29E-05
Snx1	204.5936318	238.7897484	244.6165865	235.9496687	294.5361045	309.8516165	332.7306388	329.5606232	273.8285773	-0.455198871	0.127144734	-3.580162994	0.00034338	0.003974131
Snx10	1021.979784	971.012255	1062.646143	1182.697714	875.6478782	665.9350615	615.9477896	807.1275144	900.3742675	0.515693844	0.120754996	4.270579796	1.95E-05	0.000374973
Snx14	236.2216328	221.9456583	188.166605	219.2365672	175.1295756	146.5647329	134.6766871	172.6739792	186.8269298	0.460566261	0.158166361	2.911910343	0.003592257	0.024718644
Snx21	14.82562549	21.7982343	36.64297045	29.49370859	52.73788358	35.41161332	87.14373873	55.25567336	41.66368098	-1.165640741	0.373813856	-3.118238452	0.001819355	0.014871844
Socs7	148.2562549	96.11039667	142.6104796	91.43049663	67.66369968	70.82322663	85.16319921	59.20250717	95.15753256	0.758155122	0.23687889	3.200602313	0.001371407	0.011938236
Sord	1076.340411	1293.031625	970.5435417	1088.317847	680.6172145	564.6185012	655.55858	635.4402436	870.5584955	0.804087173	0.108999144	7.377004503	1.62E-13	1.88E-11
Sox4	2285.123076	2622.723917	2861.122747	2760.611124	609.9683515	616.7522653	581.2883481	601.8921562	1617.435248	2.127397242	0.090528672	23.49970662	4.11E-122	5.39E-118
Sox5	37.55825124	28.73403612	30.70086713	36.37557393	5.970326443	3.934623702	6.931888308	8.880376076	19.88574287	2.374860816	0.471147444	5.040589409	4.64E-07	1.51E-05
Sox6	294.5357598	172.4042167	149.5429335	194.6584767	114.4312568	103.2838722	165.3750496	125.3119735	164.9429423	0.674053172	0.227294668	2.965547667	0.003021445	0.02180753
Sp3	141.3376297	184.2941627	149.5429335	125.8398233	99.50544071	92.46365699	69.31888308	93.73730302	119.5049791	0.759396195	0.201175189	3.774800463	0.000160136	0.002137748
Sp4	260.9310086	311.1202531	357.5165495	360.8063684	178.1147389	226.2408629	223.8009654	199.3151075	264.7307318	0.640945803	0.151360544	4.234563286	2.29E-05	0.000430343
Spaca1	52.38387674	53.50475691	71.3052398	71.76802424	37.81206747	12.78752703	22.77620444	17.76075215	42.5123061	1.450680491	0.353209574	4.107138077	4.01E-05	0.000672912
Spag8	0	0	0	0	11.94065289	5.901935553	14.85404637	12.82720989	5.690480587	-5.968256942	1.280410777	-4.661204864	3.14E-06	7.84E-05
Spata6	273.7798841	210.0557123	223.8192249	291.987715	171.149358	150.4993566	118.832371	172.6739792	201.5997001	0.705253672	0.174806693	4.034477512	5.47E-05	0.000878794
Spcs1	431.9198893	324.9918568	350.5840957	444.3718761	520.4134549	497.7298983	492.1640699	576.2377365	454.8016097	-0.427036433	0.128374191	-3.326497566	0.000879448	0.008353165
Spcs2	767.9674005	756.0023985	701.1681913	862.1994145	945.3016867	862.6662466	930.8535728	953.1603654	847.4149095	-0.25796592	0.093784609	-2.750621065	0.005948241	0.036529261
Spg7	304.4195101	251.6705232	336.7191879	283.1396025	204.9812079	230.1754866	213.8982678	237.7967371	257.8500654	0.406978131	0.139514274	2.917107463	0.00353294	0.024361524
Spic	30.63962602	31.70652261	49.51752764	23.59496687	55.7230468	61.9703233	55.45510646	63.14934098	46.46955759	-0.803087004	0.300564016	-2.671933305	0.007541564	0.043718438
Spin1	1045.700785	1055.232706	1009.167213	1092.250341	428.8684495	385.5931228	484.2419118	425.2713432	740.790734	1.285531326	0.096994997	13.25358379	4.30E-40	4.29E-37
Spint2	941.9214062	736.1858219	761.579575	715.7139951	36.81701306	172.139787	58.42591574	82.88351004	438.208378	3.171121882	0.462632663	6.854513604	7.16E-12	6.48E-10
Spns2	1831.458936	1849.877429	1817.293264	1691.955749	2050.807133	2280.114435	2266.727477	2134.250383	1990.310601	-0.280218081	0.073300365	-3.822874308	0.000131905	0.001815377
Spop	509.0131419	542.9741997	517.9533391	610.5197678	392.0514364	490.8443068	379.2733174	455.8593052	487.3111018	0.34382097	0.120385802	2.855992689	0.00429025	0.028491772
Sptlc2	453.66414	398.3131903	417.9279332	445.3549997	316.4273015	313.7862402	286.1879601	329.5606232	370.1527985	0.461181271	0.112791957	4.08877798	4.34E-05	0.000717437
Sptssa	2366.169828	2286.832943	1888.598504	2556.121411	1437.853618	1309.246037	1490.355986	1550.118979	1860.662163	0.652571082	0.10105975	6.457279777	1.07E-10	7.53E-09
Spty2d1	167.0353805	279.4137305	361.4779517	296.9033331	69.6538085	174.1070988	102.9880549	112.4847636	195.5080152	1.266277025	0.260718645	4.856871755	1.19E-06	3.38E-05
Srbd1	33.60475111	17.83491897	31.69121769	24.57809049	64.67853646	50.1664522	43.57186936	40.45504657	38.32261036	-0.884547236	0.332290202	-2.661972067	0.007768432	0.044757074
Srd5a1	9.883750328	20.80740546	64.37278593	33.42620307	7.960435257	3.934623702	7.922158066	10.85379298	19.89514435	2.066907201	0.593738773	3.481172691	0.000499224	0.005372373
Srek1	484.3037661	488.478614	412.9761805	458.1356068	308.4668662	347.2305417	318.8668622	347.3213754	395.7224766	0.480088866	0.113411	4.233177256	2.30E-05	0.000431956
Srgap3	194.7098815	151.5968112	143.6008301	139.603554	77.61424375	103.2838722	85.16319921	101.6309706	124.6504203	0.775514117	0.194784458	3.981396289	6.85E-05	0.001055063
Srm	280.6985093	272.4779287	366.4297045	266.4265009	440.8091023	410.1845209	502.0667674	445.9922207	373.1356569	-0.601123046	0.135120762	-4.448783702	8.64E-06	0.000192271
Srrm2	313.3148854	353.7258929	317.9025274	241.8484104	213.9366975	222.3062392	248.5577093	215.1024427	265.8368506	0.446958381	0.147440412	3.031450966	0.002433814	0.018604847
Srsf1	1397.562296	1498.133193	1514.245995	1651.647681	1298.546001	1159.730336	1144.751841	1287.654531	1369.033984	0.309695024	0.086643084	3.574376746	0.000351063	0.004052342
Srsf4	1.976750066	3.963315327	9.903505527	4.915618098	0	0	0	0	2.594898627	4.834370917	1.553322717	3.112277225	0.001856501	0.015122349
Ssb	558.4318935	725.2867048	652.6410142	813.0432335	573.1513385	498.7135542	481.2711025	611.7592408	614.2872602	0.344864065	0.131324044	2.626054251	0.008638105	0.048657867
Ssbp4	45.46525151	28.73403612	27.72981548	33.42620307	49.75272035	49.18279627	93.08535728	58.21579872	48.19899735	-0.8864322	0.320581294	-2.765077738	0.005690923	0.035345717
Ssh1	111.6863787	193.2116222	206.9832655	162.2153972	80.59940697	116.0713992	102.9880549	80.91009313	131.8332022	0.824627501	0.224778461	3.668623312	0.00024386	0.002993781
Ssna1	275.7566341	294.276163	335.7288374	260.5277592	412.9475789	409.200865	363.4290013	336.4675824	336.0418027	-0.384130962	0.131038304	-2.931440276	0.003373942	0.023463711
Ssr4	582.1528943	407.2306498	608.0752394	514.1736531	758.2314582	763.3169982	714.9747655	708.4566691	632.0765409	-0.479892375	0.124411496	-3.857299299	0.000114647	0.001615879
Ssu72	472.4432657	464.698722	455.5612542	419.7937856	565.1909032	575.4387164	542.6678275	535.7826899	503.9471456	-0.292024374	0.098192235	-2.974006791	0.002939386	0.021384222
St13	1688.144556	1631.895086	1513.255645	1815.829326	1230.882302	997.4271084	1390.338741	1314.295659	1447.758553	0.430755787	0.10792221	3.991354411	6.57E-05	0.001024936
St3gal4	425.0012641	410.2031363	470.4165125	415.8612911	294.5361045	375.7565635	316.8863226	317.7201218	378.2976646	0.399590789	0.120134733	3.326188674	0.000880423	0.008356386
St6galnac4	173.9540058	214.0190276	176.2823984	171.0635098	252.7438194	277.390971	297.0809275	257.5309062	227.5081957	-0.56100364	0.142317571	-3.941914114	8.08E-05	0.00120253
Stam2	193.7215064	190.2391357	280.2692064	226.1184325	132.3422361	124.9243025	180.229096	146.032851	184.2345958	0.609599983	0.183489083	3.322268401	0.000892888	0.00845636
Stard3nl	182.8493811	136.7343788	146.5718818	182.8609933	95.52522308	92.46365699	121.8031803	90.77717766	131.1982341	0.696348333	0.190496821	3.655432831	0.000256748	0.003108431
Stard4	935.991156	1124.590724	929.939169	1063.739757	752.2611318	519.3703286	628.8212965	656.1611211	826.3593354	0.665287775	0.120272038	5.53152494	3.17E-08	1.36E-06
Stat3	1004.189033	911.5625251	1070.568947	941.8324277	1156.253221	1185.30539	1096.228622	1147.541931	1064.185262	-0.223194285	0.084797214	-2.632094564	0.008486024	0.047945123
Stat5a	373.6057624	361.6525235	411.9858299	361.789492	302.4965398	274.4400032	338.6722573	256.5441977	335.1483257	0.364523484	0.127772666	2.852906613	0.004332135	0.028640178
Stau1	367.6755122	313.1019108	409.0147783	329.3464126	240.8031665	253.7832288	287.1782299	241.7435709	305.3308512	0.471466831	0.134568071	3.503556438	0.000459089	0.005012966
Stim1	242.151883	372.5516407	226.7902766	274.2914899	120.4015833	131.809894	165.3750496	130.2455158	207.9521666	1.026220205	0.186980853	5.488370543	4.06E-08	1.69E-06
Stk19	131.4538794	116.9178021	140.6297785	115.0254635	190.0553918	189.8455936	185.1804448	156.886644	153.2493747	-0.518457938	0.164027168	-3.160805285	0.001573336	0.013290898
Stk25	647.3856465	606.387245	788.31904	685.2371629	62.68842765	78.69247404	77.24104114	63.14934098	376.1375473	3.27472085	0.149984667	21.83370419	1.11E-105	7.29E-102
Stk3	102.7910034	160.5142707	101.0157564	163.1985209	88.55984223	70.82322663	54.4648367	90.77717766	104.0180793	0.792290668	0.246486406	3.214338191	0.001307456	0.011503509
Stk38	461.5711403	416.1481093	374.3525089	419.7937856	549.2700327	663.9677497	723.8871933	641.3604943	531.2938768	-0.625088666	0.117507605	-5.319559255	1.04E-07	3.97E-06
Stoml2	314.3032604	279.4137305	288.1920108	272.3252427	57.71315561	171.156131	79.22158066	86.83034385	193.6444319	1.54692534	0.250238247	6.181810171	6.34E-10	3.85E-08
Ston2	0	0	0	0	6.96538085	3.934623702	1.980539517	5.920250717	2.350099348	-4.692450365	1.573286309	-2.982578784	0.002858311	0.020988979
Stradb	103.7793784	78.2754777	119.8324169	110.1098454	130.3521273	163.2868836	230.7328537	155.8999355	136.5336148	-0.723457514	0.216235178	-3.345697592	0.000820759	0.007956263
Strbp	374.5941374	352.7350641	409.0147783	370.6376046	271.6498531	281.3255947	338.6722573	312.7865795	338.9269836	0.323285696	0.123015416	2.628009613	0.008588609	0.048399814
Strn3	842.0955279	773.8373175	540.7314018	733.4102203	557.230468	435.759575	398.0884428	500.2611856	597.6767674	0.611749999	0.146984953	4.16199065	3.15E-05	0.00055627
Strn4	341.9777613	311.1202531	317.9025274	277.2408608	399.0168172	490.8443068	451.5630098	363.1087106	369.0967809	-0.449561758	0.13182876	-3.410194845	0.000649165	0.0066413
Stt3a	407.2105135	365.6158389	472.3972136	409.9625494	228.8625136	291.1621539	301.0420065	261.47774	342.2163162	0.612482155	0.134495026	4.553939092	5.27E-06	0.000123724
Stx12	572.269144	456.7720914	496.1656269	531.8698783	304.4866486	320.6718317	475.329484	369.0289614	440.8242083	0.485271871	0.147025411	3.300598638	0.000964788	0.008975534
Stx16	303.4311351	276.441244	243.626236	293.9539623	188.0652829	176.0744107	207.9566492	193.3948568	235.3679721	0.545836072	0.13877705	3.933186863	8.38E-05	0.001237249
Stx3	310.3497603	252.6613521	242.6358854	262.4940065	144.282889	213.4533358	220.8301561	181.5543553	228.5327176	0.490685823	0.164929059	2.975132619	0.002928619	0.021353625
Stx6	319.2451356	189.2483068	185.1955534	215.3040727	293.5410501	314.7698961	378.2830477	301.9327866	274.6899811	-0.503358298	0.179916554	-2.797731994	0.005146279	0.03262622
Stx7	592.0366446	557.8366322	613.0269921	628.215993	392.0514364	434.7759191	430.7673448	434.1517192	510.3578352	0.499141784	0.099873963	4.997716818	5.80E-07	1.85E-05
Stxbp2	578.1993942	415.1572805	476.3586159	411.9287966	711.4639011	600.0301145	671.4028961	601.8921562	558.3041444	-0.458028161	0.127926057	-3.580413339	0.000343051	0.003973827
Sub1	1396.573921	1731.968798	1877.704648	1748.976919	1216.95154	1523.683029	1371.523615	1422.833589	1536.277007	0.287388276	0.106096365	2.708747625	0.006753769	0.040077689
Suco	364.7103871	551.8916592	504.0884313	499.4267988	300.5064309	356.083445	381.2538569	344.36125	412.7902824	0.474170078	0.142357428	3.330841842	0.000865838	0.008265731
Sugt1	671.1066472	512.258506	558.5577117	562.3467105	319.4124647	481.9914035	426.8062658	419.3510925	493.9788502	0.483878361	0.138106747	3.503654756	0.00045892	0.005012966
Sumf2	132.4422544	162.4959284	172.3209962	135.6710595	87.56478782	116.0713992	77.24104114	100.6442622	123.0564661	0.659962905	0.196659371	3.355868073	0.000791163	0.007726927
Sumo3	1206.805915	1009.654579	1146.82594	1075.53724	790.0731992	964.9664629	962.542205	909.7451935	1008.268842	0.291225713	0.098272636	2.963446625	0.003042148	0.021896799
Supt16	863.8397786	641.0662541	608.0752394	652.7940835	448.7695376	462.318285	648.6266917	422.3112178	593.4751359	0.480727748	0.152518106	3.151938874	0.001621902	0.013608012
Supt5	346.9196365	409.2123075	334.7384868	305.7514457	465.6854625	498.7135542	485.2321815	472.6333489	414.860803	-0.460959466	0.118109318	-3.902820488	9.51E-05	0.001381745
Surf4	668.1415221	656.9195154	759.5988739	724.5621077	511.4579652	595.1118349	600.1034735	554.5301505	633.8031804	0.31304131	0.100805531	3.105398149	0.001900231	0.015397015
Susd2	0	0	1.980701105	0	10.94559848	24.59139814	0	10.85379298	6.046436338	-4.55244205	1.455526861	-3.127693602	0.001761837	0.014482789
Sva	34.59312615	20.80740546	27.72981548	24.57809049	0	0	0	0	13.4635547	7.209759166	1.133933268	6.358186475	2.04E-10	1.38E-08
Svip	347.9080115	292.2945053	232.7323799	337.2114016	188.0652829	184.927314	193.1026029	193.3948568	246.2045444	0.672145595	0.153991625	4.364819165	1.27E-05	0.000262778
Swap70	605.8738951	790.6814076	724.9366046	748.1570746	482.6013874	542.9780709	569.405111	518.0219377	622.8319361	0.441545172	0.111035533	3.976611454	6.99E-05	0.001073991
Swi5	154.1865051	105.0278562	154.4946862	139.603554	202.991099	239.0283899	231.7231234	219.0492765	180.7630613	-0.690244665	0.166400068	-4.148103276	3.35E-05	0.000584049
Syk	280.6985093	347.7809199	288.1920108	298.8695804	514.4431285	521.3376405	381.2538569	463.7529728	387.0410774	-0.629770784	0.134774826	-4.672762745	2.97E-06	7.48E-05
Syncrip	646.3972714	801.5805248	593.2199811	754.0558163	619.9188956	506.5828016	514.9402743	579.1978618	626.9866784	0.332060691	0.121952125	2.722877452	0.006471606	0.038853298
Syngr2	576.2226441	531.0842538	665.5155714	623.3003749	705.4935746	870.535494	706.0623376	756.8053833	679.3774542	-0.34288485	0.110975519	-3.089734131	0.002003357	0.016056194
Synj2bp	772.9092756	762.9382004	669.4769736	798.2963792	500.5123668	422.972048	629.8115662	486.4472672	630.4205096	0.558386076	0.125970098	4.432687463	9.31E-06	0.000203752
Sypl	1422.271672	1570.463698	1175.546106	1609.373365	1119.436208	1201.043885	1254.671784	1183.063435	1316.983769	0.280072065	0.104690763	2.67523187	0.007467758	0.043347977
Syvn1	106.7445035	125.8352616	145.5815312	110.1098454	63.68348205	89.51268922	53.47456695	75.97655087	96.36480386	0.788366113	0.223987815	3.519683034	0.000432063	0.004780993
Szt2	236.2216328	103.0461985	149.5429335	139.603554	209.9564799	307.8843047	280.2463416	184.5144807	201.3769907	-0.64491739	0.23629642	-2.729272795	0.006347417	0.038300263
Tacstd2	128.4887543	120.8811175	164.3981917	152.3841611	62.68842765	89.51268922	85.16319921	55.25567336	107.3465267	0.952058821	0.219126403	4.34479282	1.39E-05	0.000284798
Tada2a	63.2560021	73.32133354	57.44033206	56.03804632	136.3224538	137.7118296	86.15346897	120.3784312	91.3277372	-0.942594412	0.227581588	-4.14178678	3.45E-05	0.000596417
Taf3	97.84912824	103.0461985	118.8420663	79.63301319	81.59446138	33.44430147	58.42591574	63.14934098	79.49805323	0.755476212	0.271239316	2.78527546	0.005348227	0.03366282
Taf7	454.6525151	404.2581633	400.1016233	421.7600328	4.975272035	39.34623702	59.4161855	26.64112823	226.3938947	3.688190069	0.591830908	6.231830784	4.61E-10	2.93E-08
Tagap1	371.6290123	306.166109	257.4911437	309.6839402	582.1068281	451.4980698	557.5218739	507.1681448	417.9081402	-0.753021653	0.136356275	-5.522456908	3.34E-08	1.42E-06
Tagln2	2134.890071	2195.676691	2350.101862	1986.892835	2745.355109	2916.539819	2877.723917	2684.8337	2486.501751	-0.372970954	0.075834323	-4.918234114	8.73E-07	2.62E-05
Taldo1	926.1074057	648.9928847	742.7629145	685.2371629	1003.014842	843.9767841	929.863303	960.0673246	842.5028277	-0.315375944	0.118796618	-2.654755241	0.007936597	0.045486536
Tank	254.0123834	192.2207933	179.25345	222.185938	148.2631067	125.9079585	158.4431613	153.9265186	179.2766637	0.531397602	0.168203636	3.159251566	0.001581749	0.013327913
Taok3	202.6168817	310.1294243	271.3560514	306.7345693	145.2779434	172.139787	136.6572266	148.0062679	211.614769	0.857335695	0.170710936	5.022148626	5.11E-07	1.65E-05
Tap1	754.13015	546.9375151	664.5252209	529.903631	810.9693418	689.5428038	999.1821861	832.7819342	728.4965978	-0.417262902	0.138940505	-3.003176807	0.002671772	0.02002076
Tap2	152.209755	124.8444328	141.620129	110.1098454	226.8724048	205.5840884	235.6842025	200.3018159	174.6533342	-0.715782821	0.162236672	-4.411966875	1.02E-05	0.000222046
Tapbp	292.5590097	252.6613521	353.5551473	265.4433773	420.9080142	356.083445	369.3706198	352.2549177	332.8544854	-0.364246052	0.137970777	-2.640023202	0.008290035	0.047087932
Tarbp2	369.6522623	299.2303072	408.0244277	348.0257614	436.8288847	547.8963505	607.0353618	486.4472672	437.8925778	-0.544482186	0.137325259	-3.964909234	7.34E-05	0.001111146
Tbc1d10c	1171.224414	998.7554623	975.4952944	1023.431688	1449.794271	1266.948832	1527.986237	1246.212776	1207.481122	-0.397348827	0.099454428	-3.995285424	6.46E-05	0.001009275
Tbc1d24	81.04675269	81.24796419	77.24734311	66.85240614	118.4114744	98.36559255	123.7837198	106.5645129	94.18997073	-0.545275892	0.199819903	-2.72883674	0.006355816	0.038315742
Tbpl1	201.6285067	143.6701806	216.886771	193.6753531	117.41642	98.36559255	150.5210033	99.65755374	152.7276726	0.698059193	0.198461095	3.517360377	0.000435862	0.004807286
Tbrg1	316.2800105	405.2489921	406.0437266	343.1101433	502.5024756	509.5337694	459.4851678	501.247894	430.4315224	-0.423803574	0.118722856	-3.569688163	0.000357406	0.004096763
Tbrg4	84.01187778	76.29382004	68.33418814	71.76802424	89.55489664	140.6627973	164.3847799	121.3651397	102.0469405	-0.780478526	0.225681391	-3.458320253	0.000543555	0.005776809
[truncated: 348 more rows]
