# Supplementary material for: NUP98‐HOXA10hd fusion protein sustains multi‐lineage haematopoiesis of lineage‐committed progenitors in transplant setting
Source: Cell Prolif. 2020 Jul 29;53(9):e12885. doi: 10.1111/cpr.12885 (PMC7507399; doi:10.1111/cpr.12885)
Supplement: Supplementary file 3 — Table S2 [file CPR-53-e12885-s003.csv]

	NA_MP_rep1	NA_MP_rep2	NA_MP_rep3	NA_MP_rep4	WT_MP_rep1	WT_MP_rep2	WT_MP_rep3	WT_MP_rep4	WT_MP_rep5	baseMean	log2FoldChange	lfcSE	stat	pvalue	padj
0610030E20Rik	477.71994	493.4569605	421.8710103	505.6846561	518.5385246	533.8347834	526.6409914	514.518839	633.3574492	513.9581283	-0.200206231	0.069241749	-2.891409208	0.003835184	0.021858561
0610031J06Rik	477.71994	493.4569605	478.8535875	428.7326432	426.7970934	388.8796456	378.305438	411.2177594	420.5733219	433.8373766	0.213278447	0.066493222	3.207521602	0.00133884	0.009086575
1110004E09Rik	172.8986394	166.143775	162.950177	161.8990401	198.4407046	196.9390493	203.0902878	197.6626428	201.7952756	184.6466213	-0.266058662	0.095504575	-2.785821134	0.005339232	0.028542439
1300017J02Rik	1.998828201	5.969237425	6.99786036	7.995014325	10.96908418	10.99659666	10.95094689	13.90591457	20.97871677	10.08468882	-1.240074574	0.451745318	-2.745074546	0.006049715	0.031515821
1700001L05Rik	20.98769611	22.8820768	17.99449807	21.98628939	53.84823141	46.98545846	60.72797821	46.68414177	48.95033913	37.89407882	-1.294966896	0.228690019	-5.66254226	1.49E-08	3.19E-07
1700006J14Rik	45.97304862	43.77440779	46.98563385	47.97008595	84.76110499	69.97834239	64.71014072	68.53629323	81.91689406	61.62288351	-0.67998247	0.170899002	-3.978855706	6.92E-05	0.000684815
1700012B09Rik	37.97773581	16.91283937	22.99296976	13.99127507	8.974705234	11.99628727	9.955406264	11.91935534	12.98682467	16.4119332	1.040378382	0.345374659	3.012318233	0.002592606	0.01598029
1700020I14Rik	1004.411171	958.0626068	951.709009	1008.371182	1067.989923	1104.658119	1144.87172	1047.909991	1104.879083	1043.651423	-0.157900396	0.04479619	-3.524862186	0.000423703	0.003347489
1700048O20Rik	43.97422041	42.77953488	56.98257722	42.973202	8.974705234	6.997834239	4.977703132	9.93279612	7.991892103	25.06494059	2.585589151	0.309351019	8.358107767	6.37E-17	3.48E-15
1700112E06Rik	45.97304862	48.74877231	44.98624517	38.97569484	75.78639976	78.97555784	75.66108761	77.47580974	68.93006939	61.7236317	-0.754500522	0.169384661	-4.454361561	8.41E-06	0.000106013
1810055G02Rik	51.96953322	65.66161168	60.98135457	77.95138967	97.72456811	103.967823	73.67000636	90.38844469	85.91284011	78.69195238	-0.493896361	0.156058544	-3.164814617	0.001551818	0.010326196
2010300C02Rik	19.98828201	21.88720389	17.99449807	12.99189828	0	7.997524845	3.982162506	7.946236896	3.995946052	10.75375028	1.928696835	0.44847764	4.300541798	1.70E-05	0.000198408
2310022B05Rik	139.917974	126.3488588	152.9532336	127.9202292	149.5784206	177.9449278	195.1259628	167.8642544	179.8175723	157.496826	-0.347792829	0.109319418	-3.181436892	0.001465464	0.009827837
2410006H16Rik	447.737517	420.8312385	437.8661197	450.7189326	324.0865779	320.9006844	321.5596223	377.4462526	344.650347	382.8663658	0.379200346	0.069841693	5.429426591	5.65E-08	1.09E-06
2410018L13Rik	7.995312803	18.90258518	13.99572072	16.98940544	4.985947352	4.998453028	3.982162506	5.959677672	7.991892103	9.533461867	1.374225817	0.440541431	3.119401992	0.001812185	0.011816804
2410127L17Rik	290.8295032	250.7079719	289.9113578	300.812414	343.0331778	328.8982092	332.5105692	312.8830778	328.6665627	308.6947604	-0.217898576	0.077244353	-2.820899746	0.004788917	0.026197976
2610035D17Rik	90.94668313	87.54881557	104.9679054	97.93892549	30.91287358	41.98700544	48.78149069	45.69086215	38.960474	65.30389283	1.208059976	0.166987041	7.234453452	4.67E-13	1.74E-11
2610305D13Rik	0	0	0	0	71.79764187	74.97679542	61.72351884	83.43548741	87.91081314	42.20491741	-8.692400567	1.032538031	-8.418479813	3.81E-17	2.13E-15
2610307P16Rik	39.97656401	47.7538994	45.98593951	37.97631805	10.96908418	14.99535908	10.95094689	19.86559224	23.97567631	28.04993107	1.410237698	0.261350482	5.395963642	6.82E-08	1.30E-06
2610507B11Rik	2365.613176	2278.258951	2247.31287	2386.511776	2409.209761	2465.237033	2552.566166	2437.508168	2500.463242	2404.742349	-0.092501637	0.032846989	-2.816137447	0.004860487	0.026518489
2610524H06Rik	136.9197317	118.3898756	93.9712677	115.9277077	96.72737864	89.97215451	92.58527826	85.42204663	91.90675919	102.4246889	0.348888107	0.132176376	2.639564772	0.008301256	0.040919669
2810004N23Rik	321.8113403	338.2567874	320.9018822	304.8099212	347.0219357	363.8873804	385.2742224	367.5134565	372.6219693	346.8998773	-0.192210067	0.071767711	-2.678224854	0.007401351	0.037336572
2810025M15Rik	85.94961263	81.57957815	82.97462999	81.94889683	106.6992733	115.9641103	104.5317658	129.1263496	107.8905434	99.62941777	-0.441246752	0.132395249	-3.332798999	0.00085977	0.006187577
2900026A02Rik	170.8998112	197.9797079	184.9434524	156.9021561	106.6992733	149.9535908	146.3444721	109.2607573	128.8692602	150.2058313	0.470795521	0.116634731	4.036495103	5.43E-05	0.000552211
3110053B16Rik	6.995898702	6.96411033	7.997554697	8.994391116	30.91287358	28.99102756	31.85730005	42.71102332	27.97162236	21.48842241	-2.070261047	0.339727858	-6.093880724	1.10E-09	2.75E-08
4833420G17Rik	536.6853719	488.482596	442.8645914	514.6790472	437.7661775	388.8796456	399.2117912	379.4328118	355.6391986	438.182359	0.337848337	0.070628389	4.783463742	1.72E-06	2.50E-05
4833422C13Rik	25.98476661	28.85131422	21.99327542	24.98441977	18.94659994	11.99628727	11.94648752	10.92607573	14.98479769	18.9571138	0.887646714	0.299254536	2.96619301	0.003015112	0.018034771
4930447C04Rik	28.98300891	27.85644132	30.99052445	41.97382521	22.93535782	18.99412151	12.94202814	24.8319903	18.98074375	25.38756016	0.717159496	0.263632711	2.720297843	0.006522314	0.033646857
4930481A15Rik	33.98007941	32.83080584	33.98960746	29.98130372	12.96346312	16.9947403	25.88405629	19.86559224	13.98581118	24.49727328	0.86571152	0.266424474	3.249369349	0.001156612	0.008021121
4931406C07Rik	188.889265	188.0309789	163.9498713	178.8884455	113.6795996	142.9557566	140.3712283	147.9986622	139.8581118	156.0691021	0.393631574	0.106880873	3.682900078	0.000230596	0.001984065
4933440M02Rik	30.98183711	21.88720389	36.98869048	27.98255014	34.90163147	46.98545846	52.7636532	44.69758254	41.95743354	37.68289343	-0.587587895	0.221122218	-2.65729921	0.00787695	0.039354731
5430405H02Rik	37.97773581	26.86156841	26.9917471	30.98068051	50.85666299	44.98607725	51.76811257	53.63709905	33.96554144	39.78058057	-0.615895168	0.216085676	-2.850235976	0.00436868	0.024317684
5430435G22Rik	123.9273484	127.3437317	116.9642375	114.9283309	142.5980943	156.9514251	157.295419	147.0053826	168.8287207	139.5380767	-0.355320081	0.111688628	-3.181345192	0.001465928	0.009827837
5730507C01Rik	8.994726903	3.979491617	5.998166023	1.998753581	17.94941047	13.99566848	19.91081253	18.87231263	11.98783815	11.52079782	-1.658361795	0.441087899	-3.759708211	0.000170112	0.001523229
5730508B09Rik	130.9232471	132.3180963	129.9602638	133.9164899	179.4941047	199.9381211	184.1750159	192.6962447	177.8195993	162.3601314	-0.50355497	0.103609063	-4.860144057	1.17E-06	1.77E-05
5730596B20Rik	9.994141003	19.89745808	3.998777349	14.99065186	4.985947352	2.999071817	5.973243759	2.979838836	5.993919077	7.979227682	1.414363075	0.505648503	2.797126989	0.005155926	0.027759694
5830418P13Rik	9.994141003	16.91283937	14.99541506	11.99252149	3.988757882	0.999690606	2.986621879	0	2.996959539	7.207438536	2.619001739	0.582965907	4.492547006	7.04E-06	9.09E-05
5830444B04Rik	0	0	0	0	26.9241157	24.99226514	22.89743441	27.81182914	24.97466282	14.17781191	-7.118677568	1.052862927	-6.761257698	1.37E-11	4.29E-10
6030458C11Rik	276.8377058	313.3849648	302.9073842	297.8142836	362.9769673	413.8719107	376.3143568	393.3387264	355.6391986	343.6761665	-0.353546575	0.074476467	-4.747091143	2.06E-06	2.94E-05
6430548M08Rik	14.99121151	24.87182261	21.99327542	19.98753581	6.980326293	6.997834239	9.955406264	8.939516508	11.98783815	14.07830742	1.189480159	0.353870873	3.361339548	0.000775654	0.00569397
6530402F18Rik	236.8611418	232.8002596	222.9318372	254.8410816	164.5362626	171.9467842	167.2508252	183.7567282	164.8327746	199.9730772	0.474490041	0.092609211	5.12357287	3.00E-07	5.09E-06
8430419L09Rik	201.8816483	188.0309789	180.944675	194.8784742	325.0837674	343.8935683	314.5908379	282.0914098	303.6918999	259.45414	-0.713259095	0.086715091	-8.225316783	1.95E-16	9.98E-15
9130208D14Rik	206.8787188	207.928437	252.9226673	231.8554154	356.9938304	360.8883086	433.0601725	359.5672196	372.6219693	309.1907488	-0.743968245	0.08434138	-8.820916185	1.14E-18	7.28E-17
9430020K01Rik	127.9250048	99.48729042	100.9691281	100.9370559	166.5306416	154.9520439	141.366769	145.0188234	125.8723006	129.2287842	-0.451357738	0.122073687	-3.69742038	0.000217802	0.001889904
9530068E07Rik	1229.279343	1241.601385	1212.629231	1156.278947	1082.947765	1131.649766	1048.30428	1084.661336	1110.873002	1144.247228	0.148431133	0.042671061	3.478496442	0.000504235	0.003918784
9630013D21Rik	145.9144586	126.3488588	112.9654601	127.9202292	36.89601041	21.99319332	37.8305438	33.77150681	28.97060887	74.73454111	2.007785005	0.169962476	11.81310756	3.34E-32	6.37E-30
A530032D15Rik	9.994141003	5.969237425	7.997554697	7.995014325	19.94378941	16.9947403	10.95094689	16.8857534	14.98479769	12.41288613	-0.997880206	0.387657426	-2.574128959	0.010049281	0.047710729
A530040E14Rik	14.99121151	13.92822066	27.99144144	18.98815902	6.980326293	5.998143634	5.973243759	9.93279612	15.98378421	13.41859185	1.080235143	0.379411159	2.847135926	0.004411452	0.02449855
A630001G21Rik	435.7445477	424.8107301	403.8765122	436.7276575	355.996641	340.8944965	362.376788	320.8293147	376.6179154	384.2082892	0.275620284	0.06916516	3.984958383	6.75E-05	0.000670698
A630007B06Rik	97.94258183	139.2822066	114.9648488	138.9133739	157.5559363	153.9523533	145.3489315	148.9919418	163.8337881	140.0873291	-0.326142794	0.116706942	-2.794544931	0.005197282	0.027919282
A630023P12Rik	6.995898702	10.94360195	8.997249035	4.996883953	1.994378941	0.999690606	0	0	0.998986513	3.991854411	3.323302604	0.885218219	3.75421849	0.000173883	0.001551172
A830010M20Rik	86.94902673	89.53856138	99.96943372	99.93767907	65.81450505	66.97927058	74.66554698	66.54973401	81.91689406	81.36896129	0.402603644	0.143912079	2.79756672	0.005148913	0.027742825
AB124611	212.8752034	242.7489886	257.921139	267.8329799	103.7077049	104.9675136	113.4916314	91.38172431	109.8885164	167.2017113	1.228793999	0.107633448	11.41646969	3.46E-30	5.82E-28
Abca1	154.9091856	128.3386046	114.9648488	115.9277077	69.80326293	46.98545846	52.7636532	53.63709905	65.93310985	89.25143669	1.15244799	0.149325299	7.717700846	1.18E-14	5.09E-13
Abca13	146.9138728	222.8515306	218.9330598	240.8498066	240.3226624	268.9167729	291.6934035	264.2123768	269.7263585	240.4910938	-0.364334448	0.103391316	-3.523839918	0.000425341	0.003358574
Abca2	2295.654188	2353.869291	2154.341297	2254.59404	2079.140046	2062.361719	2145.39005	2115.685574	2228.73891	2187.752791	0.090969957	0.035521284	2.560998567	0.010437179	0.04912826
Abca3	451.7351734	549.1698431	497.8477799	493.6921346	709.998903	681.788993	675.9720853	693.3091692	719.2702893	608.0871523	-0.482665941	0.058850457	-8.201566528	2.37E-16	1.21E-14
Abca4	24.98535251	23.8769497	18.99419241	18.98815902	6.980326293	7.997524845	7.964325011	6.952957284	10.98885164	14.19207097	1.409147862	0.354236409	3.977987093	6.95E-05	0.000686846
Abca9	14.99121151	18.90258518	17.99449807	10.9931447	36.89601041	42.98669604	47.78595007	50.65726021	49.94932565	32.35074243	-1.537980785	0.25701455	-5.984022253	2.18E-09	5.15E-08
Abcb10	550.6771693	621.7955652	578.8230212	599.6260744	689.0579241	677.7902306	683.9364104	653.5779847	683.3067748	637.6212394	-0.205069615	0.054906692	-3.734874688	0.000187809	0.001666045
Abcb1b	265.8441507	239.7643699	251.922973	254.8410816	182.4856731	183.9430714	157.295419	204.6156001	191.8054105	214.7241944	0.459674619	0.091836997	5.005331537	5.58E-07	9.04E-06
Abcb4	445.7386888	337.2619145	330.8988256	414.7413681	578.3698929	617.8087943	551.529507	554.2500235	574.4172449	489.4462511	-0.590112139	0.074245308	-7.948140512	1.89E-15	9.02E-14
Abcb6	129.923833	157.1899189	143.9559846	156.9021561	198.4407046	187.9418339	196.1215034	202.6290409	177.8195993	172.3249527	-0.389785919	0.102070875	-3.818777088	0.000134115	0.001223114
Abcb7	499.7070502	490.4723418	532.8370817	557.6522492	572.3867561	614.8097225	622.2128915	643.6451886	601.3898808	570.5681291	-0.232014646	0.059394956	-3.906302167	9.37E-05	0.000897646
Abcc1	919.4609723	927.2215468	965.7047297	899.4391116	841.6279131	816.7472248	869.1069669	813.4960023	856.1314416	878.7706566	0.144662848	0.047131678	3.069333697	0.002145368	0.013610809
Abcc3	36.97832171	11.93847485	21.99327542	20.9869126	4.985947352	6.997834239	8.959865638	5.959677672	3.995946052	13.64402839	1.893918052	0.404951639	4.676899333	2.91E-06	4.03E-05
Abcc4	708.5845971	684.4725581	685.7903153	676.5780873	846.6138604	824.7447496	857.1604793	848.2607887	794.1942778	769.5999682	-0.276217404	0.04997954	-5.526609546	3.26E-08	6.57E-07
Abcd3	368.783803	325.3234397	347.8936293	378.7638037	442.7521249	450.8604631	429.07801	409.2312002	418.5753489	396.8068692	-0.276108926	0.069110731	-3.995167228	6.46E-05	0.000645133
Abce1	1648.033851	1458.483678	1533.531113	1567.022808	1735.109679	1836.431643	1728.258527	1712.414051	1756.21829	1663.944849	-0.176490931	0.039598547	-4.457005226	8.31E-06	0.000105178
Abcf2	852.5002276	900.3599783	917.7194015	931.4191689	981.2344389	1027.681943	1043.326576	1014.138484	966.019958	959.3777974	-0.160536057	0.046509611	-3.451674893	0.000557119	0.004276326
Abcg2	114.9326215	102.4719091	120.9630148	118.9258381	220.378873	231.9282205	198.1125847	208.5887185	213.7831138	170.0094327	-0.908301243	0.105843608	-8.581540849	9.36E-18	5.49E-16
Abcg3	14.99121151	11.93847485	12.99602638	18.98815902	2.991568411	0.999690606	6.968784385	3.973118448	5.993919077	8.871216966	1.814627245	0.475139341	3.81914754	0.000133914	0.001222058
Abcg4	54.96777552	43.77440779	38.98807915	54.96572349	140.6037153	123.9616351	104.5317658	115.220435	120.8773681	88.65454502	-1.32917099	0.155474212	-8.549141203	1.24E-17	7.15E-16
Abhd17c	294.8271596	348.2055165	292.9104408	293.8167765	358.9882094	371.8849053	382.2876005	332.74867	338.6564279	334.9250785	-0.215136308	0.076898902	-2.797651215	0.005147567	0.027742825
Abhd4	471.7234554	400.9337804	401.8771235	432.7301504	387.906704	376.8833583	390.2519256	336.7217885	371.6229828	396.7390299	0.195690654	0.070863083	2.761531757	0.005753092	0.030324076
Abtb1	376.7791158	363.1286101	357.8905727	362.773775	304.1427885	292.9093474	300.6532692	277.1250118	281.7141966	324.1240763	0.325923215	0.072874779	4.472373301	7.74E-06	9.91E-05
Acaca	607.643773	644.677642	611.8129344	624.6104942	654.1562926	702.7824957	731.7223604	667.4838993	693.29664	659.7985035	-0.148974656	0.054273263	-2.744899566	0.006052942	0.031521147
Acads	529.6894732	514.3492915	526.8389157	516.6778008	468.6790511	462.8567504	447.9932819	464.8548584	448.5449443	486.7204853	0.186533194	0.05982211	3.118131286	0.001820017	0.011857059
Acap1	1787.951826	1678.350589	1667.490154	1695.942414	1302.329448	1269.607069	1266.327677	1245.572633	1294.686521	1467.584259	0.420541139	0.038426805	10.94395288	7.10E-28	1.06E-25
Acap2	561.6707244	580.0109032	563.8276062	597.6273208	588.3417876	664.7942527	670.9943822	634.7056721	659.3310985	613.4781942	-0.160689292	0.056828262	-2.827629891	0.004689399	0.025761968
Ache	117.9308638	81.57957815	82.97462999	104.934563	133.623389	113.964729	112.4960908	141.0457049	125.8723006	112.7135388	-0.372843228	0.132583174	-2.812145894	0.004921218	0.026819136
Aco1	373.7808735	328.3080584	377.8844595	315.8030659	444.7465038	408.8734577	407.1761162	427.1102332	396.5976456	386.6978238	-0.256786696	0.071983108	-3.567318811	0.000360653	0.002926976
Acot7	864.4931968	948.1138777	917.7194015	910.4322563	768.8330817	746.7688824	789.4637168	795.6169692	757.2317768	833.1859066	0.238337558	0.048502016	4.913972224	8.92E-07	1.38E-05
Acp1	374.7802876	373.0773391	381.8832368	394.7538323	493.6087879	503.8440652	494.7836913	489.6868487	478.5145397	442.7702921	-0.368672637	0.063545551	-5.801706469	6.56E-09	1.49E-07
Acpp	9.994141003	10.94360195	8.997249035	8.994391116	17.94941047	23.99257453	25.88405629	27.81182914	32.96655493	18.61486761	-1.401931895	0.332700538	-4.213795101	2.51E-05	0.000280324
Acsf2	205.8793047	226.8310222	191.9413127	212.8672564	165.5334521	166.9483311	166.2552846	145.0188234	128.8692602	178.9048942	0.438350971	0.102015567	4.296902751	1.73E-05	0.0002012
Acsl1	690.5951433	704.3700162	696.786953	716.5531589	777.807787	834.7416557	778.5127699	793.63041	823.1648866	757.3514201	-0.191167012	0.050192106	-3.808706701	0.000139696	0.001265936
Acsl4	297.8254019	241.7541157	282.9134974	295.81553	335.0556621	318.9013032	341.4704349	319.8360351	338.6564279	308.0253787	-0.242755557	0.078433971	-3.095030809	0.001967925	0.012670563
Acsl5	1673.019204	1552.001731	1537.529891	1590.008474	1879.702152	2003.379974	1892.522731	1812.735292	1872.100725	1757.000019	-0.252625592	0.0386979	-6.52814739	6.66E-11	1.94E-09
Acsl6	16.99003971	5.969237425	8.997249035	10.9931447	43.8763367	49.98453028	34.84392192	49.6639806	52.94628518	30.4738584	-2.107679867	0.293126028	-7.190353848	6.46E-13	2.38E-11
Acss1	394.7685696	427.7953488	386.8817085	464.7102077	563.4120508	558.8270485	530.6231539	498.6263652	535.4567709	484.5668027	-0.360533985	0.065970373	-5.465089353	4.63E-08	9.04E-07
Actg1	3451.976303	3777.532417	3827.829617	3645.726532	2880.88038	2781.139265	2854.214976	2794.095549	2786.173385	3199.952047	0.382714345	0.032536555	11.76259573	6.08E-32	1.14E-29
Actn2	3.997656401	6.96411033	1.999388674	3.997507163	0	0	1.991081253	0	0	2.105527091	3.377304934	1.165455494	2.897841189	0.003757408	0.021526817
Actr3b	0	0	0	1.998753581	6.980326293	3.998762422	4.977703132	3.973118448	3.995946052	2.880512214	-3.26082083	1.178756115	-2.766323575	0.005669225	0.029981479
Acvr1b	238.85997	240.7592428	231.9290862	241.8491833	187.4716204	195.9393587	196.1215034	175.8104913	184.8125049	210.3947735	0.342160099	0.089257244	3.833415477	0.000126376	0.001162922
Acy3	31.98125121	29.84618713	37.98838481	24.98441977	22.93535782	22.99288393	14.9331094	16.8857534	16.98277072	24.39223535	0.719808194	0.265274191	2.713449777	0.006658666	0.034226788
Ada	164.9033266	193.0053434	184.9434524	175.8903152	147.5840416	157.9511157	149.331094	148.9919418	131.8662197	161.6074278	0.288285699	0.103284923	2.791169223	0.005251801	0.028148707
Adam11	64.96191652	56.70775554	35.98899614	64.95949139	22.93535782	30.99040877	28.87067817	29.79838836	25.97364934	40.13184912	1.005898012	0.218090737	4.612291315	3.98E-06	5.40E-05
Adam3	0	0	0	0	4.985947352	1.999381211	6.968784385	1.986559224	0.998986513	1.882184298	-4.20574312	1.284013414	-3.275466654	0.001054876	0.007398098
Adamts10	501.7058784	478.5338669	542.8340251	563.6485099	466.6846722	445.8620101	478.8550413	460.88174	468.5246746	489.7256021	0.168460181	0.063061103	2.671380177	0.007554004	0.038009237
Adamts3	86.94902673	70.6359762	102.9685167	100.9370559	128.6374417	133.9585412	157.295419	138.0658661	127.8702737	116.3686797	-0.602228066	0.129693496	-4.643471611	3.43E-06	4.69E-05
Adat1	78.95371393	74.61546782	59.98166023	49.96883953	97.72456811	82.97432027	83.62541262	85.42204663	87.91081314	77.90853803	-0.40983139	0.154603153	-2.650860485	0.0080287	0.039892428
Adcy6	452.7345875	390.9850514	374.8853764	424.735136	520.5329036	496.846231	446.0022006	472.8010953	487.5054183	451.892	-0.238640267	0.068369235	-3.490462753	0.000482185	0.003769952
Adcy9	61.96367422	50.73851812	46.98563385	47.97008595	65.81450505	89.97215451	100.5496033	78.46908935	77.92094801	68.93157915	-0.669070742	0.167841215	-3.986331616	6.71E-05	0.000667758
Adcyap1r1	4.997070502	5.969237425	3.998777349	0.999376791	1.994378941	0	0	0	0	1.995426779	3.29003066	1.187724886	2.770027552	0.005605155	0.029730608
Add1	1232.277586	1171.960281	1219.627091	1210.245294	1312.301343	1397.567467	1283.251867	1318.082045	1313.667264	1273.220027	-0.132712484	0.040994991	-3.237285366	0.001206727	0.008304231
Add2	154.9091856	107.4462737	106.9672941	144.9096346	349.0163147	315.9022314	248.8851566	279.111571	314.6807516	224.6476015	-1.229887782	0.112875041	-10.89601183	1.20E-27	1.76E-25
Adi1	614.6396717	568.0724283	597.8172136	538.6640902	442.7521249	485.8496343	469.8951757	473.7943749	461.531769	517.0018314	0.31284068	0.060756251	5.149110988	2.62E-07	4.50E-06
Adipor2	1288.244775	1227.673164	1293.604472	1213.243424	1127.821291	1152.643268	1150.844964	1146.244672	1097.886178	1188.689579	0.145649218	0.04162803	3.498825606	0.000467312	0.003665696
Adora2a	46.97246272	52.72826393	55.98288288	48.96946274	30.91287358	33.98948059	31.85730005	26.81854952	38.960474	40.79908334	0.654557004	0.202273085	3.236006427	0.001212147	0.008337274
Adrbk1	3232.105201	3679.04	3678.875161	3352.909133	3042.425074	2957.084811	2913.947414	2879.517595	2935.022375	3185.658529	0.242924562	0.037019656	6.562042593	5.31E-11	1.57E-09
Adrbk2	1017.403554	938.1651487	996.6952542	1045.348123	739.9145871	759.7648603	763.5796605	769.7916993	811.1770485	871.3155484	0.3783418	0.048739275	7.762565202	8.32E-15	3.65E-13
Afap1	336.8025518	358.1542455	365.8881274	386.758818	395.8842198	461.8570598	461.9308507	416.1841574	437.5560927	402.3351248	-0.264345199	0.070325295	-3.758892132	0.000170667	0.001526294
Aff2	1.998828201	2.984618713	1.999388674	3.997507163	16.952221	17.9944309	21.90189378	19.86559224	26.97263585	12.74079072	-2.91712232	0.518080823	-5.630631727	1.80E-08	3.80E-07
Aff3	623.6343986	652.6366252	547.8324968	556.6528724	457.7099669	457.8582974	426.0913881	452.9355031	459.5337959	514.9872605	0.400866116	0.063678234	6.295182702	3.07E-10	8.21E-09
Afg3l2	702.5881125	675.518702	633.8062098	700.5631303	747.8921029	799.7524845	755.6153355	739.0000314	753.2358307	723.1079933	-0.162718531	0.052391977	-3.105790992	0.001897708	0.012273733
Afmid	38.97714991	53.72313683	44.98624517	47.97008595	32.90725253	26.99164635	24.88851566	29.79838836	31.96756841	36.91222102	0.663295752	0.213467838	3.107239753	0.001888432	0.012235874
Agap2	523.6929886	460.6261547	515.842278	488.6952506	419.8167671	393.8780986	426.0913881	423.1371147	420.5733219	452.4837069	0.254768045	0.064005402	3.980414755	6.88E-05	0.000681281
Ago2	1011.40707	1077.447355	1033.683945	1124.29889	1235.517754	1285.602119	1316.104708	1287.290377	1326.654089	1188.667367	-0.281229184	0.043489017	-6.466671505	1.00E-10	2.86E-09
Agpat1	380.7767722	411.8773824	393.8795689	409.7444842	472.667809	485.8496343	460.93531	399.298404	464.5287285	431.0620104	-0.194352782	0.068171918	-2.850921427	0.004359274	0.02428423
Agpat2	367.7843889	338.2567874	326.9000483	330.7937177	294.1708938	284.9118226	293.6844848	300.9637224	278.7172371	312.9092337	0.230955564	0.074830092	3.086399566	0.002025964	0.012974152
Agpat3	46.97246272	52.72826393	52.98379987	39.97507163	74.78921029	88.9724639	84.62095325	90.38844469	84.9138536	68.48272487	-0.814937256	0.163498347	-4.984376103	6.22E-07	9.93E-06
Agpat5	642.6232665	580.0109032	551.8312741	575.6410314	625.237798	656.7967279	698.8695197	649.6048663	646.3442739	625.2177401	-0.157676002	0.057599435	-2.737457453	0.006191613	0.032191043
Agpat6	483.7164246	498.431325	518.841361	508.6827865	565.4064298	577.82117	525.6454508	562.1962604	565.4263663	534.0186194	-0.15471437	0.058776226	-2.632261055	0.008481866	0.041637723
Agpat9	9.994141003	30.84106003	18.99419241	23.98504298	4.985947352	5.998143634	2.986621879	0	0.998986513	10.97601509	2.808460603	0.515498801	5.448044878	5.09E-08	9.88E-07
Agps	1631.043812	1719.140379	1742.46723	1795.880093	2100.081025	2227.310669	2363.413447	2274.610312	2394.570671	2027.613071	-0.399767484	0.040491443	-9.872888085	5.46E-23	4.94E-21
Agtr1a	4.997070502	3.979491617	4.998471686	4.996883953	12.96346312	18.99412151	16.92419065	9.93279612	17.98175723	10.64091626	-1.695158708	0.45493602	-3.726147483	0.000194429	0.001717313
Ahctf1	936.451012	803.8573066	852.7392696	918.4272706	1116.852207	1187.632439	1163.786992	1096.580692	1192.789896	1029.901898	-0.391497651	0.049104159	-7.972800254	1.55E-15	7.44E-14
Ahcy	1008.408827	991.8882855	1013.690058	1010.369935	1154.745407	1110.656263	1128.94307	1113.466445	1104.879083	1070.783042	-0.158022481	0.042518364	-3.716570149	0.000201946	0.001769499
Ahcyl2	139.917974	134.3078421	150.9538449	156.9021561	206.4182204	208.9353366	223.0011003	209.5819981	204.7922351	181.6456342	-0.533011797	0.098908965	-5.388912893	7.09E-08	1.35E-06
Ahsa1	1248.268211	1295.324521	1344.588884	1218.240308	1389.084932	1462.547356	1384.797011	1416.416727	1378.601388	1348.652149	-0.139565933	0.041016411	-3.402685169	0.000667271	0.004990575
AI854703	36.97832171	29.84618713	26.9917471	23.98504298	55.84261035	42.98669604	44.79932819	58.60349711	48.95033913	40.99819664	-0.770559262	0.213086571	-3.616179372	0.000298983	0.002474225
Aif1	18.98886791	24.87182261	22.99296976	18.98815902	10.96908418	12.99597787	9.955406264	11.91935534	12.98682467	16.07427418	0.867386253	0.320986111	2.702254785	0.006887096	0.035185952
Aifm1	489.7129092	405.9081449	450.8621461	431.7307736	519.5357141	551.8292143	565.4670758	547.2970662	543.448663	500.643523	-0.295342672	0.063323611	-4.664021349	3.10E-06	4.28E-05
Aip	342.7990364	403.9183991	364.8884331	400.7500931	361.9797778	314.9025408	351.4258411	324.8024331	294.7010213	351.1297306	0.19817716	0.076645192	2.585643735	0.009719734	0.046377108
Ajuba	42.97480631	31.83593294	54.98318855	48.96946274	20.94097888	20.99350272	23.89297503	21.85215146	21.97770328	32.04674466	1.026710583	0.236371236	4.343635885	1.40E-05	0.000165761
Ak3	421.7527503	381.0363223	384.8823198	364.7725286	466.6846722	501.844684	515.6900445	458.8951808	499.4932565	443.8946399	-0.331934647	0.066528753	-4.989341168	6.06E-07	9.70E-06
Ak4	186.8904368	201.9591996	198.9391731	220.8622707	293.1737043	303.9059441	275.7647535	276.1317321	337.6574414	255.0316284	-0.55644042	0.088400838	-6.294515191	3.08E-10	8.21E-09
Akap1	286.8318468	296.4721255	286.9122748	287.8205157	376.9376198	355.8898556	360.3857068	378.4395322	366.6280502	332.9241697	-0.344749801	0.072517474	-4.754023874	1.99E-06	2.85E-05
Akap11	510.7006053	462.6159005	525.8392214	519.6759311	591.333356	573.8224076	557.5027508	565.1760992	613.3777189	546.6715545	-0.201245304	0.059849521	-3.362521567	0.000772341	0.005675475
Akap12	56.96660372	160.1745376	129.9602638	85.946404	16.952221	13.99566848	9.955406264	15.89247379	13.98581118	55.98104332	2.935064618	0.36406771	8.061864693	7.51E-16	3.73E-14
Akap13	3112.175508	3054.259816	2930.104102	3084.076776	2412.201329	2603.194337	2656.102391	2530.876451	2644.3173	2780.812001	0.24512873	0.033692295	7.275512994	3.45E-13	1.30E-11
Akap2	18.98886791	47.7538994	46.98563385	52.96696991	6.980326293	8.997215451	0.995540626	1.986559224	8.990878616	21.62732125	2.899007685	0.561719581	5.160951808	2.46E-07	4.24E-06
Akr1a1	2519.522947	2553.838745	2431.256628	2410.496819	2309.490814	2317.282824	2255.895059	2376.918112	2277.689249	2383.599022	0.103335178	0.03251081	3.178486775	0.00148046	0.009906679
Akr1b3	803.5289367	871.5086641	866.7349903	857.4652864	742.9061555	782.7577442	723.7580354	771.7782585	724.2652219	793.8559215	0.182011113	0.049973018	3.642187737	0.000270331	0.002276637
Akr1c13	76.95488573	78.59495944	73.97738095	76.95201288	104.7048944	104.9675136	104.5317658	107.2741981	108.8895299	92.98301564	-0.469247372	0.13466271	-3.484612561	0.00049285	0.00383925
Akr1e1	147.9132869	143.2616982	172.9471203	146.9083882	128.6374417	113.964729	105.5273064	126.1465107	127.8702737	134.7974172	0.343000135	0.114312002	3.000560999	0.002694828	0.016517804
Alad	332.8048954	310.4003461	290.9110521	321.7993266	429.7886618	452.8598443	404.1894943	377.4462526	385.608794	367.3120741	-0.384823887	0.074315578	-5.178239823	2.24E-07	3.90E-06
Alcam	150.9115292	186.0412331	165.94926	166.895924	214.3957362	254.9211044	275.7647535	263.2190972	261.7344664	215.5370115	-0.601070426	0.096732514	-6.213737288	5.17E-10	1.34E-08
Aldh18a1	776.544756	770.0316279	819.7493565	738.5394483	1015.138881	863.7326833	910.9196732	862.1667032	859.1284011	846.2168367	-0.217027477	0.054453515	-3.985554939	6.73E-05	0.000669481
Aldh1a1	148.912701	107.4462737	90.97218468	139.9127507	290.1821359	296.9081099	259.8361035	249.3131826	245.7506822	203.248236	-1.139774293	0.112924859	-10.0932098	5.92E-24	6.00E-22
Aldh1a7	37.97773581	12.93334776	20.99358108	19.98753581	83.76391552	90.97184511	87.60757513	95.35484276	85.91284011	59.50035768	-1.949892667	0.208403795	-9.35632036	8.26E-21	6.38E-19
Aldh2	4290.484733	4556.517901	4272.693597	4145.414928	3705.556072	3839.811616	3778.076677	3893.656079	3650.296718	4014.723147	0.193902862	0.031133257	6.228158551	4.72E-10	1.23E-08
Aldh3b1	90.94668313	92.52318009	95.97065637	106.9333166	59.83136823	65.97957997	60.72797821	84.42876702	51.94729867	78.80986981	0.580512817	0.152187114	3.814467599	0.000136477	0.001240699
Aldh4a1	279.8359481	351.1901352	327.8997426	337.7893552	377.9348093	429.8669604	396.2251693	370.4932953	394.5996726	362.8705653	-0.280637122	0.075407043	-3.721630115	0.000197941	0.001741879
Aldoa	4067.615388	4147.625138	4110.743115	3976.52025	3827.213188	3898.793362	3870.661956	3854.918174	3802.142668	3950.692582	0.081892438	0.026559957	3.08330461	0.002047155	0.01308057
Alkbh8	192.8869214	181.0668686	199.9388674	205.8716189	232.3451466	242.9248172	245.8985347	229.4475904	238.7577766	218.7931269	-0.287210973	0.089037302	-3.225737618	0.001256485	0.008591961
Alms1	219.8711021	214.8925473	219.9327542	260.8373424	266.2495886	278.913679	279.746916	273.1518933	273.7223045	254.1464586	-0.261489275	0.084609004	-3.090560832	0.001997789	0.012811179
Alox5ap	1132.336176	1214.739816	1160.645125	1111.306991	1082.947765	1059.672042	973.6387326	1021.091441	1023.961176	1086.704363	0.161837727	0.04506756	3.591002657	0.000329408	0.002705651
Alpk3	27.98359481	19.89745808	18.99419241	29.98130372	11.96627365	5.998143634	12.94202814	15.89247379	5.993919077	16.6277097	1.196567997	0.338730097	3.532511599	0.000411632	0.003266559
Alpl	9.994141003	20.89233099	18.99419241	2.998130372	2.991568411	1.999381211	2.986621879	0	0	6.761818475	3.051132081	0.696144338	4.382901526	1.17E-05	0.000141441
Als2	450.7357593	445.7030611	439.8655084	444.7226718	278.2158623	298.9074911	287.711241	281.0981302	286.7091292	357.0743172	0.635991407	0.069313003	9.175643488	4.49E-20	3.31E-18
Amd1	617.637914	591.949378	626.8083494	621.6123638	670.1113242	703.7821864	675.9720853	711.1882022	735.2540735	661.590653	-0.186432938	0.053759599	-3.467900439	0.000524542	0.00406115
Amdhd2	362.7873184	398.9440346	384.8823198	390.7563252	324.0865779	302.9062535	362.376788	318.8427555	295.7000078	349.0313756	0.260757007	0.073895301	3.528735995	0.000417549	0.003304348
Amigo2	26.98418071	36.81029746	16.99480373	28.98192693	39.88757882	45.98576786	43.80378756	34.76478642	44.95439308	35.46305806	-0.609322947	0.230164458	-2.64733726	0.00811284	0.040240586
Ammecr1	214.8740316	172.1130124	182.9440637	219.8628939	274.2271044	291.9096568	277.7558348	281.0981302	286.7091292	244.6104286	-0.516048325	0.088669386	-5.819915406	5.89E-09	1.34E-07
Ammecr1l	184.8916086	160.1745376	158.9513996	150.9058954	209.4097888	201.9375023	199.1081253	202.6290409	210.7861542	186.5326725	-0.322710851	0.0972953	-3.316818494	0.000910487	0.006519765
Amotl2	0	2.984618713	0	2.998130372	4.985947352	12.99597787	12.94202814	14.89919418	12.98682467	7.199191256	-2.973876708	0.711504914	-4.179699462	2.92E-05	0.000320591
Ampd3	91.94609723	87.54881557	114.9648488	110.9308238	145.5896627	144.9551378	165.259744	132.1061884	161.8358151	128.3485704	-0.565247499	0.122436826	-4.616646126	3.90E-06	5.31E-05
Anapc1	1674.018618	1615.673596	1591.513385	1683.949892	1899.645941	1925.404106	1927.366653	1850.479917	1955.016606	1791.452079	-0.219928516	0.035785417	-6.145758124	7.96E-10	2.01E-08
Anapc5	2929.282728	3032.372612	3093.054279	2897.193316	2633.577392	2726.156282	2611.303063	2601.399304	2622.339596	2794.075397	0.179223037	0.03126695	5.732028168	9.92E-09	2.19E-07
Angpt1	1345.211379	992.8831584	1068.673246	1048.346253	509.5638194	554.8282861	502.7480163	588.0215303	572.4192719	798.0772179	1.029751271	0.100675027	10.22846778	1.48E-24	1.57E-22
Angptl2	38.97714991	37.80517036	42.9868565	29.98130372	22.93535782	11.99628727	8.959865638	16.8857534	18.98074375	25.50094315	1.230825859	0.272394537	4.518540911	6.23E-06	8.12E-05
Ank1	260.8470802	157.1899189	185.9431467	226.8585315	515.5469562	525.8372586	493.7881507	440.0228681	473.5196071	364.3948353	-1.237523466	0.141809552	-8.726658043	2.62E-18	1.62E-16
Ankhd1	954.4404658	1011.785744	973.7022844	1056.341268	1097.905607	1089.66276	1103.059014	1113.466445	1192.789896	1065.905943	-0.164019714	0.045757474	-3.584544741	0.000337667	0.00276554
Ankle1	249.8535251	262.6464467	270.9171654	291.8180229	344.0303673	319.9009938	328.5284067	310.8965186	368.6260233	305.2463855	-0.314947039	0.079307468	-3.97121539	7.15E-05	0.000703266
Ankrd13a	5565.737125	5294.713596	5440.336583	5364.654612	4500.31608	4780.520476	4709.902704	4729.004233	4670.261948	5006.160817	0.21142224	0.026805336	7.887319086	3.09E-15	1.42E-13
Ankrd13c	199.8828201	219.8669118	209.9358108	212.8672564	264.2552097	241.9251266	252.8673191	229.4475904	244.7516957	230.6444156	-0.227628168	0.087187997	-2.610774139	0.009033754	0.043808593
Ankrd17	1118.344378	1126.196128	1177.639929	1167.272092	1288.368796	1345.583555	1353.935252	1340.927476	1398.581118	1257.427636	-0.229804193	0.041229119	-5.57383228	2.49E-08	5.15E-07
Ankrd26	195.8851637	185.0463602	200.9385618	204.8722421	253.2861255	226.9297675	218.0233972	265.2056564	244.7516957	221.6598856	-0.297068431	0.091024508	-3.263609288	0.001100027	0.007669621
Ankrd33b	21.98711021	62.67699297	44.98624517	34.97818767	8.974705234	5.998143634	5.973243759	9.93279612	7.991892103	22.61103521	2.404392754	0.344364509	6.982115431	2.91E-12	9.88E-11
Ankrd49	208.877547	178.0822499	207.9364221	204.8722421	243.3142308	244.9241984	238.9297503	246.3333438	247.7486552	224.5576266	-0.288875777	0.088392931	-3.268086874	0.001082771	0.007567756
Ankrd52	1101.354339	1113.26278	1161.64482	1163.274584	1264.436249	1303.59655	1329.046736	1366.752746	1385.594293	1243.218122	-0.228781401	0.042281667	-5.410888886	6.27E-08	1.20E-06
Ankrd6	12.9923833	17.90771228	24.99235843	34.97818767	15.95503153	9.996906056	7.964325011	8.939516508	10.98885164	16.07947471	1.076960281	0.350572849	3.07200139	0.002126287	0.013513737
Anks1	1680.015103	1688.299319	1665.490766	1623.987285	1326.261996	1348.582627	1370.859443	1404.497371	1352.627738	1495.624627	0.290823592	0.037370084	7.782256776	7.12E-15	3.13E-13
Anks3	222.8693444	239.7643699	233.9284749	253.8417048	161.5446942	202.9371929	215.0367753	186.7365671	226.7699384	215.9365624	0.258703455	0.09613575	2.6910224	0.007123341	0.036160376
Anln	462.7287285	487.4877231	478.8535875	459.7133237	593.3277349	595.8156009	628.1861353	542.3306682	552.4395416	533.4314493	-0.302634566	0.061147423	-4.949261131	7.45E-07	1.17E-05
Ano4	2.998242301	10.94360195	5.998166023	11.99252149	1.994378941	0	3.982162506	1.986559224	1.997973026	4.654845051	2.001977968	0.684864671	2.923173078	0.003464839	0.020154727
Anxa11	608.6431871	660.5956084	654.7997909	621.6123638	500.5891142	530.8357116	571.4403196	566.1693789	511.4810946	580.6851743	0.247417223	0.058635483	4.219581921	2.45E-05	0.000273866
Anxa4	212.8752034	158.1847918	167.9486486	163.8977937	118.665547	124.9613257	126.4336596	124.1599515	102.8956108	144.446948	0.557119954	0.115325533	4.830846559	1.36E-06	2.02E-05
Anxa9	200.8822342	166.143775	160.9507883	190.880967	143.5952837	137.9573036	152.3177158	139.0591457	158.8388556	161.1806743	0.296213903	0.105632096	2.804203603	0.005044104	0.027344563
Aoah	126.9255907	138.2873337	143.9559846	148.9071418	100.7161365	106.9668948	113.4916314	116.2137146	113.8844625	123.2609878	0.339568327	0.116825252	2.906634663	0.003653396	0.020998217
Aoc1	7.995312803	9.948729042	6.99786036	7.995014325	3.988757882	0.999690606	2.986621879	0	2.996959539	4.878771826	1.908503551	0.640985591	2.977451566	0.002906556	0.017544848
Ap1b1	992.4182016	954.0831152	999.6943372	938.4148064	1194.632986	1219.622539	1152.836045	1096.580692	1082.90138	1070.131567	-0.242992722	0.04664248	-5.209687016	1.89E-07	3.34E-06
Ap1g2	567.667209	580.0109032	511.8435006	570.6441475	458.7071564	492.8474686	481.8416632	512.5322798	526.4658923	522.5066912	0.173204893	0.061660888	2.808991246	0.0049697	0.027024884
Apbb1ip	786.538897	749.1392969	847.7407979	800.5008093	890.4901971	885.7258766	887.0266981	901.8978877	835.1527248	842.6903539	-0.144939746	0.049584434	-2.923089634	0.003465767	0.020154727
Apbb2	16.99003971	9.948729042	21.99327542	11.99252149	6.980326293	4.998453028	4.977703132	7.946236896	6.99290559	10.31335451	1.255136978	0.420284779	2.986396464	0.002822864	0.017162822
Api5	1576.076036	1499.273467	1604.509411	1588.00972	1687.244584	1767.452991	1749.164881	1665.729909	1725.249708	1651.412301	-0.133579451	0.037237252	-3.587253225	0.00033418	0.002740121
Aplp2	717.579324	607.8673445	643.8031531	729.5450572	1004.169797	944.7076223	929.8349451	871.1062198	956.0300929	822.7381728	-0.480242464	0.056445717	-8.508040822	1.77E-17	1.00E-15
Apobec3	1490.126424	1495.293975	1389.575129	1481.076404	1313.298533	1303.59655	1270.309839	1291.263496	1304.676386	1371.024082	0.17519444	0.039270687	4.461201288	8.15E-06	0.000103497
Apobr	175.8968817	170.1232666	171.947426	138.9133739	76.78358923	81.97462966	96.56744076	80.45564857	72.92601544	118.3986969	1.006440303	0.125473306	8.021150743	1.05E-15	5.08E-14
Apoe	2336.630167	1863.39695	1664.491071	1650.970458	1205.60207	1167.638627	1210.577402	1273.384463	1189.792937	1506.942683	0.63557032	0.109609097	5.798517981	6.69E-09	1.51E-07
App	1071.371916	1136.144857	1116.658575	1091.319455	1407.034343	1416.561588	1413.66769	1417.410006	1373.606455	1271.530543	-0.348653258	0.040189942	-8.675137229	4.13E-18	2.48E-16
Aqp1	1029.396523	872.503537	899.7249035	1081.325688	2029.280572	1989.384305	1789.982046	1823.661368	1884.088563	1488.81639	-0.971350179	0.075787864	-12.81669811	1.32E-37	3.44E-35
Aqp11	19.98828201	24.87182261	16.99480373	31.9800573	35.89882094	42.98669604	36.83500318	40.72446409	41.95743354	32.47082038	-0.758175604	0.238343124	-3.181025705	0.001467546	0.009834072
Aqp9	168.900983	128.3386046	159.9510939	160.8996633	199.4378941	174.945856	226.9832628	200.6424816	177.8195993	177.5466043	-0.343028211	0.106802907	-3.211787229	0.00131912	0.008969767
Aqr	881.4832365	836.6881125	807.7530244	876.4534454	963.2850285	982.6958653	911.9152138	966.4610625	923.0635379	905.5331697	-0.158678345	0.047711373	-3.325797061	0.000881661	0.006329193
Arcn1	1607.057873	1488.329865	1583.51583	1581.014083	1630.404784	1763.454228	1658.570684	1697.514857	1737.237546	1638.566639	-0.117226976	0.038406127	-3.052298802	0.002270959	0.014249546
Arhgap10	184.8916086	201.9591996	187.9425354	185.8840831	138.6093364	143.9554472	163.2686627	171.8373729	153.843923	170.2435743	0.301456038	0.101232132	2.977869103	0.002902599	0.017544848
Arhgap15	861.4949545	854.5958247	886.7288771	891.4440973	673.1028926	735.7722857	760.5930386	727.080676	794.1942778	798.3341027	0.243007992	0.051464676	4.721840529	2.34E-06	3.28E-05
Arhgap18	375.7797017	359.1491184	371.8862934	377.7644269	294.1708938	303.9059441	326.5373255	296.990604	341.6533874	338.6486328	0.247434289	0.072946745	3.39198533	0.000693882	0.005166052
Arhgap19	734.5693638	775.0059924	790.7582207	829.4827363	889.4930077	869.7308269	953.7279201	908.850845	944.0422547	855.0734631	-0.222896956	0.050093808	-4.449590951	8.60E-06	0.000108015
Arhgap21	546.6795129	498.431325	473.8551158	498.6890185	542.4710719	566.8245734	583.3868071	550.2769051	605.3858268	540.6666841	-0.175497297	0.060719412	-2.890299672	0.003848747	0.021909669
Arhgap23	272.8400494	234.7900054	270.9171654	281.824255	347.0219357	331.8972811	333.5061099	307.9166797	317.6777111	299.8212436	-0.305530866	0.079081416	-3.86349766	0.000111775	0.001045377
Arhgap25	260.8470802	277.5695403	257.921139	252.842328	215.3929256	200.9378117	234.9475878	198.6559224	191.8054105	232.3244162	0.332201922	0.087743207	3.786069994	0.000153049	0.001376475
Arhgap27	397.7668119	462.6159005	468.8566441	441.7245415	386.9095145	361.8879992	371.3366537	378.4395322	383.610821	405.9053798	0.234077842	0.067995438	3.442552164	0.000576253	0.00440193
Arhgap30	1208.291647	1319.201471	1347.587967	1276.204162	1103.888744	1096.660594	1142.880639	1095.587412	1104.879083	1188.353524	0.215969707	0.042784768	5.047817596	4.47E-07	7.35E-06
Arhgap32	285.8324327	258.6669551	297.9089125	290.8186461	209.4097888	251.9220326	243.9074535	247.3266234	259.7364934	260.6143709	0.224565073	0.08451183	2.657202817	0.007879202	0.039354731
Arhgap4	743.5640907	723.2726014	744.7722812	754.529477	706.0101451	678.7899212	628.1861353	628.7459944	669.3209637	697.4657344	0.163256646	0.052954937	3.082935329	0.002049697	0.013090963
Arhgdib	5832.58069	6220.94027	6092.137291	5954.286919	5756.774813	5889.177358	5539.188045	5720.297286	5567.351836	5841.414945	0.08138953	0.027378994	2.972699829	0.00295193	0.017721735
Arhgef1	2923.286243	2965.716128	2815.139254	2957.155924	2506.934329	2445.243221	2508.762379	2490.151987	2512.45108	2680.537838	0.225949044	0.030419491	7.427771961	1.10E-13	4.28E-12
Arhgef12	66.96074472	51.73339102	59.98166023	71.95512893	182.4856731	159.9504969	153.3132565	166.8709748	160.8368286	119.3431283	-1.394399594	0.133094141	-10.4767917	1.10E-25	1.36E-23
Arhgef18	1007.409413	1024.719091	965.7047297	942.4123136	762.8499449	797.7531033	723.7580354	730.0605148	742.2469791	855.2126806	0.390830918	0.048907969	7.991150066	1.34E-15	6.44E-14
Arhgef2	1985.835817	1946.966274	1948.404263	1905.81154	1770.01131	1747.459179	1693.414606	1758.104913	1774.200047	1836.689772	0.154846215	0.034501458	4.488106439	7.19E-06	9.27E-05
Arhgef28	31.98125121	18.90258518	20.99358108	28.98192693	43.8763367	42.98669604	67.6967626	63.56989517	60.93817729	42.21413469	-1.146743397	0.226213918	-5.069287556	3.99E-07	6.62E-06
Arhgef3	260.8470802	272.5951758	280.9141087	278.8261246	228.3563887	226.9297675	222.0055597	218.5215146	249.7466282	248.7491498	0.254465956	0.08316559	3.059750519	0.002215214	0.01396036
Arhgef4	88.94785493	99.48729042	75.97676963	99.93767907	75.78639976	63.98019876	65.70568134	67.54301362	75.92297498	79.25420695	0.384393466	0.147487573	2.606276975	0.009153241	0.044339888
Arhgef40	97.94258183	95.50779881	103.9682111	96.93954869	157.5559363	131.9591599	127.4292002	147.0053826	153.843923	123.5724158	-0.542165904	0.120961623	-4.482131515	7.39E-06	9.50E-05
Arid1b	1268.256493	1369.939989	1244.61945	1222.237815	1053.032081	1136.648219	1064.23293	1092.607573	1056.927731	1167.611364	0.240029432	0.044417576	5.403929092	6.52E-08	1.25E-06
Arid2	1043.388321	1024.719091	1028.685473	1081.325688	1089.928091	1179.634915	1213.564024	1189.948975	1153.829422	1111.669333	-0.157978338	0.044156265	-3.577710653	0.000346617	0.002824285
Arid5a	344.7978646	373.0773391	339.8960746	374.7662965	281.2074307	312.9031596	295.675566	282.0914098	286.7091292	321.23603	0.296007335	0.074418953	3.97757992	6.96E-05	0.000687073
Arl2bp	435.7445477	426.8004759	442.8645914	416.7401217	343.0331778	319.9009938	355.4080036	357.5806603	334.6604818	381.4147838	0.331570807	0.068036717	4.873409878	1.10E-06	1.67E-05
Arl4a	218.871688	189.0258518	201.9382561	221.8616475	158.5531258	139.9566848	155.3043377	148.9919418	189.8074375	180.4789968	0.391353075	0.102503885	3.817934091	0.000134574	0.001226518
Arl4c	75.95547163	79.58983234	124.9617921	98.93830228	53.84823141	62.98050815	45.79486882	67.54301362	57.94121775	74.17258201	0.719081785	0.167442757	4.294493212	1.75E-05	0.000202969
Arl5c	78.95371393	116.4001298	102.9685167	83.94765042	66.81169452	58.98174573	61.72351884	63.56989517	60.93817729	77.1438936	0.614980412	0.153426013	4.008319072	6.12E-05	0.000614965
Armc1	308.818957	287.5182693	327.8997426	306.8086747	371.9516725	375.8836677	349.4347599	381.419371	368.6260233	342.0401264	-0.263681039	0.072608954	-3.631522338	0.000281754	0.002358684
Armcx1	92.94551133	85.55906977	81.97493565	74.9532593	61.82574717	62.98050815	53.75919383	47.67742138	69.9290559	70.17830028	0.501766283	0.157650312	3.182780144	0.001458683	0.009788443
Armcx2	236.8611418	243.7438615	228.9300032	234.8535458	184.480052	196.9390493	201.0992065	187.7298467	209.7871677	213.824875	0.268547271	0.088979243	3.018088976	0.002543742	0.015719754
Armcx4	264.8447366	232.8002596	259.9205277	234.8535458	157.5559363	171.9467842	185.1705565	149.9852214	152.8449365	201.1025005	0.60162281	0.095338594	6.310380577	2.78E-10	7.51E-09
Arpc1b	4524.347632	4849.010535	4609.590589	4524.178731	3918.954619	4034.751284	4056.828053	4018.80931	3855.088953	4265.728856	0.21838158	0.029082629	7.509003977	5.96E-14	2.37E-12
Arpc2	3369.024932	3174.639437	3341.978169	3319.929699	3001.540306	3067.050778	2953.769039	3022.549859	3028.927107	3142.156592	0.131014556	0.029434333	4.451079427	8.54E-06	0.000107363
Arpp21	38.97714991	65.66161168	61.98104891	38.97569484	4.985947352	7.997524845	3.982162506	10.92607573	4.994932565	26.49801648	2.96588364	0.335157678	8.849218832	8.81E-19	5.73E-17
Arrb1	1004.411171	978.9549378	970.7032014	1039.351862	1219.562722	1119.653478	1185.688886	1103.533649	1167.815234	1087.741682	-0.215570963	0.044940616	-4.796795874	1.61E-06	2.35E-05
Arrb2	584.6572487	597.9186155	635.8055985	595.6285672	484.6340827	505.8434464	475.8684194	503.5927633	519.4729867	544.8246365	0.277567174	0.058129841	4.774951547	1.80E-06	2.60E-05
Arrdc3	212.8752034	182.0617415	264.9189994	222.8610243	174.5081573	168.9477123	141.366769	162.8978564	177.8195993	189.8063403	0.418483954	0.10598469	3.94853213	7.86E-05	0.000766825
Arsa	274.8388776	246.7284803	287.9119691	252.842328	239.3254729	213.9337896	223.0011003	203.6223205	214.7821003	239.6651598	0.278621672	0.086712533	3.213164948	0.001312809	0.008940398
Arsb	901.4715185	952.0933694	884.7294884	919.4266474	1028.102344	1054.673589	1113.01442	983.3468159	1044.939893	986.8664539	-0.192253174	0.046944698	-4.095311799	4.22E-05	0.000442975
Arvcf	88.94785493	95.50779881	109.9663771	100.9370559	86.75548393	77.97586724	65.70568134	82.4422078	69.9290559	86.46304254	0.368407147	0.141463083	2.604263523	0.009207193	0.044525825
Asb16	43.97422041	32.83080584	32.98991313	35.97756446	15.95503153	27.99133696	19.91081253	23.83871069	26.97263585	28.93789238	0.668263599	0.244618518	2.731860216	0.006297785	0.032641657
Asb17os	6.995898702	2.984618713	1.999388674	3.997507163	9.971894705	12.99597787	6.968784385	11.91935534	9.989865129	7.535921188	-1.376451012	0.52066978	-2.643616101	0.008202563	0.040530978
Asnsd1	654.6162357	593.9391238	620.8101834	638.6017692	681.0804083	725.7753797	721.7669542	705.2285245	669.3209637	667.9043936	-0.160266879	0.054022571	-2.966665147	0.003010486	0.018020073
Aspa	34.97949351	21.88720389	15.99510939	23.98504298	6.980326293	9.996906056	10.95094689	9.93279612	15.98378421	16.74351215	1.168947986	0.337187909	3.466755348	0.000526781	0.004074078
Aspm	288.830675	298.4618713	309.9052445	314.8036891	477.6537564	472.8536565	456.9531475	396.3185652	451.5419038	385.2580566	-0.573954102	0.0725819	-7.907675356	2.62E-15	1.22E-13
Ass1	749.5605753	753.1187885	787.7591377	741.5375787	1012.147313	932.711335	976.6253545	916.7970819	907.0797537	864.1485464	-0.324343092	0.049448649	-6.559190124	5.41E-11	1.59E-09
Asun	366.7849748	380.0414494	386.8817085	386.758818	424.8027144	401.8756235	426.0913881	439.0295885	464.5287285	408.5327771	-0.182147035	0.067147541	-2.712638948	0.006674979	0.034298311
Asxl2	605.6449448	566.0826825	584.8211873	623.6111174	614.2687138	677.7902306	718.7803323	718.1411595	695.294613	644.9372201	-0.202880772	0.057716355	-3.515134854	0.000439531	0.003462969
Atad2	1198.297506	1256.524478	1212.629231	1305.186089	1391.079311	1541.522914	1451.498233	1416.416727	1535.44227	1367.621862	-0.239000892	0.043111974	-5.543724165	2.96E-08	6.02E-07
Atat1	86.94902673	86.55394267	82.97462999	89.94391116	82.76672605	53.9832927	64.71014072	65.55645439	62.93615031	75.15269719	0.392120145	0.151891634	2.581578286	0.009834968	0.046880015
Ate1	309.8183711	298.4618713	313.9040219	317.8018194	356.9938304	355.8898556	355.4080036	351.6209827	377.6169019	337.5017398	-0.213772572	0.0719005	-2.973172273	0.00294739	0.017721735
Atf3	4.997070502	16.91283937	97.97004504	76.95201288	0	0	0	2.979838836	0	22.20131185	6.364899993	1.532847049	4.152338614	3.29E-05	0.000355174
Atf4	1475.135212	1381.878464	1627.502381	1497.066432	1259.450301	1148.644506	1195.644292	1278.350861	1227.754424	1343.491875	0.291250825	0.046234883	6.299374076	2.99E-10	8.02E-09
Atg2b	648.6197511	611.8468361	631.8068211	656.5905515	752.8780502	735.7722857	744.6643886	705.2285245	777.211507	696.0687462	-0.221870893	0.052719692	-4.20850129	2.57E-05	0.000286301
Atm	564.6689667	527.2826393	503.8459459	553.654742	575.3783245	635.8032252	645.1103259	600.9341653	642.3483278	583.2251847	-0.206160915	0.058828658	-3.504429999	0.000457586	0.003595317
Atp11b	1973.842848	1801.71483	1833.439414	1965.774147	1918.592541	2058.362957	2047.827069	2092.840143	2077.891947	1974.476211	-0.106762506	0.038238876	-2.791988587	0.00523852	0.028109134
Atp13a2	1436.158062	1409.734905	1358.584604	1322.175494	1011.150123	1060.671733	1061.246308	1056.849507	1017.967257	1192.726444	0.40763905	0.04216179	9.668447437	4.11E-22	3.43E-20
Atp13a3	1796.946552	1790.771228	1846.435441	1968.772278	1948.508225	2117.344703	2034.88504	2122.638531	2099.86965	1969.574628	-0.157818247	0.03814081	-4.137779161	3.51E-05	0.000374517
Atp1a1	2522.521189	2656.310654	2714.170125	2419.49121	2773.183917	2813.129364	2717.82591	2763.303881	2669.291963	2672.136468	-0.091704662	0.034852534	-2.63121933	0.008507911	0.041736921
Atp1a3	824.5166328	930.2061655	850.7398809	824.4858523	614.2687138	626.8060097	633.1638384	625.7661556	642.3483278	730.2557308	0.4483342	0.052470292	8.544534094	1.29E-17	7.41E-16
Atp1b1	72.95722932	140.2770795	171.947426	103.9351862	73.79202082	86.97308269	80.63879074	82.4422078	71.92702893	98.32111689	0.627453834	0.243454161	2.577297639	0.009957617	0.0473699
Atp1b2	463.7281426	317.3644565	338.8963803	367.770659	625.237798	622.8072473	591.3511321	547.2970662	558.4334607	492.542927	-0.663321387	0.0795739	-8.335916562	7.69E-17	4.10E-15
Atp2a2	2082.778985	2129.028015	2040.376142	2118.678796	2264.617287	2379.263641	2343.502635	2270.637193	2438.526078	2229.712086	-0.16067098	0.033968251	-4.73003398	2.24E-06	3.18E-05
Atp2a3	3280.077077	3776.537545	3558.91184	3553.783868	2743.268233	2844.119773	2943.813632	2724.565976	2907.050753	3148.0143	0.322620175	0.0369929	8.721137633	2.75E-18	1.70E-16
Atp5a1	7061.860033	7238.695251	7046.845383	7049.603881	7603.569712	7468.688515	7418.768748	7465.489564	7492.398847	7316.213326	-0.077246861	0.022337066	-3.45823665	0.000543724	0.004186993
Atp5b	8294.137619	8389.763202	8407.429376	8310.817391	9204.058812	9247.138102	8988.736316	9177.903615	9113.753957	8792.637599	-0.131318043	0.021224571	-6.187076295	6.13E-10	1.57E-08
Atp5g3	1423.165679	1402.770795	1456.554649	1471.082636	1631.401974	1599.504969	1609.789193	1626.992005	1615.361191	1537.402566	-0.168538623	0.036783075	-4.581961214	4.61E-06	6.19E-05
Atp6v1c1	391.7703273	413.8671282	416.8725386	426.7338896	430.7858512	461.8570598	507.7257195	478.760773	491.5013644	446.6527391	-0.201556357	0.06589514	-3.058743878	0.002222671	0.013989522
Atp7b	74.95605753	74.61546782	66.97952059	114.9283309	246.3057992	237.9263641	219.0189378	213.5551166	220.7760194	163.2290682	-1.457098674	0.123180492	-11.82897266	2.77E-32	5.54E-30
Atp8b4	3664.851506	3910.845387	3725.860795	4027.488466	3948.870303	4209.69714	4309.695372	4196.606361	4310.626803	4033.838015	-0.130500137	0.033342245	-3.913957718	9.08E-05	0.000871998
Atp8b5	30.98183711	33.82567874	33.98960746	19.98753581	15.95503153	17.9944309	21.90189378	13.90591457	8.990878616	21.94808984	0.914946832	0.290149395	3.153364609	0.001614001	0.010690232
Atpif1	1015.404726	947.1190048	1006.692198	996.3786603	1186.65547	1176.635843	1109.032258	1138.298435	1126.856787	1078.119265	-0.210972264	0.043885328	-4.807353031	1.53E-06	2.24E-05
Atrn	745.5629189	868.5240454	835.7444659	814.4920844	913.425555	993.692462	1059.255227	1027.051119	1025.959149	920.4118917	-0.29877369	0.052458006	-5.695483138	1.23E-08	2.65E-07
Atrnl1	230.8646572	223.8464035	248.92389	216.8647636	283.2018096	272.9155353	280.7424567	255.2728603	282.7131832	255.0383955	-0.256841384	0.083557064	-3.073844039	0.002113199	0.013448483
Atxn10	882.4826506	834.6983667	931.7151223	904.4359956	818.6925553	815.7475342	779.5083105	815.4825615	707.2824511	832.2272831	0.174042177	0.052484975	3.316038117	0.000913034	0.006534726
Aurkb	831.5125315	843.6522228	782.760666	873.455315	974.2541127	930.7119538	981.6030577	901.8978877	931.05543	894.5447975	-0.180573368	0.04854083	-3.72003047	0.000199199	0.001750794
Auts2	253.8511815	270.60543	224.9312259	234.8535458	26.9241157	18.99412151	20.90635315	17.87903302	12.98682467	120.2146479	3.654594833	0.175860331	20.7812348	6.40E-96	9.15E-93
Axl	222.8693444	97.49754462	140.9569015	122.9233453	29.91568411	43.98638665	40.81716568	42.71102332	34.96452795	86.29354706	1.924356366	0.272980603	7.049425283	1.80E-12	6.27E-11
AY036118	375.7797017	347.2106436	371.8862934	393.7544555	368.9601041	311.903469	318.5730005	291.0309263	310.6848055	343.3092666	0.216789557	0.076076126	2.84963981	0.004376876	0.024344354
Azin1	1035.393008	966.02159	1062.67508	1070.332543	1180.672333	1169.638009	1187.679967	1171.076663	1166.816247	1112.25616	-0.185246973	0.043363242	-4.271981679	1.94E-05	0.000221643
B230219D22Rik	716.5799099	762.0726447	761.7670849	753.5301002	825.6728816	875.7289705	878.0668325	875.0793382	871.1162393	813.2904446	-0.208932942	0.048752587	-4.285576473	1.82E-05	0.000210024
B2m	8935.761471	8170.891163	8799.309556	8460.72391	7579.637165	7903.553928	7852.824461	8031.658943	7778.10899	8168.052176	0.13406618	0.027978116	4.791822993	1.65E-06	2.40E-05
B3galnt2	418.754508	403.9183991	376.8847651	408.7451074	432.7802302	499.8453028	445.00666	464.8548584	490.5023778	437.9213565	-0.214656594	0.066719985	-3.217275794	0.001294141	0.008833518
B3galt6	115.9320356	106.4514008	113.9651544	118.9258381	153.5671785	135.9579224	144.3533908	132.1061884	147.8500039	129.9010125	-0.326954035	0.115099281	-2.840626217	0.004502505	0.024888219
B3gnt7	61.96367422	47.7538994	45.98593951	36.97694125	33.904442	36.98855241	31.85730005	30.79166797	29.96959539	39.57689024	0.558814761	0.210079206	2.660019387	0.007813615	0.039095416
B4galnt1	1952.855152	2212.597339	2072.366361	1943.787858	1731.120921	1777.449897	1851.705565	1747.178838	1743.231465	1892.477044	0.208557263	0.040118989	5.198467557	2.01E-07	3.52E-06
B4galnt4	33.98007941	15.91796647	24.99235843	22.98566619	21.93816835	15.99504969	9.955406264	12.91263496	7.991892103	18.51880243	0.830435543	0.324027191	2.562857581	0.010381462	0.048943611
B4galt4	322.8107544	294.4823797	271.9168597	261.8367192	235.336715	248.9229608	251.8717785	233.4207088	245.7506822	262.9277287	0.243605825	0.083666387	2.911633154	0.003595446	0.020751265
B4galt6	863.4937827	945.129259	910.7215412	994.3799067	1092.91966	1165.639246	1133.920773	1052.876389	1156.826382	1035.100771	-0.271140104	0.048315423	-5.61187476	2.00E-08	4.20E-07
Bace1	858.4967122	907.3240887	882.7300997	871.4565615	703.0185767	737.7716669	674.9765447	755.8857848	730.2591409	791.3243529	0.288765651	0.049913857	5.7852802	7.24E-09	1.62E-07
Bach1	549.6777552	541.2108599	565.8269948	538.6640902	475.6593774	479.8514907	492.7926101	433.0699108	402.5915647	497.7049615	0.26484491	0.064154638	4.12822702	3.66E-05	0.000388385
Bach2	74.95605753	90.53343429	132.9593468	89.94391116	31.91006306	39.98762422	35.83946255	41.71774371	54.94425821	65.86576684	1.24811305	0.186162026	6.704444932	2.02E-11	6.22E-10
Bag2	159.9062561	154.2053002	133.9590412	148.9071418	224.3676309	194.9396681	194.1304222	210.5752778	221.7750059	182.5295271	-0.486871541	0.100322777	-4.853050864	1.22E-06	1.83E-05
Bag6	1750.973504	1797.735338	1778.456226	1747.910007	1595.503153	1653.488262	1699.387849	1651.823995	1695.280112	1707.839827	0.0923594	0.035803996	2.579583542	0.009891953	0.047104538
Bahcc1	678.6021741	686.4623039	637.8049871	702.5618838	597.3164928	548.8301425	671.9899228	596.9610468	599.3919077	635.5467624	0.165836672	0.058533472	2.833193863	0.004608543	0.025405613
Baiap3	106.9373087	92.52318009	92.97157336	98.93830228	56.83979982	56.98236452	59.73243759	63.56989517	61.9371638	76.71466948	0.709923252	0.147127802	4.82521482	1.40E-06	2.07E-05
Bambi	129.923833	132.3180963	130.9599582	116.9270845	67.80888399	58.98174573	70.68338448	58.60349711	70.92804242	93.0149473	0.963535604	0.136226964	7.073016783	1.52E-12	5.34E-11
Baz1a	2085.777227	2026.556106	2067.367889	2130.671318	2330.431793	2317.282824	2430.114669	2294.475904	2435.529118	2235.356316	-0.184839073	0.033609022	-5.499686173	3.80E-08	7.56E-07
Baz1b	2186.718052	2332.97696	2292.299115	2297.567242	2495.965245	2503.225276	2677.008744	2427.575372	2613.348718	2425.187192	-0.159368898	0.035111677	-4.53891442	5.65E-06	7.47E-05
Baz2b	986.421717	965.0267171	936.7135939	995.3792835	659.14224	642.8010594	745.6599292	670.4637381	702.2875186	811.5439774	0.50512843	0.051050582	9.894665396	4.39E-23	4.00E-21
BC005561	106.9373087	104.4616549	84.97401866	118.9258381	115.6739786	130.9594693	128.4247408	130.1196292	152.8449365	119.2579528	-0.341993342	0.126147395	-2.71106147	0.006706819	0.034412456
BC005764	2050.797734	2145.940854	2095.359331	2111.683159	1861.752741	1690.476814	1725.271906	1758.104913	1847.126062	1920.723724	0.241979407	0.036687919	6.595615485	4.23E-11	1.26E-09
BC016579	20.98769611	32.83080584	35.98899614	32.97943409	10.96908418	9.996906056	14.9331094	13.90591457	8.990878616	20.17586944	1.383962892	0.303493097	4.560113252	5.11E-06	6.79E-05
BC023829	145.9144586	153.2104273	163.9498713	170.8934312	206.4182204	195.9393587	205.081369	200.6424816	206.7902082	183.2044251	-0.356924165	0.097392087	-3.664816905	0.000247516	0.002108084
BC033916	0	0	0	0	7.977515764	4.998453028	4.977703132	7.946236896	1.997973026	3.09976465	-4.925560444	1.177731697	-4.182243253	2.89E-05	0.000317756
BC035044	1067.374259	1095.355068	1074.671412	1039.351862	983.2288179	938.7094787	946.7591357	991.2930528	891.0959695	1003.093228	0.170162582	0.045454844	3.743552184	0.000181437	0.001615534
BC043934	14.99121151	23.8769497	12.99602638	7.995014325	6.980326293	6.997834239	4.977703132	7.946236896	7.991892103	10.52813273	1.10098543	0.418889558	2.628342984	0.008580196	0.042048251
BC064078	32.98066531	30.84106003	28.99113578	24.98441977	49.85947352	71.9777236	59.73243759	52.64381944	70.92804242	46.9931975	-1.051018474	0.205283155	-5.119847634	3.06E-07	5.17E-06
BC068281	25.98476661	25.86669551	26.9917471	29.98130372	58.83417876	41.98700544	51.76811257	45.69086215	38.960474	38.45168287	-0.802556589	0.219338599	-3.658984753	0.000253216	0.002147684
BC094916	4.997070502	7.958983234	11.99633205	10.9931447	0	0	1.991081253	1.986559224	0	4.435907884	3.49453317	0.877023053	3.984539699	6.76E-05	0.000671415
Bccip	396.7673978	424.8107301	367.8875161	381.761934	446.7408828	465.8558222	415.1404412	488.6935691	409.5844703	421.9158626	-0.180615322	0.070142902	-2.5749622	0.010025104	0.047611754
Bckdha	839.5078443	814.8009086	742.7728925	774.5170128	707.0073346	664.7942527	709.8204666	663.5107808	678.3118423	732.7825928	0.211708244	0.052606994	4.024336481	5.71E-05	0.000577011
Bcl2l1	141.9168022	125.3539859	138.9575129	128.919606	102.7105155	122.9619445	101.5451439	111.2473165	94.90371873	118.7240607	0.326693331	0.120596038	2.708988933	0.006748859	0.034590927
Bcl2l13	653.6168216	664.5751	708.7832851	704.5606374	769.8302712	789.7555784	785.4815542	802.5699265	810.178062	743.2612485	-0.213088908	0.05088761	-4.187441862	2.82E-05	0.000312249
Bcl2l14	22.98652431	19.89745808	22.99296976	27.98255014	16.952221	11.99628727	12.94202814	6.952957284	6.99290559	16.63287795	1.071248178	0.329344201	3.25267053	0.00114326	0.007943933
Bcl7a	609.6426012	626.7699297	617.8111004	595.6285672	523.524472	511.8415901	588.3645102	511.5390002	601.3898808	576.2790724	0.162241958	0.060619788	2.6763861	0.007442086	0.037498881
Bclaf1	2001.826443	1947.961147	2006.386535	2095.69313	2093.100699	2143.336658	2186.207216	2156.410038	2221.746005	2094.740874	-0.101833181	0.034322851	-2.966920784	0.003007984	0.018020073
Bdh1	32.98066531	17.90771228	16.99480373	14.99065186	30.91287358	43.98638665	31.85730005	35.75806603	37.96148749	29.26110522	-0.800900581	0.260233317	-3.077625076	0.002086573	0.013296786
Bdp1	542.6818565	528.2775122	557.8294401	572.6429011	633.2153138	685.7877555	723.7580354	676.4234158	707.2824511	625.3220757	-0.31638299	0.056738809	-5.576130303	2.46E-08	5.09E-07
Bet1	237.8605559	260.6567009	277.9150257	263.8354727	305.139978	314.9025408	290.6978629	282.0914098	311.683792	282.7537043	-0.210347256	0.080060155	-2.627365096	0.008604895	0.042122423
Bex4	2.998242301	2.984618713	2.999083012	2.998130372	41.88195776	35.9888618	36.83500318	38.73790487	37.96148749	22.5983655	-3.676016917	0.464457572	-7.914645255	2.48E-15	1.16E-13
Bex6	250.8529392	234.7900054	223.9315315	233.854169	189.4659994	209.9350272	213.0456941	213.5551166	177.8195993	216.3611202	0.232340602	0.090805502	2.558662155	0.01050758	0.049408792
Bfsp2	27.98359481	57.70262845	50.9844112	36.97694125	9.971894705	7.997524845	9.955406264	7.946236896	5.993919077	23.94583972	2.374298196	0.320140741	7.416420009	1.20E-13	4.64E-12
Bin1	265.8441507	315.3747106	330.8988256	289.8192693	255.2805044	251.9220326	242.9119128	269.1787749	240.7557496	273.5539923	0.253799841	0.082951079	3.059632801	0.002216085	0.01396036
Birc3	217.8722739	207.928437	233.9284749	203.8728653	191.4603783	172.9464748	195.1259628	175.8104913	176.8206128	197.3073301	0.242940344	0.093660121	2.593850417	0.009490777	0.045484506
Blm	496.7088079	489.4774689	485.8514479	517.6771776	561.4176719	552.8289049	593.3422133	592.9879284	582.409137	541.4111953	-0.21312158	0.058312319	-3.654829472	0.000257353	0.002175028
Blnk	73.95664343	133.3129692	139.9572072	117.9264613	22.93535782	24.99226514	19.91081253	14.89919418	11.98783815	62.20874988	2.618044187	0.221337179	11.82830738	2.79E-32	5.54E-30
Blvrb	288.830675	234.7900054	258.9208333	275.8279942	482.6397037	466.8555128	422.1092256	385.3924895	420.5733219	359.5488624	-0.718971255	0.080135551	-8.971938785	2.91E-19	2.01E-17
Bmf	30.98183711	56.70775554	51.98410553	37.97631805	10.96908418	14.99535908	14.9331094	12.91263496	10.98885164	26.93878394	1.777065709	0.278077644	6.390537838	1.65E-10	4.61E-09
Bmi1	428.748649	429.7850946	476.8541988	493.6921346	404.858925	391.8787174	390.2519256	421.1505555	383.610821	424.5367802	0.198918128	0.067119514	2.963640788	0.00304023	0.018151881
Bmp1	43.97422041	31.83593294	32.98991313	50.96821632	50.85666299	56.98236452	67.6967626	69.52957284	57.94121775	51.41942928	-0.601757355	0.192244146	-3.130172586	0.001747036	0.011444168
Bmp2k	218.871688	222.8515306	233.9284749	231.8554154	265.2523991	290.9099662	270.7870504	255.2728603	255.7405473	249.4966591	-0.23810213	0.084056755	-2.832635285	0.004616603	0.025438992
Bms1	841.5066725	814.8009086	810.7521075	810.4945772	921.4030707	924.7138102	893.9954825	897.9247693	958.0280659	874.8466072	-0.16582452	0.046992312	-3.528758499	0.000417514	0.003304348
Bmx	69.95898702	57.70262845	61.98104891	53.9663467	43.8763367	36.98855241	39.82162506	41.71774371	50.94831216	50.77350901	0.513247326	0.182585251	2.811001009	0.004938763	0.026873787
Bmyc	124.9267625	129.3334776	123.9620978	119.9252149	102.7105155	88.9724639	71.6789251	102.3078	94.90371873	106.5245529	0.435084821	0.128758949	3.379064717	0.000727329	0.005383438
Bod1l	661.6121344	644.677642	605.8147683	671.5812033	714.9848503	779.7586724	825.3031793	725.0941168	807.1811024	715.1119633	-0.254341273	0.056031696	-4.539239205	5.65E-06	7.46E-05
Bpifc	58.96543192	50.73851812	61.98104891	50.96821632	26.9241157	32.98978999	32.85284067	35.75806603	39.95946052	43.45972091	0.724049623	0.197628077	3.66369816	0.0002486	0.002114798
Brca1	402.7638824	411.8773824	410.8743726	405.746977	501.5863036	517.8397337	485.8238257	509.552441	490.5023778	459.6185885	-0.2970558	0.062293082	-4.768680399	1.85E-06	2.67E-05
Brca2	436.7439618	477.538994	449.8624517	432.7301504	516.5441457	498.8456122	514.6945039	539.3508293	565.4263663	492.4152239	-0.230263307	0.062555239	-3.680959598	0.000232358	0.001998026
Brd2	2812.351278	2846.331379	2795.145367	2785.263116	2551.807855	2482.231774	2447.03886	2436.514888	2471.492633	2625.353017	0.18140181	0.030189619	6.008747825	1.87E-09	4.48E-08
Brip1	232.8634854	185.0463602	199.9388674	224.8597779	257.2748834	246.9235796	259.8361035	238.3871069	263.7324394	234.3180671	-0.265494838	0.089308812	-2.97277314	0.002951225	0.017721735
Brix1	403.7632965	366.1132288	398.8780405	371.7681661	424.8027144	476.8524189	423.1047662	447.969105	462.5307555	419.531388	-0.215095618	0.067297787	-3.19617667	0.001392618	0.009393603
Bscl2	575.6625218	603.8878529	607.814157	584.6354225	519.5357141	519.8391149	482.8372038	513.5255594	490.5023778	544.2488805	0.231058285	0.057681985	4.005727027	6.18E-05	0.000620004
Bst1	15.99062561	35.81542455	33.98960746	33.97881088	6.980326293	3.998762422	3.982162506	2.979838836	0.998986513	15.41272723	2.982736201	0.437357324	6.819906837	9.11E-12	2.91E-10
Bst2	356.7908338	398.9440346	391.8801802	333.7918481	317.1062516	312.9031596	354.412463	338.7083477	288.7071022	343.6938023	0.200157221	0.077156775	2.594162611	0.009482163	0.045471136
Btaf1	720.5775663	682.4828123	727.7774775	705.5600142	1016.13607	975.6980311	1014.455898	932.6895557	1085.89834	873.475085	-0.503093086	0.051082259	-9.848685095	6.94E-23	6.21E-21
Btbd3	24.98535251	20.89233099	28.99113578	19.98753581	35.89882094	31.99009938	39.82162506	47.67742138	40.95844703	32.35586321	-0.727973813	0.237513375	-3.064980288	0.002176843	0.013771757
Btg1	558.6724821	563.0980638	682.7912323	679.5762177	410.8420618	378.8827395	364.3678693	392.3454468	387.606767	490.9092089	0.682997057	0.070114712	9.741137614	2.01E-22	1.76E-20
Btg2	424.7509926	275.5797945	707.7835907	724.5481732	106.6992733	156.9514251	142.3623096	233.4207088	178.8185858	327.8794282	1.703934794	0.348713597	4.886344584	1.03E-06	1.57E-05
Btnl10	31.98125121	19.89745808	16.99480373	35.97756446	80.77234711	80.97493906	59.73243759	60.59005633	70.92804242	50.8721	-1.429480797	0.213280191	-6.70236083	2.05E-11	6.29E-10
Btnl9	181.8933663	178.0822499	179.9449807	172.8921848	131.6290101	106.9668948	117.4737939	112.2405962	123.8743276	144.9997116	0.589413197	0.108180395	5.448428951	5.08E-08	9.87E-07
Bub1	450.7357593	405.9081449	456.8603121	459.7133237	481.6425142	545.8310707	524.6499101	490.6801283	583.4081235	488.8254763	-0.244683344	0.066921071	-3.656297469	0.000255884	0.002165176
Bub1b	863.4937827	919.2625635	904.7233752	929.4204153	1103.888744	1015.685655	1053.281983	1044.930152	1028.956108	984.8491976	-0.214740327	0.045750707	-4.693705104	2.68E-06	3.73E-05
Bud31	276.8377058	271.6003029	254.922056	267.8329799	319.1006306	306.9050159	294.6800254	302.9502817	312.6827785	289.7235307	-0.198291882	0.077374225	-2.562764032	0.01038426	0.048943611
Bzrap1	1880.897337	2155.889584	2036.377365	2290.571604	1811.893268	1693.475886	1887.545028	1773.004107	1970.001403	1944.406176	0.194537276	0.04867619	3.996559232	6.43E-05	0.0006418
Bzw2	947.4445671	988.9036668	979.7004504	926.422285	1103.888744	1094.661213	1033.37117	1123.399241	1058.925704	1028.524116	-0.172787112	0.044972914	-3.842026149	0.000122023	0.001128672
C030017K20Rik	0	0	0	0	2.991568411	5.998143634	1.991081253	1.986559224	3.995946052	1.884810953	-4.206987096	1.261023061	-3.336169835	0.000849413	0.006128456
C130026I21Rik	26.98418071	40.78978907	37.98838481	41.97382521	19.94378941	31.99009938	20.90635315	21.85215146	23.97567631	29.60047217	0.638337442	0.243421147	2.622358203	0.00873236	0.042662365
C1qa	102.9396523	53.72313683	89.97249035	57.96385386	12.96346312	11.99628727	16.92419065	15.89247379	12.98682467	41.70693032	2.427349707	0.255321028	9.50704971	1.96E-21	1.57E-19
C1qb	102.9396523	36.81029746	46.98563385	48.96946274	8.974705234	10.99659666	17.91973128	15.89247379	17.98175723	34.16336784	2.037249512	0.295232413	6.900494061	5.18E-12	1.70E-10
C1qbp	1475.135212	1454.504186	1450.556483	1407.122521	1615.446942	1614.500328	1603.815949	1599.180175	1519.458486	1526.635587	-0.136573449	0.037733222	-3.619448434	0.000295232	0.002450268
C1qc	126.9255907	58.69750135	70.97829794	69.95637535	8.974705234	8.997215451	17.91973128	21.85215146	13.98581118	44.25415333	2.507876921	0.267119046	9.388611406	6.08E-21	4.75E-19
C1qtnf6	6.995898702	8.953856138	7.997554697	9.993767907	171.5165889	176.9452372	176.2106909	189.7164059	173.8236532	102.4615171	-4.387815987	0.266348498	-16.47396559	5.64E-61	2.88E-58
C2cd2	141.9168022	141.2719524	130.9599582	152.904649	165.5334521	180.9439996	180.1928534	170.8440933	174.8226398	159.9322667	-0.299452289	0.103726242	-2.886948218	0.003889982	0.022074107
C2cd4b	16.99003971	7.958983234	11.99633205	9.993767907	0	0	0	0	0	5.215458099	5.999660623	1.019053337	5.8874844	3.92E-09	9.12E-08
C330027C09Rik	394.7685696	390.9850514	442.8645914	422.7363825	451.7268301	475.8527283	495.779232	505.5793225	505.4871755	453.9755426	-0.238074181	0.0653838	-3.641179953	0.000271391	0.002284224
C530008M17Rik	104.9384805	85.55906977	109.9663771	101.9364326	137.6121469	160.9501875	142.3623096	152.9650603	135.8621658	125.7946922	-0.536998186	0.120594625	-4.45291975	8.47E-06	0.000106634
Cables1	94.94433953	98.49241752	101.9688224	102.9358094	148.5812311	137.9573036	131.4113627	137.0725865	122.8753411	119.5821349	-0.445164085	0.120634639	-3.690184589	0.000224091	0.001938601
Cacfd1	205.8793047	220.8617847	207.9364221	227.8579083	185.4772415	181.9436902	186.1660971	176.8037709	163.8337881	195.1955564	0.269876196	0.093438244	2.888284107	0.003873498	0.022006764
Cacna1a	62.96308832	55.71288264	63.98043758	57.96385386	49.85947352	35.9888618	38.82608443	37.74462526	45.95337959	49.88807633	0.529513011	0.183409528	2.887052913	0.003888688	0.022074107
Cacna1e	21.98711021	36.81029746	33.98960746	33.97881088	11.96627365	11.99628727	10.95094689	10.92607573	7.991892103	20.06636685	1.557630657	0.306430397	5.083146682	3.71E-07	6.18E-06
Cacna2d4	24.98535251	16.91283937	6.99786036	9.993767907	3.988757882	4.998453028	3.982162506	4.96639806	2.996959539	8.869172351	1.814161957	0.491938143	3.687784701	0.000226215	0.001953426
Cacnb1	45.97304862	41.78466198	46.98563385	44.97195558	21.93816835	25.99195575	19.91081253	20.85887185	15.98378421	31.59987697	1.101601216	0.233044156	4.727006392	2.28E-06	3.21E-05
Cacybp	980.4252324	839.6727312	950.7093147	932.4185457	996.192281	1096.660594	1060.250767	1054.862948	1097.886178	1001.008732	-0.196918875	0.049208878	-4.001694063	6.29E-05	0.000628906
Cad	2044.801249	2093.212591	1965.399067	1990.758567	2291.541403	2349.272923	2393.279666	2234.879127	2299.666953	2184.756838	-0.193302187	0.034148657	-5.660608737	1.51E-08	3.22E-07
Calcoco1	286.8318468	268.6156841	280.9141087	248.8448209	172.5137784	213.9337896	195.1259628	195.6760836	193.8033835	228.4732732	0.482299884	0.088947578	5.422293604	5.88E-08	1.13E-06
Calcrl	204.8798906	198.9745808	174.946509	195.877851	130.6318206	129.9597787	116.4782533	118.2002738	110.8875029	153.4262734	0.675892214	0.106585175	6.341334209	2.28E-10	6.25E-09
Camk1g	0	7.958983234	5.998166023	6.995637535	0	1.999381211	0	1.986559224	0	2.770969692	2.715853842	1.009942816	2.689116453	0.007164142	0.036328806
Camkk2	339.8007941	331.2926771	318.9024936	326.7962105	389.901083	415.8712919	435.0512537	387.3790487	381.6128479	369.6230778	-0.288099747	0.070722365	-4.073672395	4.63E-05	0.000478702
Camkv	2.998242301	5.969237425	3.998777349	2.998130372	0	0	0	0	0.998986513	1.884819329	3.867117693	1.17380089	3.294526121	0.000985878	0.006985828
Camp	229.8652431	236.7797512	386.8817085	330.7937177	108.6936523	168.9477123	159.2865002	174.8172117	169.8277072	218.4325783	0.921504487	0.212979462	4.326729337	1.51E-05	0.00017739
Camsap2	78.95371393	70.6359762	93.9712677	68.95699856	146.5868522	170.9470936	150.3266346	150.978501	161.8358151	121.4658725	-0.998902428	0.12737028	-7.842507895	4.42E-15	2.00E-13
Cand2	121.9285202	129.3334776	100.9691281	94.94079511	73.79202082	65.97957997	90.594197	85.42204663	67.93108288	92.32120536	0.542623895	0.143363768	3.784944443	0.000153743	0.00138185
Canx	5132.990819	4852.990027	5059.45304	5032.861518	5364.879351	5448.313801	5305.235998	5228.623878	5303.619397	5192.107537	-0.086612457	0.025915184	-3.342150965	0.000831318	0.006034443
Capg	418.754508	457.641536	446.8633687	424.735136	341.0387989	368.8858335	356.4035443	343.6747458	364.6300772	391.4030609	0.300187097	0.067344983	4.457452998	8.29E-06	0.000105051
Capn1	927.4562851	974.9754462	950.7093147	957.4029655	839.6335341	914.7169041	911.9152138	847.2675091	860.1273876	909.3560622	0.123120049	0.047036081	2.617566065	0.008855934	0.043146179
Capns1	1643.036781	1679.345462	1731.470592	1719.927457	1518.719564	1461.547665	1531.141483	1481.973181	1488.489904	1583.961343	0.178474623	0.036796791	4.850276846	1.23E-06	1.85E-05
Caprin1	4276.492935	4013.317296	4255.698793	4406.25227	4614.992869	4807.512122	4647.183644	4677.353693	4659.273096	4484.230747	-0.143551876	0.029069697	-4.938196559	7.88E-07	1.23E-05
Car1	1887.893236	1482.360627	1627.502381	1893.819018	3001.540306	2997.072436	2719.816991	2691.787749	2689.271693	2332.340493	-0.710821348	0.085312372	-8.331984389	7.95E-17	4.23E-15
Car2	1513.112948	1211.755197	1311.59897	1573.019069	2840.992801	2840.121011	2553.561707	2435.521609	2710.25041	2109.992636	-0.932267434	0.090202429	-10.33528081	4.88E-25	5.58E-23
Car3	66.96074472	65.66161168	62.98074324	58.96323065	37.89319988	45.98576786	40.81716568	35.75806603	43.95540657	50.99732626	0.638701612	0.179991207	3.548515638	0.000387409	0.003107094
Carhsp1	115.9320356	101.4770362	119.9633205	119.9252149	151.5727995	180.9439996	144.3533908	148.9919418	140.8570983	136.0018708	-0.423670829	0.116788483	-3.627676456	0.000285983	0.002387368
Carm1	502.7052925	567.0775554	572.8248552	562.6491331	631.2209348	648.799203	698.8695197	662.5175012	611.3797459	606.4493046	-0.2388198	0.058786239	-4.062511986	4.85E-05	0.000500274
Carns1	96.94316773	92.52318009	94.97096203	109.931447	50.85666299	54.98298331	38.82608443	46.68414177	53.9452717	71.07376678	1.00709597	0.157449955	6.396292532	1.59E-10	4.45E-09
Cars	318.813098	297.4669984	297.9089125	287.8205157	370.954483	343.8935683	326.5373255	326.7889924	370.6239963	326.7564322	-0.210662044	0.075463754	-2.791565931	0.005245367	0.028135314
Casc4	60.96426012	59.69237425	60.98135457	60.96198423	97.72456811	123.9616351	103.5362251	109.2607573	111.8864894	87.66329426	-0.84931978	0.144793426	-5.865734401	4.47E-09	1.04E-07
Casc5	517.696504	552.1544619	503.8459459	565.6472635	675.0972715	656.7967279	710.8160073	679.4032546	695.294613	617.4168944	-0.353789119	0.056469027	-6.265188893	3.72E-10	9.77E-09
Casd1	396.7673978	376.0619578	389.8807915	405.746977	418.8195776	455.8589162	437.042335	459.8884604	464.5287285	422.7327935	-0.189764143	0.06566015	-2.890096079	0.003851241	0.02191514
Casp2	987.4211311	964.0318442	1045.680277	1016.366196	825.6728816	923.7141196	880.0579138	859.1868644	898.0888751	933.3577892	0.193650009	0.047456267	4.080599264	4.49E-05	0.000467505
Casp3	462.7287285	413.8671282	455.8606178	443.7232951	719.9707977	705.7815676	643.1192447	653.5779847	728.2611679	580.7656147	-0.636190767	0.060734682	-10.47491725	1.13E-25	1.38E-23
Casp4	174.8974676	146.2463169	152.9532336	152.904649	102.7105155	100.9687512	109.5094689	114.2271554	122.8753411	130.8103221	0.510126061	0.115254395	4.426087727	9.60E-06	0.000119011
Casp8	830.5131174	794.9034505	788.758832	816.490838	726.951124	730.7738327	722.7624948	708.2083634	696.2935995	757.2950725	0.171784135	0.049402161	3.477259522	0.000506567	0.00393477
Casp8ap2	489.7129092	404.913272	522.8401383	467.708338	539.4795035	574.8220982	599.3154571	522.4650759	566.4253528	520.8535717	-0.250168767	0.067417326	-3.710748893	0.000206647	0.001805163
Cass4	18.98886791	29.84618713	20.99358108	30.98068051	14.95784206	13.99566848	9.955406264	7.946236896	11.98783815	17.73914539	1.099132334	0.318663075	3.449198925	0.000562252	0.004311104
Casz1	171.8992253	197.9797079	174.946509	171.892808	123.6514943	120.9625633	139.3756877	138.0658661	128.8692602	151.9603469	0.460838261	0.106396444	4.331331414	1.48E-05	0.000174725
Cav2	14.99121151	19.89745808	31.99021879	19.98753581	14.95784206	5.998143634	13.93756877	8.939516508	9.989865129	15.63215114	1.012242991	0.347396632	2.913796216	0.003570629	0.020663697
Cbl	605.6449448	703.3751433	679.7921493	736.5406947	702.0213872	823.745059	838.2452074	832.3683149	867.1202932	754.3170215	-0.254332028	0.061697911	-4.122214575	3.75E-05	0.00039837
Cbx4	594.6513897	653.6314981	656.7991795	619.6136102	493.6087879	505.8434464	524.6499101	508.5591614	516.4760272	563.7592234	0.308048816	0.057360763	5.370375107	7.86E-08	1.49E-06
Cbx5	1971.84402	1937.017545	2007.386229	2148.6601	2357.355908	2435.246315	2399.25291	2324.274292	2440.524051	2224.61793	-0.246160945	0.035427204	-6.948359287	3.70E-12	1.24E-10
Cbx7	168.900983	141.2719524	136.9581242	142.9108811	112.6824102	120.9625633	106.522847	106.2809185	126.8712871	129.2624407	0.363491948	0.116627373	3.116694983	0.001828907	0.011898712
Cc2d2a	16.99003971	23.8769497	21.99327542	20.9869126	51.85385246	48.98483968	45.79486882	51.65053983	32.96655493	35.01087035	-1.141657272	0.238246214	-4.791922001	1.65E-06	2.40E-05
Ccar1	1101.354339	1103.314051	1056.676914	1121.300759	1248.481217	1242.615423	1225.510511	1224.713762	1250.731114	1174.966454	-0.176668199	0.041139004	-4.294420912	1.75E-05	0.000202969
Ccdc116	30.98183711	55.71288264	33.98960746	44.97195558	19.94378941	23.99257453	23.89297503	27.81182914	31.96756841	32.58500215	0.698663363	0.238913419	2.924337046	0.003451908	0.020106835
Ccdc132	229.8652431	236.7797512	242.9257239	238.851053	262.2608307	268.9167729	295.675566	277.1250118	293.7020348	260.6779986	-0.237518023	0.082163791	-2.890787045	0.003842784	0.021884434
Ccdc135	76.95488573	90.53343429	86.97340734	80.94952004	47.86509458	47.98514907	41.81270631	35.75806603	42.95642006	61.30985372	0.954553148	0.1673905	5.702552721	1.18E-08	2.57E-07
Ccdc40	103.9390664	100.4821633	99.96943372	114.9283309	78.77796817	71.9777236	77.65216886	67.54301362	74.92398847	87.79931746	0.4990494	0.137431325	3.631263837	0.000282037	0.002358684
Ccdc6	382.7756004	421.8261114	370.8865991	385.7594412	417.8223881	479.8514907	463.9219319	423.1371147	446.5469713	421.391961	-0.193130531	0.068069492	-2.837255379	0.00455032	0.025104003
Ccdc88b	1138.33266	1164.001298	1162.644514	1138.290165	1063.003976	996.6915338	1068.215092	1002.219129	999.9854994	1081.487096	0.165590471	0.043229787	3.830471553	0.000127898	0.001174657
Ccdc9	499.7070502	492.4620876	495.8483912	517.6771776	457.7099669	431.8663416	473.8773382	443.002707	440.5530522	472.5226792	0.157984051	0.061417748	2.572286611	0.010102922	0.047885906
Ccl3	102.9396523	64.66673878	180.944675	147.907765	8.974705234	20.99350272	30.86175942	34.76478642	25.97364934	68.6696927	2.351667209	0.429874094	5.470595322	4.49E-08	8.77E-07
Ccl4	60.96426012	31.83593294	111.9657658	117.9264613	4.985947352	5.998143634	9.955406264	20.85887185	12.98682467	41.9419571	2.87987832	0.545481603	5.279515023	1.30E-07	2.37E-06
Ccl9	1651.032094	1520.165798	1528.532642	1501.06394	946.3328075	1022.68349	1052.286442	1042.943593	1004.980432	1252.224582	0.612583408	0.043730479	14.00815699	1.39E-44	4.62E-42
Ccm2	468.7252131	494.4518334	435.866731	452.7176862	402.8645461	397.876861	362.376788	389.3656079	398.5956187	422.5378762	0.246642517	0.066135067	3.729375788	0.000191955	0.001698609
Ccm2l	26.98418071	34.82055165	36.98869048	37.97631805	43.8763367	53.9832927	42.80824694	53.63709905	55.94324472	43.00199567	-0.54961468	0.203558252	-2.700036354	0.00693319	0.035383518
Ccna2	1052.383048	1036.657566	1048.67936	1029.358094	1264.436249	1262.609235	1202.613077	1228.68688	1182.800031	1145.358171	-0.237543191	0.042211647	-5.627432421	1.83E-08	3.86E-07
Ccnb1	544.6806847	600.9032342	600.8162966	591.6310601	669.1141347	671.792087	703.8472229	695.2957284	715.2743432	643.706088	-0.24158455	0.054823638	-4.406576427	1.05E-05	0.000128684
Ccnd1	280.8353622	321.3439481	310.9049389	307.8080515	201.432273	242.9248172	245.8985347	278.1182914	245.7506822	270.5574332	0.329904103	0.086350842	3.820508247	0.000133177	0.001216111
Ccnd2	1363.200833	1306.268123	1241.620367	1210.245294	1420.994995	1516.530649	1430.59188	1486.939579	1437.541592	1379.325924	-0.187967684	0.042135507	-4.461028219	8.16E-06	0.000103497
Ccne1	151.9109433	191.0155976	189.9419241	182.8859527	294.1708938	292.9093474	233.9520472	239.3803865	235.760817	223.5475455	-0.534671115	0.099765335	-5.359287509	8.36E-08	1.57E-06
Ccnf	358.789662	383.0260681	371.8862934	338.788732	458.7071564	453.859535	423.1047662	359.5672196	433.5601466	397.9210644	-0.22944458	0.074012245	-3.100089432	0.001934622	0.012489886
Ccng1	487.714081	407.8978907	454.8609234	439.7257879	500.5891142	504.8437558	492.7926101	522.4650759	505.4871755	479.5973794	-0.17499582	0.0634412	-2.758393941	0.005808615	0.030528584
Ccng2	336.8025518	312.3900919	292.9104408	371.7681661	233.3423361	241.9251266	238.9297503	249.3131826	245.7506822	280.3480365	0.441585059	0.082449645	5.355815148	8.52E-08	1.60E-06
Ccnl1	1077.3684	998.8523959	1275.609974	1315.179857	887.4986287	853.7357772	942.7769732	964.4745033	1061.922663	1041.935464	0.308553058	0.102322057	3.015508736	0.002565485	0.015840433
Ccr1	67.96015882	58.69750135	60.98135457	49.96883953	23.93254729	18.99412151	12.94202814	12.91263496	16.98277072	35.93021743	1.792385231	0.236505304	7.578625939	3.49E-14	1.43E-12
Ccr2	386.7732568	441.7235695	416.8725386	405.746977	615.2659033	584.8190043	660.0434353	600.9341653	650.3402199	529.1687856	-0.592138948	0.06253638	-9.46871167	2.83E-21	2.24E-19
Ccr3	32.98066531	16.91283937	15.99510939	21.98628939	1.994378941	9.996906056	1.991081253	5.959677672	3.995946052	12.42365483	2.198450855	0.43839107	5.014816687	5.31E-07	8.64E-06
Ccrl2	39.97656401	22.8820768	60.98135457	57.96385386	15.95503153	22.99288393	18.9152719	26.81854952	23.97567631	32.2734736	1.064177343	0.264433093	4.024372788	5.71E-05	0.000577011
Ccrn4l	2022.814139	1927.068816	2015.383784	1992.757321	1734.112489	1775.450516	1790.977587	1773.997387	1868.104779	1877.851869	0.153627575	0.035249023	4.358349912	1.31E-05	0.000156425
Cct5	3440.982747	3133.849648	3267.001094	3285.950888	3735.471756	3512.912788	3378.864886	3452.639931	3397.55313	3400.580763	-0.090955886	0.034371919	-2.646226546	0.008139528	0.040344976
Cct6a	1764.965301	1656.463386	1705.478539	1696.941791	1909.617836	1922.405035	1884.558406	1915.043092	1891.081469	1816.283873	-0.158878089	0.034822889	-4.562461442	5.06E-06	6.73E-05
Cct7	2331.633096	2429.479632	2451.250515	2421.489964	2643.549286	2645.181342	2570.485897	2573.587475	2469.49466	2504.016874	-0.099510379	0.032515227	-3.060423959	0.002210239	0.013948109
Cct8	2719.405767	2572.74133	2780.149952	2790.26	2895.838222	3053.05511	2875.121329	2936.134533	2931.026429	2839.30363	-0.11367492	0.032485575	-3.49924294	0.000466581	0.003661971
Cd14	56.96660372	48.74877231	70.97829794	68.95699856	24.92973676	35.9888618	30.86175942	37.74462526	28.97060887	44.90514052	0.953844787	0.201313478	4.738106932	2.16E-06	3.06E-05
Cd163	156.9080138	133.3129692	136.9581242	107.9326934	70.8004524	71.9777236	79.64325011	81.44892819	68.93006939	100.879136	0.843243352	0.136112916	6.195175127	5.82E-10	1.49E-08
Cd177	134.9209035	170.1232666	207.9364221	216.8647636	51.85385246	52.9836021	61.72351884	61.58333595	58.94020426	112.9922077	1.667910479	0.14614553	11.41266848	3.61E-30	6.01E-28
Cd180	217.8722739	218.8720389	199.9388674	201.8741117	167.527831	161.9498781	150.3266346	157.9314583	163.8337881	182.2363202	0.387087259	0.096121851	4.0270475	5.65E-05	0.000571773
Cd19	117.9308638	241.7541157	227.9303089	163.8977937	8.974705234	16.9947403	13.93756877	19.86559224	12.98682467	91.58583481	3.690390912	0.315696949	11.68966288	1.44E-31	2.54E-29
Cd1d1	216.8728598	270.60543	273.9162484	257.839212	196.4463257	181.9436902	165.259744	226.4677515	222.7739924	223.5694727	0.359707496	0.099083554	3.630345123	0.000283043	0.002364198
Cd244	110.9349651	113.4155111	99.96943372	110.9308238	62.82293664	90.97184511	77.65216886	83.43548741	78.91993452	92.11701181	0.466371528	0.137345133	3.395617426	0.00068474	0.005102544
Cd248	1.998828201	0	0	1.998753581	3.988757882	5.998143634	12.94202814	6.952957284	3.995946052	4.20837942	-2.76276313	0.889549375	-3.105800767	0.001897645	0.012273733
Cd24a	2266.67118	2219.561449	2330.2875	2370.521747	2564.771318	2695.165873	2563.517113	2511.010859	2543.419662	2451.658522	-0.165296235	0.033257042	-4.970262744	6.69E-07	1.06E-05
Cd27	426.7498208	424.8107301	405.8759009	409.7444842	351.0106936	387.879955	369.3455724	382.4126506	352.6422391	390.0524496	0.177056992	0.067412355	2.626476902	0.008627385	0.042207185
Cd300lb	229.8652431	241.7541157	232.9287806	253.8417048	194.4519467	175.9455466	190.1482596	204.6156001	194.80237	213.1503964	0.319500639	0.089701147	3.56183447	0.000368273	0.002980361
Cd34	2786.366512	2484.197642	2548.220865	2543.413932	2350.375582	2358.270139	2374.364394	2471.279675	2356.609184	2474.788658	0.120940431	0.035514486	3.405383104	0.000660713	0.004954481
Cd37	1525.105917	1595.776138	1576.51797	1592.007228	1244.492459	1156.642031	1122.969827	1151.21107	1187.794964	1350.279734	0.423212474	0.040477257	10.45556209	1.38E-25	1.67E-23
Cd44	1253.265282	1191.857739	1252.617004	1283.199799	1419.000616	1506.533743	1426.609718	1479.986622	1435.543619	1360.957127	-0.223176343	0.040086686	-5.567343244	2.59E-08	5.30E-07
Cd47	3023.227654	2913.982737	2974.090653	2958.1553	2684.434055	2628.186602	2745.701048	2711.653341	2666.295003	2811.747377	0.143022696	0.029674083	4.819784947	1.44E-06	2.11E-05
Cd48	764.5517868	807.8367982	833.7450772	739.5388251	610.2799559	611.8106506	583.3868071	606.893843	571.4202854	681.0515588	0.398159955	0.054036121	7.368403699	1.73E-13	6.60E-12
Cd52	482.7170105	514.3492915	537.8355534	541.6622205	232.3451466	207.935646	223.9966409	227.4610312	205.7912217	352.6770847	1.241783582	0.074043637	16.77096948	3.98E-63	2.59E-60
Cd5l	81.95195623	38.80004327	45.98593951	50.96821632	7.977515764	16.9947403	9.955406264	18.87231263	6.99290559	30.94433732	2.161898464	0.293077639	7.376538422	1.62E-13	6.23E-12
Cd68	304.8213006	294.4823797	292.9104408	271.8304871	134.6205785	150.9532814	148.3355533	157.9314583	144.8530444	211.1931693	0.981898061	0.091677011	10.71040654	9.10E-27	1.23E-24
Cd69	320.8119262	235.7848783	725.7780888	674.5793337	129.6346312	145.9548284	137.3846064	175.8104913	177.8195993	302.6175982	1.673966769	0.357235459	4.685891966	2.79E-06	3.86E-05
Cd72	270.8412212	246.7284803	262.9196107	263.8354727	181.4884836	166.9483311	153.3132565	193.6895243	171.8256802	212.3988956	0.589848124	0.091646593	6.436116205	1.23E-10	3.45E-09
Cd79a	109.935551	229.8156409	227.9303089	161.8990401	16.952221	17.9944309	12.94202814	15.89247379	14.98479769	89.81627693	3.533459583	0.296446306	11.91939151	9.38E-33	1.97E-30
Cd79b	244.8564546	306.4208545	289.9113578	260.8373424	158.5531258	159.9504969	173.224069	151.9717806	170.8266937	212.9502417	0.758163473	0.094122908	8.055036644	7.95E-16	3.92E-14
Cd81	575.6625218	589.9596322	626.8083494	642.5992764	740.9117766	680.7893024	674.9765447	654.5712643	657.3331255	649.2901993	-0.1633157	0.056583259	-2.886290078	0.003898127	0.022102782
Cd82	290.8295032	303.4362358	320.9018822	329.7943409	407.8504934	382.881502	366.3589505	365.5268972	399.5946052	351.9082678	-0.304714928	0.072851381	-4.182692564	2.88E-05	0.000317373
Cd84	500.7064643	518.3287831	453.8612291	479.7008595	363.9741567	383.8811926	390.2519256	348.6411438	353.6412256	421.4429978	0.407382649	0.066930718	6.086631962	1.15E-09	2.86E-08
Cd93	2561.498339	2629.449086	2644.191522	2666.337278	2307.496435	2344.27447	2425.136966	2354.072681	2413.551415	2482.889799	0.148299023	0.031354319	4.729779808	2.25E-06	3.18E-05
Cd96	37.97773581	32.83080584	30.99052445	27.98255014	9.971894705	17.9944309	22.89743441	17.87903302	12.98682467	23.50124822	0.988886985	0.27603605	3.582455927	0.000340379	0.002782973
Cd97	484.7158387	529.2723851	547.8324968	570.6441475	468.6790511	461.8570598	478.8550413	463.8615788	438.5550792	493.8080754	0.205398345	0.062642645	3.278890045	0.001042162	0.007326903
Cdan1	489.7129092	441.7235695	419.8716216	483.6983667	575.3783245	563.8255016	567.4581571	503.5927633	549.4425821	510.5226439	-0.266778649	0.06397176	-4.17025649	3.04E-05	0.000332382
Cdc123	554.6748257	562.1031909	540.8346364	571.6435243	635.2096927	634.8035346	627.1905946	602.9207245	637.3533952	596.303791	-0.171074583	0.055249735	-3.09638741	0.001958942	0.012624099
Cdc14a	417.7550939	346.2157707	405.8759009	369.7694125	297.1624622	299.9071817	319.5685411	319.8360351	327.6675762	344.8619971	0.299028599	0.074619975	4.007353253	6.14E-05	0.00061705
Cdc20	656.6150639	721.2828556	718.7802284	696.5656231	836.6419657	760.7645509	740.6822261	737.0134721	779.2094801	738.617274	-0.142552366	0.053569416	-2.661077482	0.007789103	0.039000061
Cdc23	612.6408435	649.6520065	643.8031531	587.6335529	746.8949134	725.7753797	694.8873572	675.4301362	726.2631949	673.6645042	-0.195313086	0.054512856	-3.582881193	0.000339825	0.002780034
Cdc25b	210.8763752	320.3490752	370.8865991	291.8180229	230.3507677	210.9347178	210.0590722	229.4475904	209.7871677	253.8343764	0.452549588	0.15452707	2.928610424	0.003404809	0.019927677
Cdc37l1	236.8611418	221.8566576	194.9403958	222.8610243	284.1989991	266.9173917	244.9029941	272.1586137	271.7243315	246.2690611	-0.290311091	0.086575187	-3.353282857	0.00079859	0.005838366
Cdc42bpa	56.96660372	67.65135749	64.98013192	67.95762177	145.5896627	147.9542096	144.3533908	125.1532311	136.8611523	106.3852624	-1.120239742	0.134957898	-8.300660866	1.04E-16	5.46E-15
Cdc42ep4	213.8746175	219.8669118	209.9358108	204.8722421	252.288936	256.9204856	268.7959691	227.4610312	259.7364934	234.8613886	-0.254279421	0.086904135	-2.925976091	0.003433773	0.020050207
Cdc6	542.6818565	578.0211574	540.8346364	585.6347993	675.0972715	655.7970373	656.0612728	640.6653498	669.3209637	616.012705	-0.231043427	0.055154092	-4.189053231	2.80E-05	0.000310311
Cdc7	384.7744286	376.0619578	372.8859878	416.7401217	454.7183985	450.8604631	426.0913881	419.1639963	468.5246746	418.8690463	-0.195479596	0.066969414	-2.918938435	0.003512256	0.020383628
Cdcp1	0	0	2.999083012	2.998130372	8.974705234	14.99535908	16.92419065	15.89247379	13.98581118	8.529972592	-3.24048063	0.686235406	-4.722112266	2.33E-06	3.28E-05
Cdh1	88.94785493	89.53856138	85.973713	76.95201288	35.89882094	59.98143634	44.79932819	43.70430293	29.96959539	61.75173622	0.993535087	0.176427982	5.631391782	1.79E-08	3.79E-07
Cdk16	567.667209	642.6878961	544.8334138	563.6485099	625.237798	688.7868273	659.0478947	629.739274	650.3402199	619.1098936	-0.166392461	0.05845125	-2.846687828	0.004417666	0.024523534
Cdk19	980.4252324	995.8677772	1015.689447	1054.342514	804.7319027	810.7490812	867.1158856	822.4355188	878.1091449	914.385167	0.273945062	0.047299321	5.791733525	6.97E-09	1.56E-07
Cdk2ap2	469.7246272	525.2928934	511.8435006	474.7039756	425.7999039	447.8613913	439.0334163	448.9623846	396.5976456	459.9799709	0.198713273	0.064510451	3.080326803	0.002067736	0.013200277
Cdk5r1	93.94492543	83.56932396	96.97035071	100.9370559	134.6205785	139.9566848	140.3712283	129.1263496	116.881422	115.1531021	-0.494234089	0.124344051	-3.974730482	7.05E-05	0.000693659
Cdk5rap1	54.96777552	57.70262845	43.98655084	66.95824497	88.74986287	70.978033	84.62095325	75.48925051	65.93310985	67.70960103	-0.464830951	0.165747742	-2.804448166	0.005040279	0.027342941
Cdk5rap3	709.5840112	748.144424	725.7780888	681.5749712	618.2574717	616.8091037	643.1192447	633.7123925	661.3290716	670.9231977	0.174585556	0.053126817	3.286203974	0.001015474	0.007163929
Cdkn1a	81.95195623	82.57445105	132.9593468	120.9245917	43.8763367	42.98669604	60.72797821	48.67070099	58.94020426	74.84580689	1.035041578	0.173141181	5.978020784	2.26E-09	5.34E-08
Cdkn1b	429.7480631	360.1439913	423.870399	452.7176862	311.1231148	343.8935683	333.5061099	363.540338	368.6260233	376.3521438	0.275647849	0.075185264	3.666248357	0.000246135	0.002098825
Cdkn2aip	296.8259878	223.8464035	258.9208333	270.8311103	215.3929256	221.9313144	224.9921816	209.5819981	219.7770328	238.0110875	0.266267825	0.089216156	2.98452473	0.002840192	0.017253505
Cdkn2c	423.7515785	481.5184857	489.8502252	492.6927578	318.1034411	325.8991374	338.483813	335.7285089	323.6716302	392.188842	0.52327439	0.068986785	7.585139514	3.32E-14	1.36E-12
Cdr2	34.97949351	35.81542455	32.98991313	53.9663467	70.8004524	80.97493906	75.66108761	57.6102175	53.9452717	55.19368291	-0.781681162	0.193029651	-4.049539327	5.13E-05	0.000526061
Cdr2l	4.997070502	5.969237425	7.997554697	3.997507163	0	1.999381211	2.986621879	0	0.998986513	3.216262155	2.262343256	0.828572848	2.730409598	0.006325568	0.032773776
Cecr2	36.97832171	84.56419686	89.97249035	75.95263609	21.93816835	29.99071817	23.89297503	18.87231263	21.97770328	44.90439139	1.623164461	0.236438544	6.865058595	6.65E-12	2.16E-10
Celf1	1095.357854	1069.488372	1025.68639	1105.31073	1368.143953	1385.571179	1339.002143	1348.873713	1404.575037	1238.001041	-0.350406702	0.041324001	-8.479496111	2.26E-17	1.28E-15
Celsr1	402.7638824	416.8517469	365.8881274	438.7264111	500.5891142	503.8440652	524.6499101	510.5457206	497.4952834	462.3726957	-0.321499205	0.064652593	-4.972719451	6.60E-07	1.05E-05
Cenpa	561.6707244	591.949378	616.811406	578.6391618	707.0073346	663.7945621	656.0612728	616.8266391	664.3260311	628.5651678	-0.171904987	0.056339876	-3.05121342	0.002279185	0.01428236
Cenpb	902.4709326	952.0933694	937.7132883	857.4652864	773.8190291	830.7428933	831.2764231	823.4287984	765.2236689	852.6926321	0.180925349	0.04969642	3.640611347	0.000271991	0.002286583
Cenpe	609.6426012	606.8724716	629.8074324	663.586189	715.9820398	716.7781642	761.5885792	766.8118605	750.2388712	691.2564677	-0.242459688	0.053224461	-4.555418416	5.23E-06	6.93E-05
Cenpf	427.7492349	466.5953921	462.8584781	490.6940042	527.5132299	620.8078661	599.3154571	519.4852371	604.3868403	524.3784155	-0.31392084	0.066063635	-4.751794841	2.02E-06	2.88E-05
Cenpv	85.94961263	53.72313683	64.98013192	64.95949139	152.569989	157.9511157	167.2508252	160.9112971	136.8611523	116.128528	-1.2026595	0.135433556	-8.8800703	6.68E-19	4.40E-17
Cep170b	58.96543192	74.61546782	69.9786036	61.96136102	42.87914723	41.98700544	36.83500318	34.76478642	43.95540657	51.77135702	0.727982888	0.180801755	4.026414946	5.66E-05	0.000572745
Cep192	795.5336239	842.6573499	826.7472169	865.4603007	888.4958182	977.6974123	1014.455898	983.3468159	1007.977392	911.3746475	-0.226877897	0.049504347	-4.582989372	4.58E-06	6.17E-05
Cep350	1489.12701	1400.781049	1497.542117	1523.050229	1565.587469	1659.486405	1738.213934	1725.326686	1715.259843	1590.486082	-0.185894557	0.040455671	-4.595018465	4.33E-06	5.84E-05
Cep76	228.865829	189.0258518	233.9284749	210.8685028	285.1961886	293.9090381	259.8361035	268.1854952	292.7030483	251.390948	-0.376458793	0.086986486	-4.327784802	1.51E-05	0.000177123
Cep85	470.7240413	438.7389508	459.8593951	484.6977435	1351.191732	1149.644196	1288.229571	1213.787686	1306.674359	907.0608528	-1.444997812	0.056053224	-25.77903125	1.52E-146	7.26E-143
Cept1	276.8377058	258.6669551	290.9110521	257.839212	295.1680833	302.9062535	326.5373255	324.8024331	307.687846	293.4840963	-0.200326495	0.078329409	-2.557487644	0.01054313	0.049516768
Cerk	965.4340209	1088.390957	1020.687918	1037.353109	908.4396076	885.7258766	924.8572419	890.971812	922.0645514	960.4361216	0.181597687	0.046465044	3.908264568	9.30E-05	0.000890985
Cerkl	498.7076361	430.7799675	429.868565	447.7208022	355.996641	339.8948059	349.4347599	343.6747458	399.5946052	399.5191698	0.336767296	0.070787418	4.757445697	1.96E-06	2.81E-05
Cers5	296.8259878	315.3747106	341.8954633	299.8130372	249.2973676	279.9133696	242.9119128	287.0578079	261.7344664	286.0915693	0.246812374	0.08081025	3.054221147	0.002256457	0.014170985
Ces2g	442.7404465	355.1696268	321.9015766	422.7363825	984.2260074	982.6958653	920.8750794	866.1398217	891.0959695	687.5089751	-1.268459568	0.100565261	-12.61329768	1.78E-36	4.47E-34
Cfl2	100.9408241	93.518053	81.97493565	113.9289541	124.6486838	115.9641103	129.4202814	131.1129088	125.8723006	113.0423391	-0.361853045	0.126017926	-2.871441045	0.00408605	0.023022267
Cfp	472.7228695	525.2928934	553.8306628	501.6871489	377.9348093	363.8873804	360.3857068	365.5268972	355.6391986	430.7675074	0.493433435	0.065999862	7.47627979	7.65E-14	3.00E-12
Chd1	791.5359675	795.8983234	782.760666	804.4983165	881.5154919	876.7286611	921.8706201	834.3548741	909.0777268	844.2489608	-0.15663109	0.048305668	-3.242499181	0.001184863	0.008181332
Chd3	1250.26704	1178.924392	1196.634122	1269.208524	844.6194815	837.7407275	900.9642669	864.1532625	889.0979965	1025.734424	0.496654588	0.044937321	11.05216286	2.14E-28	3.26E-26
Chd7	319.8125121	409.8876365	350.8927124	376.7650501	437.7661775	468.854894	469.8951757	445.9825458	438.5550792	413.1568648	-0.311606639	0.071045797	-4.38599681	1.15E-05	0.00013968
Chdh	1627.046155	1821.612288	1733.469981	1791.882586	1604.477858	1540.523223	1663.548387	1620.039047	1636.339908	1670.99327	0.112264517	0.039510901	2.841355557	0.00449222	0.024850577
Chek2	198.883406	171.1181395	181.9443694	189.8815902	214.3957362	227.9294581	234.9475878	244.3467846	222.7739924	209.5801182	-0.303624883	0.092012434	-3.299824494	0.000967453	0.006869205
Chga	21.98711021	13.92822066	14.99541506	8.994391116	0	0	0	0	0	6.656126338	6.351686795	1.000135434	6.350826678	2.14E-10	5.89E-09
Chkb	325.8089967	307.4157274	350.8927124	350.7812535	266.2495886	268.9167729	253.8628597	290.0376467	240.7557496	294.9690342	0.338185384	0.079467795	4.255628115	2.08E-05	0.000236589
Chl1	6.995898702	3.979491617	7.997554697	7.995014325	2.991568411	1.999381211	0	1.986559224	0	3.771718688	2.271958272	0.766733031	2.963167335	0.00304491	0.018165295
Chn2	91.94609723	95.50779881	90.97218468	76.95201288	62.82293664	73.97710482	68.69230322	57.6102175	58.94020426	75.26898445	0.464178538	0.150532041	3.083586283	0.002045218	0.013074035
Chordc1	483.7164246	528.2775122	473.8551158	531.6684526	542.4710719	611.8106506	573.4314008	549.2836255	587.4040696	542.4353693	-0.183633866	0.061005473	-3.010121186	0.002611435	0.016061728
Chp2	8.994726903	6.96411033	4.998471686	7.995014325	0	1.999381211	2.986621879	2.979838836	1.997973026	4.324015355	1.860242874	0.673914774	2.760353305	0.005773888	0.030411271
Chrnb1	27.98359481	17.90771228	13.99572072	24.98441977	9.971894705	10.99659666	11.94648752	4.96639806	7.991892103	14.52719074	1.209745943	0.358685388	3.372721565	0.000744292	0.005489104
Chst1	2.998242301	2.984618713	1.999388674	0.999376791	1.994378941	9.996906056	11.94648752	8.939516508	7.991892103	5.538978623	-1.863715285	0.66278657	-2.811938821	0.004924387	0.026826184
Chst10	4.997070502	3.979491617	4.998471686	6.995637535	19.94378941	20.99350272	7.964325011	12.91263496	13.98581118	10.75230385	-1.531888276	0.452659734	-3.38419382	0.000713876	0.005300325
Chst11	448.7369311	436.749205	485.8514479	504.6852793	548.4542088	592.8165291	532.6142351	546.3037866	560.4314337	517.4047841	-0.245816945	0.062127082	-3.956679378	7.60E-05	0.000743863
Chst13	202.8810624	253.6925906	232.9287806	240.8498066	213.3985467	187.9418339	200.1036659	188.7231263	165.8317611	209.5945749	0.282719544	0.095656849	2.95555987	0.003121021	0.018503567
Chst15	368.783803	317.3644565	303.9070785	319.800573	227.3591993	234.9272923	218.0233972	190.7096855	214.7821003	266.1841762	0.592657438	0.085457426	6.935119223	4.06E-12	1.36E-10
Chst2	9.994141003	1.989745808	2.999083012	2.998130372	0	0	2.986621879	0	0	2.329746897	2.909966575	1.119855914	2.598518737	0.009362694	0.045034146
Chst3	38.97714991	104.4616549	114.9648488	87.94515758	7.977515764	13.99566848	7.964325011	10.92607573	11.98783815	44.3555816	3.034341141	0.38914357	7.797484967	6.32E-15	2.80E-13
Cinp	196.8845778	197.9797079	203.9376448	193.8790974	256.2776939	253.9214138	240.9208316	232.4274292	233.762844	223.3323601	-0.296924019	0.088075093	-3.371259779	0.000748253	0.005512629
Cirbp	583.6578346	654.626371	604.815074	609.6198423	453.7212091	368.8858335	371.3366537	372.4798545	445.5479848	496.0767397	0.607791715	0.068753493	8.840157607	9.56E-19	6.18E-17
Cirh1a	445.7386888	460.6261547	525.8392214	477.7021059	563.4120508	515.8403525	544.5607227	581.068573	582.409137	521.9107785	-0.223495863	0.063099631	-3.541951959	0.000397178	0.003169443
Cit	541.6824424	586.9750135	508.8444176	592.6304369	634.2125032	598.8146728	709.8204666	622.7863167	667.3229906	607.0099178	-0.213771933	0.061666506	-3.466580942	0.000527123	0.004074518
Cited4	33.98007941	32.83080584	31.99021879	30.98068051	93.73581022	122.9619445	82.62987199	99.3279612	85.91284011	68.26113473	-1.578595326	0.182771836	-8.636972545	5.77E-18	3.41E-16
Ckap2l	471.7234554	504.4005625	491.8496139	498.6890185	580.3642718	569.8236452	606.2842415	601.9274449	614.3767054	548.826551	-0.274128091	0.058072572	-4.720440011	2.35E-06	3.30E-05
Ckap4	751.5594035	807.8367982	840.7429376	758.5269841	921.4030707	861.733302	913.9062951	909.8441246	831.1567787	844.078855	-0.168706738	0.051104525	-3.301209395	0.00096269	0.006845583
Ckap5	1033.39418	987.9087939	1041.681499	1027.359341	1109.871881	1124.651931	1167.769155	1073.735261	1119.863881	1076.248436	-0.130232044	0.043550476	-2.990370139	0.002786396	0.016977188
Clasp1	405.7621247	524.2980205	494.8486969	437.7270343	591.333356	563.8255016	602.302079	532.397872	541.45069	521.5494861	-0.28210928	0.068664268	-4.108531101	3.98E-05	0.000420844
Clasp2	468.7252131	385.0158139	433.8673423	401.7494698	441.7549354	509.8422089	494.7836913	430.090072	524.4679193	454.4774073	-0.185182017	0.072411789	-2.557346231	0.010547418	0.049516768
Clca1	33.98007941	18.90258518	31.99021879	33.97881088	87.7526734	96.96998874	75.66108761	80.45564857	91.90675919	61.2886502	-1.542736174	0.190201522	-8.11106114	5.02E-16	2.54E-14
Clcf1	88.94785493	102.4719091	112.9654601	93.94141832	56.83979982	71.9777236	62.71905946	44.69758254	54.94425821	76.61167401	0.774204647	0.154859316	4.999406354	5.75E-07	9.26E-06
Clcn3	314.8154416	287.5182693	295.9095238	356.7775143	323.0893884	384.8808832	399.2117912	371.4865749	383.610821	346.3666897	-0.24748667	0.079055603	-3.130539258	0.001744857	0.011443333
Cldn13	46.97246272	31.83593294	45.98593951	53.9663467	128.6374417	135.9579224	109.5094689	115.220435	127.8702737	88.43958039	-1.465995206	0.15781383	-9.289396306	1.55E-20	1.19E-18
Cldn25	225.8675867	237.7746241	215.9339768	214.86601	267.2467781	269.9164635	278.7513754	265.2056564	245.7506822	246.8125726	-0.247005316	0.084481204	-2.9237902	0.003457977	0.020133988
Clec11a	157.9074279	160.1745376	141.9565959	147.907765	70.8004524	76.97617663	66.70122197	80.45564857	95.90270524	110.9758368	0.959437778	0.127938939	7.499185045	6.42E-14	2.54E-12
Clec2i	144.9150445	115.4052569	136.9581242	120.9245917	33.904442	47.98514907	38.82608443	49.6639806	42.95642006	81.2821215	1.602208515	0.155829699	10.28179173	8.51E-25	9.44E-23
Clec4e	267.8429789	232.8002596	278.9147201	257.839212	120.6599259	112.9650384	114.487172	134.0927476	135.8621658	183.9404689	1.068942177	0.100911337	10.59288494	3.22E-26	4.18E-24
Clec5a	224.8681726	234.7900054	260.920222	253.8417048	332.0640937	363.8873804	348.4392192	320.8293147	318.6766976	295.3685345	-0.467264489	0.080199299	-5.826291427	5.67E-09	1.30E-07
Clic1	2100.768439	2064.361276	2181.333044	1947.785365	1760.039415	1757.456085	1715.316499	1751.151956	1705.269978	1887.053562	0.254804186	0.036862103	6.912361539	4.77E-12	1.58E-10
Clic4	613.6402576	653.6314981	633.8062098	622.6117406	756.8668081	771.7611475	827.2942606	742.9731498	792.1963047	712.7534863	-0.302671376	0.052783173	-5.734239892	9.80E-09	2.16E-07
Clip2	270.8412212	194.9950892	226.9306145	201.8741117	153.5671785	189.9412151	198.1125847	185.7432875	186.8104779	200.9795311	0.290672591	0.103797625	2.800378066	0.005104279	0.027586626
Clk1	1284.247119	1106.29867	1284.607223	1439.102579	994.1979021	883.7264954	902.9553482	990.2997732	1094.889218	1108.924925	0.393677467	0.091072984	4.322659166	1.54E-05	0.0001804
Clnk	52.96894732	40.78978907	41.98716216	40.97444842	15.95503153	13.99566848	17.91973128	17.87903302	18.98074375	29.05006167	1.382287247	0.248223272	5.568725432	2.57E-08	5.26E-07
Clock	64.96191652	80.58470524	60.98135457	64.95949139	106.6992733	106.9668948	93.58081888	92.37500392	94.90371873	85.11257527	-0.542971769	0.145167552	-3.740310846	0.000183793	0.001632446
Cltc	2342.626651	2260.351238	2350.281387	2347.536081	2631.583013	2759.146072	2684.973069	2632.190972	2771.188587	2531.097452	-0.21336504	0.031902905	-6.687950206	2.26E-11	6.92E-10
Cluh	1318.227198	1442.565711	1451.556178	1437.103825	1683.255826	1642.491665	1581.914055	1555.475872	1619.357137	1525.771941	-0.194724354	0.04026916	-4.835570343	1.33E-06	1.98E-05
Cma1	39.97656401	30.84106003	21.99327542	26.98317335	9.971894705	5.998143634	12.94202814	6.952957284	4.994932565	17.85044768	1.873402349	0.34315118	5.459408149	4.78E-08	9.30E-07
Cmpk2	139.917974	120.3796214	134.9587355	127.9202292	192.4575678	193.9399775	206.0769097	179.7836098	164.8327746	162.2519333	-0.51905964	0.106747035	-4.862520439	1.16E-06	1.75E-05
Cmtm3	249.8535251	200.9643267	228.9300032	216.8647636	191.4603783	177.9449278	160.2820409	192.6962447	161.8358151	197.870225	0.341878012	0.097398079	3.510110401	0.000447921	0.003523248
Cmtm7	3332.046611	3524.8347	3391.962886	3279.954627	2756.231696	2816.128436	2712.848207	2838.793131	2617.344664	3030.016106	0.299445124	0.032404933	9.240726447	2.45E-20	1.81E-18
Cnbp	4115.587265	3953.624921	4077.753201	4022.491582	3728.49143	3708.852147	3840.795737	3766.516289	3924.019023	3904.236844	0.091570601	0.027951231	3.276084756	0.00105257	0.007389174
Cnn2	1011.40707	1133.160238	1107.661326	1057.340645	949.3243759	973.6986499	990.5629233	921.76348	931.05543	1008.441571	0.176613886	0.046391725	3.807012723	0.000140656	0.001272216
Cnn3	423.7515785	439.7338237	453.8612291	403.7482234	232.3451466	248.9229608	275.7647535	258.2526991	215.7810868	328.0179446	0.805265381	0.077589448	10.37854252	3.10E-25	3.58E-23
Cnot1	2492.538766	2542.895143	2638.193356	2565.400222	2709.363791	2838.121629	2842.268488	2725.559255	2880.078117	2692.713196	-0.128934142	0.031951899	-4.035257571	5.45E-05	0.000554407
Cnpy2	507.702363	473.5595024	484.8517535	460.7127005	416.8251987	383.8811926	408.1716568	423.1371147	430.5631871	443.2671855	0.223664383	0.064213891	3.483115268	0.000495615	0.003855981
Cnpy3	846.503743	897.3753596	900.7245978	910.4322563	820.6869342	802.7515563	813.3566918	840.3145518	769.2196149	844.5961451	0.135147897	0.048264255	2.800165423	0.005107642	0.027593233
Cnr2	147.9132869	151.2206814	154.9526223	162.8984169	199.4378941	209.9350272	191.1438003	180.7768894	191.8054105	176.6760032	-0.335369136	0.099305718	-3.377138212	0.000732442	0.00541568
Cnrip1	22.98652431	19.89745808	18.99419241	20.9869126	4.985947352	9.996906056	10.95094689	6.952957284	5.993919077	13.52730712	1.413621736	0.364687291	3.876257193	0.000106076	0.000999921
Coa5	1056.380704	1056.555024	1045.680277	1092.318832	1171.697628	1118.653788	1112.01888	1162.137146	1175.807126	1110.138823	-0.111427406	0.042570726	-2.617465504	0.008858544	0.043146179
Cog4	274.8388776	314.3798377	321.9015766	285.8217621	363.9741567	337.8954247	368.3500318	333.7419496	323.6716302	324.9528052	-0.207496979	0.076702839	-2.70520597	0.006826205	0.034914342
Col10a1	3.997656401	3.979491617	1.999388674	3.997507163	0	0	0	1.986559224	0	1.773400342	3.097742371	1.197399683	2.587057951	0.009679931	0.046246271
Col11a2	156.9080138	152.2155543	149.9541506	151.9052722	127.6402522	95.97029814	104.5317658	87.40860586	105.8925704	125.8251648	0.550622377	0.119577412	4.604735688	4.13E-06	5.60E-05
Col14a1	31.98125121	10.94360195	5.998166023	14.99065186	3.988757882	5.998143634	2.986621879	4.96639806	2.996959539	9.427839115	1.9319188	0.507410648	3.807406897	0.000140432	0.001270995
Col16a1	46.97246272	43.77440779	40.98746782	38.97569484	19.94378941	28.99102756	18.9152719	23.83871069	25.97364934	32.0413869	0.859033539	0.230070507	3.733783832	0.000188624	0.001671208
Col19a1	1.998828201	9.948729042	6.99786036	8.994391116	0	0.999690606	2.986621879	1.986559224	1.997973026	3.990072606	2.131102643	0.745412201	2.858958626	0.004250342	0.023788608
Col1a2	14.99121151	22.8820768	11.99633205	14.99065186	9.971894705	4.998453028	3.982162506	7.946236896	2.996959539	10.5284421	1.43922652	0.426779351	3.372296522	0.000745441	0.005494749
Col27a1	26.98418071	52.72826393	35.98899614	30.98068051	7.977515764	4.998453028	11.94648752	13.90591457	7.991892103	21.50026492	1.968923357	0.323317317	6.089755338	1.13E-09	2.81E-08
Col5a3	34.97949351	53.72313683	54.98318855	43.97257879	22.93535782	19.99381211	22.89743441	27.81182914	26.97263585	34.252163	0.959643774	0.228480174	4.200118353	2.67E-05	0.000296648
Colgalt1	1314.229542	1358.001514	1329.593468	1346.160537	1243.49527	1128.650694	1147.858342	1232.659999	1278.702737	1264.372456	0.14844168	0.043219208	3.434622912	0.000593379	0.004506276
Colq	7.995312803	12.93334776	17.99449807	13.99127507	1.994378941	4.998453028	1.991081253	1.986559224	1.997973026	7.320319908	2.351264883	0.556070144	4.228360235	2.35E-05	0.000264018
Commd10	201.8816483	219.8669118	226.9306145	219.8628939	90.74424181	110.9656572	92.58527826	100.3212408	115.8824355	153.2267691	1.088746837	0.109073811	9.981743771	1.83E-23	1.75E-21
Comt	433.7457195	427.7953488	432.867648	434.7289039	525.5188509	515.8403525	442.0200381	466.8414177	485.5074453	462.7628583	-0.172319053	0.065128242	-2.645842252	0.008148781	0.040376841
Coq4	99.94141003	99.48729042	95.97065637	90.94328795	133.623389	111.9653478	112.4960908	130.1196292	122.8753411	110.8247159	-0.339572071	0.125087132	-2.714684285	0.006633898	0.034124008
Coq6	140.9173881	144.2565711	143.9559846	147.907765	206.4182204	183.9430714	206.0769097	204.6156001	204.7922351	175.8759717	-0.479787222	0.099603124	-4.816989673	1.46E-06	2.14E-05
Coro1a	4385.429072	4855.974646	4804.530985	4442.229835	3752.423977	3747.84008	3732.281808	3840.01898	3707.238949	4140.88537	0.29935655	0.032235699	9.286491578	1.59E-20	1.21E-18
Coro1b	1324.223683	1509.222196	1430.562597	1365.148696	1284.380038	1320.59129	1246.416864	1296.229894	1268.712871	1338.38757	0.133148752	0.042602421	3.125379935	0.001775755	0.011611021
Coro7	1604.059631	1918.114959	1787.453475	1736.916862	1465.868522	1428.557875	1405.703365	1413.436888	1410.568956	1574.520059	0.306174797	0.04353286	7.033188244	2.02E-12	7.01E-11
Cox7a2l	1045.387149	956.072861	948.709926	1008.371182	817.6953658	872.7298987	829.2853418	864.1532625	832.1557653	908.284528	0.230992432	0.047612976	4.85145965	1.23E-06	1.84E-05
Cpa3	1463.142243	1186.883375	1275.609974	1170.270222	676.094461	664.7942527	682.9408697	665.4973401	666.3240041	939.0618602	0.924642047	0.056835533	16.26873194	1.65E-59	7.84E-57
Cplx2	148.912701	254.6874635	273.9162484	154.9034026	57.83698929	45.98576786	64.71014072	61.58333595	59.93919077	124.7194711	1.842873817	0.238356279	7.731593318	1.06E-14	4.62E-13
Cpm	6.995898702	12.93334776	14.99541506	15.99002865	2.991568411	2.999071817	2.986621879	2.979838836	0	6.985754568	2.41158289	0.576756452	4.181284633	2.90E-05	0.000318692
Cpox	432.7463054	340.2465333	393.8795689	471.7058452	823.6785026	782.7577442	825.3031793	739.0000314	811.1770485	624.4994176	-0.959194158	0.067856684	-14.13558834	2.29E-45	7.99E-43
Cpsf6	1097.356682	1176.934646	1131.65399	1205.24841	1282.385659	1294.599334	1281.260786	1231.666719	1273.707804	1219.423781	-0.142742977	0.04193903	-3.403583204	0.000665082	0.004979406
Cpt1a	1661.026235	1709.191649	1800.449501	1676.954255	1600.4891	1633.49445	1544.083512	1607.126412	1573.403758	1645.13543	0.105020421	0.037483683	2.801763622	0.00508241	0.027522417
Cpt1c	3.997656401	3.979491617	2.999083012	4.996883953	8.974705234	7.997524845	13.93756877	16.8857534	12.98682467	8.528387989	-1.606396683	0.503570355	-3.190014399	0.001422657	0.009569142
Cpvl	20.98769611	12.93334776	8.997249035	13.99127507	1.994378941	0.999690606	1.991081253	0	0	6.877190974	3.834973786	0.759789586	5.047415569	4.48E-07	7.35E-06
Creb1	695.5922138	664.5751	695.7872587	728.5456804	713.9876609	772.7608381	784.4860136	766.8118605	824.1638732	738.5233888	-0.15009876	0.053158041	-2.82363226	0.004748283	0.026015497
Crebrf	222.8693444	173.1078853	177.945592	171.892808	146.5868522	141.956066	149.331094	139.0591457	174.8226398	166.3968253	0.31049839	0.108179784	2.87020716	0.00410203	0.023094103
Crip1	331.8054813	350.1952623	383.8826255	314.8036891	248.3001781	238.9260547	262.8227254	250.3064622	230.7658845	290.2009292	0.487290457	0.080543367	6.050038303	1.45E-09	3.56E-08
Crip2	34.97949351	24.87182261	26.9917471	36.97694125	60.8285577	65.97957997	57.74135633	47.67742138	40.95844703	44.11170743	-0.819828747	0.211510664	-3.876063428	0.00010616	0.001000058
Crlf2	501.7058784	476.5441211	467.8569498	448.720179	264.2552097	302.9062535	344.4570567	275.1384525	291.7040618	374.8097958	0.679907548	0.07464288	9.108806522	8.33E-20	5.99E-18
Crnkl1	346.7966928	343.231152	356.8908784	337.7893552	389.901083	396.8771704	395.2296287	386.3857691	397.5966321	372.299818	-0.183740263	0.068160391	-2.69570436	0.007023998	0.035767217
Crocc	271.8406353	314.3798377	308.9055502	262.8360959	261.2636413	238.9260547	232.9565066	230.44087	257.7385203	264.3653013	0.24518197	0.084342365	2.906984752	0.00364931	0.020991605
Crtc3	457.731658	428.7902217	445.8636744	373.7669197	362.9769673	346.8926401	368.3500318	323.8091535	334.6604818	382.537972	0.296349627	0.072597525	4.082089916	4.46E-05	0.000465193
Cryab	24.98535251	21.88720389	11.99633205	18.98815902	6.980326293	1.999381211	2.986621879	5.959677672	0.998986513	10.75356012	2.361602222	0.470126569	5.023332816	5.08E-07	8.29E-06
Cse1l	1130.337347	1044.616549	1165.643597	1161.275831	1279.394091	1307.595312	1390.770255	1330.99468	1349.630779	1240.028716	-0.242780464	0.04357557	-5.571481105	2.53E-08	5.20E-07
Csf2ra	854.4990558	1000.842142	939.712677	959.401719	855.5885657	796.7534127	833.2675043	805.5497654	838.1496843	875.9738362	0.18467769	0.050445688	3.660921236	0.00025131	0.002135314
Csf2rb	992.4182016	1068.493499	1105.661937	974.3923709	905.4480392	919.7153572	950.7412982	904.8777266	904.0827942	969.5368027	0.175031128	0.047565392	3.679799985	0.000233417	0.002004722
Csf2rb2	171.8992253	148.2360627	130.9599582	120.9245917	67.80888399	108.966276	88.60311575	102.3078	75.92297498	112.8476543	0.688688734	0.13974316	4.928246464	8.30E-07	1.29E-05
Csgalnact1	139.917974	127.3437317	131.9596525	144.9096346	39.88757882	52.9836021	37.8305438	56.61693789	51.94729867	87.04410603	1.507234142	0.148540308	10.14697065	3.42E-24	3.54E-22
Csk	1624.047913	1634.576182	1627.502381	1506.060824	1505.7561	1491.538384	1451.498233	1427.342802	1482.495985	1527.868756	0.118836748	0.038670151	3.073087223	0.002118566	0.013470648
Csnk1g2	1258.262352	1243.59113	1294.604167	1129.295773	1168.706059	1182.633986	1151.840505	1069.762142	1079.90442	1175.40006	0.123321223	0.04684415	2.632585353	0.008473773	0.041612277
Csnk2a1	973.4293337	872.503537	985.6986165	1005.373051	1003.172607	1069.668948	1075.183877	1088.634455	1060.923677	1014.954234	-0.143501205	0.047761836	-3.004516113	0.002660037	0.016325547
Csrnp1	123.9273484	154.2053002	188.9422297	167.8953008	85.75829446	103.967823	95.57190014	86.41532625	101.8966243	123.1755719	0.744999634	0.128165928	5.812774477	6.14E-09	1.40E-07
Csrp1	1292.242432	1316.216852	1318.596831	1249.220988	1250.475596	1209.625633	1193.653211	1140.284995	1142.840571	1234.795234	0.124164503	0.042104375	2.948969123	0.003188358	0.018840299
Csrp3	52.96894732	40.78978907	47.98532818	41.97382521	18.94659994	21.99319332	11.94648752	30.79166797	32.96655493	33.37359927	0.977249884	0.24301071	4.021427217	5.78E-05	0.000583773
Cst3	2269.669422	2609.551628	2640.192745	2419.49121	2103.072593	1924.404416	1978.139225	2015.364333	1950.021673	2212.211916	0.317281509	0.041647922	7.618183395	2.57E-14	1.07E-12
Cst7	1416.16978	1345.068167	1442.558929	1375.142464	1248.481217	1220.622229	1300.176058	1191.935534	1237.74429	1308.655408	0.169871177	0.040921502	4.151147111	3.31E-05	0.000356759
Cstb	164.9033266	168.1335208	191.9413127	148.9071418	144.5924732	139.9566848	131.4113627	135.0860272	138.8591253	151.5323306	0.28805574	0.107471212	2.680306046	0.007355488	0.037141057
Ctage5	768.5494432	762.0726447	799.7554697	819.4889683	856.5857551	889.724639	866.120345	845.2809498	847.140563	828.3020864	-0.128755902	0.048275256	-2.667120001	0.007650435	0.038372929
Ctdsp2	1743.977605	1548.022239	1579.517053	1620.989154	1441.935974	1575.512394	1497.293102	1508.791731	1465.513214	1553.50583	0.115902956	0.041265683	2.808700795	0.004974185	0.02703567
Ctla2a	643.6226806	491.4672147	491.8496139	512.6802936	158.5531258	163.9492593	166.2552846	173.8239321	178.8185858	331.2244434	1.668373037	0.088676663	18.81411607	5.79E-79	5.52E-76
Ctla2b	46.97246272	37.80517036	40.98746782	54.96572349	23.93254729	29.99071817	19.91081253	32.7782272	26.97263585	34.92397394	0.757867879	0.224613942	3.374090991	0.000740599	0.005470332
Ctnnb1	2411.586224	2362.823148	2256.310119	2281.577213	2565.768508	2624.18784	2426.132507	2447.440964	2543.419662	2435.471798	-0.115045658	0.034266771	-3.357353285	0.000786925	0.00576487
Ctps	596.6502179	535.2416225	566.8266892	533.6672062	620.2518506	654.7973467	669.9988416	665.4973401	694.2956265	615.2474157	-0.244098569	0.057094756	-4.275323794	1.91E-05	0.000218621
Ctsa	1139.332074	1155.047442	1215.628314	1161.275831	1047.048944	1001.689987	961.6922451	961.4946644	1015.969284	1073.242087	0.227339335	0.044125881	5.152063306	2.58E-07	4.44E-06
Ctsb	2378.605559	2241.448653	2353.28047	2192.632679	1990.390183	2139.337896	2131.452481	2021.32401	1961.010525	2156.609162	0.161566338	0.037165146	4.347254243	1.38E-05	0.000163457
Ctsd	2609.470216	2443.407853	2515.230952	2525.42515	2112.047298	2026.372858	2086.653153	2039.203044	1956.015592	2257.091791	0.303892204	0.033931214	8.956125264	3.36E-19	2.29E-17
Ctse	289.8300891	228.820768	228.9300032	300.812414	614.2687138	616.8091037	573.4314008	522.4650759	518.4740002	432.6490632	-1.118609215	0.081824442	-13.67084441	1.52E-42	4.93E-40
Ctsg	12627.59716	13808.83591	13283.93835	13186.77675	11852.59405	11761.35998	11655.78965	11734.60534	11568.26382	12386.64011	0.17517237	0.024828217	7.055374501	1.72E-12	6.02E-11
Ctss	183.8921945	230.8105138	272.9165541	205.8716189	179.4941047	180.9439996	183.1794753	180.7768894	177.8195993	199.5227722	0.307917306	0.102280138	3.010528857	0.002607932	0.016049216
Ctsw	32.98066531	22.8820768	26.9917471	15.99002865	6.980326293	5.998143634	2.986621879	8.939516508	8.990878616	14.74888942	1.865936944	0.37647087	4.956391299	7.18E-07	1.13E-05
Ctsz	1681.014517	1852.453348	1820.443388	1726.923094	1705.193995	1628.495997	1626.713384	1625.005445	1571.405785	1693.072106	0.117862065	0.038844894	3.034171352	0.002411974	0.015028857
Cttn	34.97949351	21.88720389	22.99296976	30.98068051	202.4294625	221.9313144	212.0501534	237.3938273	207.7891947	132.4927	-2.96499201	0.164484095	-18.0260104	1.22E-72	1.02E-69
Cuedc1	117.9308638	99.48729042	93.9712677	99.93767907	70.8004524	63.98019876	77.65216886	76.48253013	76.92196149	86.35160141	0.490904555	0.140549683	3.492747509	0.000478078	0.003739891
Cul4a	828.5142892	823.7547647	840.7429376	897.440358	1055.02646	1042.677302	1010.473736	978.3804179	1047.936852	947.2163463	-0.276801971	0.046919993	-5.89944614	3.65E-09	8.51E-08
Cul9	346.7966928	364.123483	349.893018	362.773775	301.1512201	300.9068723	299.6577286	298.9771632	308.6868325	325.8851984	0.237537386	0.072035301	3.297513597	0.00097545	0.006919111
Cux1	1764.965301	1720.135251	1606.5088	1694.943037	1440.938785	1493.537765	1532.137024	1411.450329	1479.499026	1571.568369	0.205405301	0.039292012	5.227660536	1.72E-07	3.06E-06
Cxadr	2.998242301	6.96411033	1.999388674	6.995637535	10.96908418	18.99412151	17.91973128	15.89247379	17.98175723	11.1905052	-1.78597395	0.453855041	-3.935119782	8.32E-05	0.000805091
Cxcl10	10.9935551	7.958983234	25.99205277	19.98753581	3.988757882	0.999690606	8.959865638	4.96639806	11.98783815	10.64829747	1.39278238	0.468014551	2.975938199	0.002920937	0.01760936
Cxcl2	8.994726903	8.953856138	45.98593951	30.98068051	0	0.999690606	1.991081253	6.952957284	7.991892103	12.53898048	2.725485813	0.932249736	2.923557612	0.003460562	0.020140836
Cxxc5	225.8675867	255.6823364	263.919305	238.851053	184.480052	184.942762	191.1438003	184.7500078	203.7932486	214.8255724	0.374535153	0.09007356	4.158103156	3.21E-05	0.000347906
Cyb5b	875.4867519	830.718875	835.7444659	867.4590543	950.3215654	965.701125	922.8661607	889.9785324	928.0584705	896.2594446	-0.127910336	0.046978531	-2.722740246	0.006474294	0.033435321
Cyba	799.5312803	929.2112926	843.7420206	880.4509526	710.9960924	657.7964185	658.0523541	655.5645439	676.3138692	756.8509805	0.361901828	0.053220131	6.800092714	1.05E-11	3.32E-10
Cyc1	972.4299196	1089.38583	1000.694032	1110.307614	1259.450301	1217.623158	1143.87618	1233.653278	1139.843611	1129.695992	-0.200655951	0.048044471	-4.176462906	2.96E-05	0.000324188
Cyfip2	2105.765509	2366.802639	2283.301866	2300.565372	2002.356457	2095.351509	2029.907337	2098.79982	2083.885866	2151.859597	0.134881671	0.036401585	3.705379065	0.000211075	0.001838228
Cyp11a1	90.94668313	75.61034072	73.97738095	61.96136102	24.92973676	20.99350272	20.90635315	15.89247379	22.9766898	45.35494689	1.839114753	0.212115547	8.670343954	4.31E-18	2.58E-16
Cyp2j6	13.9917974	15.91796647	20.99358108	20.9869126	33.904442	35.9888618	35.83946255	34.76478642	32.96655493	27.26159614	-0.948984757	0.258581045	-3.669970299	0.000242579	0.002073446
Cyp4f13	94.94433953	80.58470524	99.96943372	95.9401719	72.79483134	57.98205513	68.69230322	73.50269129	59.93919077	78.26108024	0.479641038	0.147984798	3.241150742	0.001190482	0.008208242
Cyp4f16	150.9115292	165.1489021	150.9538449	150.9058954	120.6599259	116.9638009	130.4158221	132.1061884	112.885476	136.7723761	0.333336763	0.110927696	3.004991315	0.002655884	0.016307061
Cyp4f18	62.96308832	72.62572201	77.9761583	62.96073781	42.87914723	35.9888618	44.79932819	44.69758254	38.960474	53.76123336	0.737322051	0.177375694	4.156838147	3.23E-05	0.000349573
Cyth1	475.7211118	506.3903083	485.8514479	494.6915114	402.8645461	378.8827395	418.1270631	429.0967924	412.5814298	444.9118834	0.265031765	0.063676571	4.162155077	3.15E-05	0.000342568
Cyth2	283.8336045	261.6515738	280.9141087	277.8267478	208.4125993	202.9371929	229.9698847	263.2190972	223.7729789	248.0597542	0.290615486	0.087242116	3.331137527	0.000864919	0.006221497
Cyth3	236.8611418	229.8156409	177.945592	252.842328	374.9432409	379.8824301	312.5997567	327.782272	345.6493335	293.1468595	-0.633848444	0.090436392	-7.008776349	2.40E-12	8.28E-11
Cyth4	590.6537333	651.6417523	639.8043758	600.6254512	555.4345351	499.8453028	546.5518039	551.2701847	508.4841351	571.5901416	0.221542905	0.058581224	3.781807347	0.000155694	0.001398506
Cytip	313.8160275	320.3490752	311.9046332	305.8092979	291.1793254	238.9260547	251.8717785	271.1653341	285.7101427	287.8590744	0.22502966	0.079665836	2.824669534	0.00473294	0.025961276
Cyyr1	7.995312803	3.979491617	4.998471686	7.995014325	23.93254729	20.99350272	25.88405629	17.87903302	23.97567631	15.29256734	-1.852304639	0.38727479	-4.782920777	1.73E-06	2.50E-05
D15Ertd621e	776.544756	725.2623472	766.7655566	765.5226217	804.7319027	858.7342302	846.2095325	806.543045	858.1294146	800.9381563	-0.138360989	0.049435166	-2.798837344	0.005128697	0.027665168
D930020B18Rik	12.9923833	5.969237425	4.998471686	4.996883953	0	0	0	0	0	3.217441819	5.302873324	1.086717807	4.879715131	1.06E-06	1.62E-05
Daam1	196.8845778	202.9540725	198.9391731	189.8815902	336.0528516	336.8957341	319.5685411	302.9502817	293.7020348	264.2032063	-0.68881645	0.084391173	-8.162185988	3.29E-16	1.67E-14
Dach1	369.7832171	270.60543	291.9107465	305.8092979	361.9797778	401.8756235	437.042335	407.2446409	378.6158884	358.3185508	-0.36047107	0.081924552	-4.40003714	1.08E-05	0.000131946
Daglb	282.8341904	347.2106436	317.9027992	309.8068051	392.8926514	379.8824301	369.3455724	348.6411438	405.5885242	350.4560845	-0.270296871	0.075285038	-3.590313249	0.000330281	0.00271126
Dap	1092.359612	1052.575533	1061.675386	1019.364326	873.5379761	892.7237108	900.9642669	853.2271867	822.1659001	952.0659886	0.28264118	0.04611567	6.128961807	8.85E-10	2.23E-08
Dapp1	1832.92546	1621.642834	1605.509106	1528.047113	1165.714491	1320.59129	1222.523889	1297.223173	1350.629765	1438.311902	0.373532028	0.050118856	7.452924054	9.13E-14	3.55E-12
Dars2	270.8412212	284.5336506	272.9165541	304.8099212	358.9882094	326.898828	322.555163	319.8360351	317.6777111	308.7841437	-0.21670491	0.076873051	-2.818997116	0.004817395	0.026323557
Dazap2	2549.50537	2449.37709	2613.200997	2519.428889	2286.555456	2273.296437	2290.738981	2278.58343	2203.764247	2384.938989	0.160225564	0.032101602	4.991201442	6.00E-07	9.62E-06
Dbn1	28.98300891	35.81542455	27.99144144	33.97881088	22.93535782	12.99597787	15.92865002	22.84543108	23.97567631	25.04997543	0.683257128	0.262604702	2.601846515	0.009272334	0.044689712
Dbnl	1112.347894	1141.119221	1093.665605	1098.315093	1006.164176	983.6955559	1020.429142	987.3199344	1014.970297	1050.89188	0.148725851	0.042782381	3.476334093	0.000508319	0.003944089
Dcaf15	393.7691555	435.7543321	438.865814	428.7326432	381.9235672	356.8895462	364.3678693	355.5941011	394.5996726	394.4996335	0.194915774	0.068040735	2.864692361	0.004174145	0.023426326
Dcaf7	1576.076036	1531.1094	1532.531419	1500.064563	1689.238963	1678.480527	1644.633115	1614.07937	1608.368286	1597.175742	-0.101609554	0.036855592	-2.756964375	0.005834071	0.03061549
Dcp2	861.4949545	798.8829421	823.7481338	810.4945772	839.6335341	939.7091693	923.8617013	897.9247693	927.059484	869.2010295	-0.136899256	0.04906295	-2.790277692	0.005266285	0.028194638
Dcun1d4	60.96426012	46.7590265	27.99144144	54.96572349	77.7807787	76.97617663	67.6967626	71.51613207	61.9371638	60.73194059	-0.578404671	0.183668747	-3.149173061	0.001637332	0.010819155
Ddah2	115.9320356	93.518053	87.97310167	85.946404	58.83417876	65.97957997	64.71014072	66.54973401	56.94223124	77.37616211	0.614356487	0.150462083	4.083131608	4.44E-05	0.00046345
Ddb1	3912.706203	3859.111996	3981.782545	3835.608123	4224.094597	4298.669604	4287.793478	4399.235402	4064.876121	4095.986452	-0.126681927	0.028654633	-4.420992916	9.82E-06	0.000121536
Ddhd2	265.8441507	291.4977609	300.9079955	288.8198925	353.0050725	320.9006844	309.6131348	315.8629166	368.6260233	312.7864035	-0.218175747	0.078474153	-2.780224299	0.005432136	0.02894171
Ddit3	108.9361369	99.48729042	125.9614865	125.9214756	92.73862075	90.97184511	80.63879074	85.42204663	76.92196149	98.55551713	0.431221298	0.132964081	3.243141255	0.001182196	0.008170807
Ddit4	90.94668313	55.71288264	106.9672941	80.94952004	35.89882094	39.98762422	29.86621879	36.75134565	37.96148749	57.22687522	1.212423329	0.191886064	6.318454313	2.64E-10	7.16E-09
Ddost	3283.07532	3313.921644	3204.020351	3250.9727	2998.548738	2947.087905	3029.430126	2967.919481	3006.949404	3111.325074	0.126066488	0.028316301	4.452081756	8.50E-06	0.000106957
Ddx1	1128.338519	1062.524262	1062.67508	1056.341268	1232.526186	1185.633058	1177.724561	1282.323979	1244.737195	1159.202679	-0.184680801	0.043319497	-4.263225867	2.01E-05	0.000229777
Ddx11	268.842393	324.3285668	292.9104408	360.7750214	389.901083	365.8867617	372.3321943	374.4664137	386.6077805	348.4500728	-0.277509328	0.077824013	-3.56585732	0.000362669	0.002941669
Ddx17	2940.276283	2926.916084	2888.11694	2924.176489	3105.248011	3153.02417	3142.921758	3101.018949	3170.783192	3039.164653	-0.102366133	0.028263168	-3.621891671	0.000292457	0.002430058
Ddx4	28.98300891	18.90258518	13.99572072	19.98753581	7.977515764	3.998762422	4.977703132	5.959677672	5.993919077	12.30849208	1.823633798	0.40395397	4.514459399	6.35E-06	8.26E-05
Ddx5	10909.60432	9939.775186	11059.61845	11697.70533	8824.129624	9436.079626	9381.974863	9947.695315	9819.038435	10112.8468	0.201314042	0.053935007	3.732530169	0.000189566	0.00167851
Ddx58	198.883406	180.0719957	202.9379504	196.8772278	126.6430628	134.9582318	136.3890658	126.1465107	137.8601388	160.0852877	0.556282081	0.102558413	5.42405117	5.83E-08	1.12E-06
Def6	1240.272899	1344.073294	1190.635956	1197.253395	1089.928091	1084.664307	1089.121445	1108.500047	1134.848679	1164.366457	0.174594871	0.044218848	3.948426493	7.87E-05	0.000766825
Def8	1453.148102	1310.247615	1304.60111	1365.148696	1157.736975	1206.626561	1170.755777	1156.177468	1091.892259	1246.259396	0.231829331	0.043858231	5.285879626	1.25E-07	2.30E-06
Dennd1c	177.8957099	190.0207247	188.9422297	150.9058954	120.6599259	112.9650384	122.451497	116.2137146	128.8692602	145.4359995	0.557516608	0.110367646	5.051449684	4.38E-07	7.22E-06
Dennd3	169.9003971	160.1745376	165.94926	142.9108811	105.7020839	133.9585412	123.4470377	146.012103	126.8712871	141.6584587	0.328528031	0.113410948	2.896792917	0.003769985	0.02158158
Dennd4a	507.702363	550.164716	523.8398327	569.6447707	581.3614613	639.8019876	621.2173509	590.0080895	617.373665	577.9015819	-0.181472111	0.058143665	-3.121098591	0.001801777	0.011759658
Dennd4b	699.5898702	801.8675608	717.7805341	733.5425644	654.1562926	672.7917776	600.3109977	662.5175012	704.2854916	694.0936211	0.164230717	0.056499888	2.906744109	0.003652118	0.020998217
Dennd4c	367.7843889	381.0363223	379.8838481	375.7656733	427.7942828	420.869745	443.0155788	421.1505555	410.5834568	403.0982057	-0.175208745	0.065966439	-2.656028557	0.007906692	0.039471267
Depdc1a	122.9279343	106.4514008	121.9627091	141.9115043	153.5671785	134.9582318	150.3266346	158.9247379	162.8348016	139.3183481	-0.303069166	0.114607441	-2.6444109	0.008183325	0.040492851
Dfna5	147.9132869	123.3642401	161.9504826	134.9158667	117.6683575	111.9653478	123.4470377	101.3145204	119.8783815	126.9352801	0.306388429	0.118755913	2.579984624	0.009880471	0.047077063
Dgka	152.9103574	198.9745808	161.9504826	171.892808	151.5727995	123.9616351	151.3221752	134.0927476	120.8773681	151.9505505	0.330201681	0.112034764	2.947314479	0.00320547	0.018917963
Dgke	172.8986394	154.2053002	177.945592	157.9015329	130.6318206	138.9569942	124.4425783	145.0188234	134.8631792	148.5404956	0.298188736	0.107161723	2.782604913	0.005392443	0.028780633
Dhcr24	241.8582123	275.5797945	252.9226673	262.8360959	351.0106936	316.901922	337.4882724	297.9838836	289.7060887	291.8097367	-0.302729891	0.08161073	-3.709437378	0.00020772	0.001813431
Dhrs1	228.865829	200.9643267	221.9321429	196.8772278	165.5334521	177.9449278	185.1705565	165.8776952	176.8206128	191.1096412	0.283811725	0.095343998	2.976713082	0.002913565	0.01757974
Dhtkd1	32.98066531	21.88720389	14.99541506	23.98504298	43.8763367	35.9888618	32.85284067	31.78494759	41.95743354	31.14541639	-0.668456802	0.247210385	-2.703999686	0.006851035	0.035014227
Dhx29	302.8224724	294.4823797	298.9086068	299.8130372	347.0219357	360.8883086	382.2876005	335.7285089	357.6371716	331.0655579	-0.254577311	0.073376853	-3.469449849	0.000521525	0.004039986
Dhx37	422.7521644	442.7184424	403.8765122	418.7388753	464.6902932	494.8468498	477.8595007	462.8682992	478.5145397	451.8739419	-0.172828284	0.0631361	-2.737392464	0.006192836	0.032191043
Dhx58	182.8927804	163.1591563	143.9559846	142.9108811	126.6430628	110.9656572	110.5050095	112.2405962	84.9138536	130.9096646	0.536933958	0.122388901	4.387113165	1.15E-05	0.000139201
Dhx9	3154.150901	2960.741763	3143.038996	3183.015078	3159.096242	3393.949606	3331.078936	3383.110359	3351.599751	3228.864626	-0.095818881	0.031759808	-3.01698553	0.00255302	0.015770275
Diablo	288.830675	321.3439481	305.9064672	305.8092979	371.9516725	343.8935683	361.3812474	369.5000157	380.6138614	338.8034171	-0.258669577	0.072738415	-3.556161882	0.000376312	0.003035119
Dio2	569.6660372	575.0365387	577.8233269	587.6335529	474.6621879	456.8586068	488.8104476	477.7674934	505.4871755	523.7494852	0.264723216	0.058470412	4.52747304	5.97E-06	7.81E-05
Dip2c	61.96367422	77.60008653	63.98043758	57.96385386	39.88757882	40.98731483	39.82162506	48.67070099	54.94425821	53.97994779	0.543436409	0.179686483	3.024358874	0.002491607	0.015430913
Dkk3	6.995898702	9.948729042	3.998777349	3.997507163	0	0	1.991081253	0	0	2.992443723	3.933751359	1.096790327	3.586602893	0.000335014	0.002745386
Dlat	490.7123233	430.7799675	463.8581725	462.7114541	573.3839455	557.8273579	578.409104	569.1492177	578.413191	522.8049704	-0.306718357	0.059751878	-5.133200256	2.85E-07	4.86E-06
Dld	876.486166	711.3341265	776.7625	764.5232449	864.5632709	913.7172135	884.0400763	890.971812	890.096983	841.388377	-0.184035228	0.053255818	-3.455683081	0.0005489	0.004221236
Dlst	1208.291647	1100.329432	1271.611197	1226.235322	1326.261996	1414.562207	1320.086871	1388.604898	1326.654089	1286.95974	-0.173619018	0.044338487	-3.915763294	9.01E-05	0.000866642
Dlx1	3.997656401	6.96411033	7.997554697	8.994391116	1.994378941	0.999690606	1.991081253	1.986559224	0.998986513	3.991601009	2.131525758	0.719496571	2.962523857	0.003051282	0.018180553
Dmd	8.994726903	4.974364521	8.997249035	14.99065186	16.952221	18.99412151	28.87067817	23.83871069	13.98581118	15.62205943	-1.113995692	0.364572299	-3.055623517	0.002245931	0.014117279
Dmtn	9.994141003	6.96411033	13.99572072	10.9931447	38.89038935	23.99257453	19.91081253	27.81182914	20.97871677	19.28127101	-1.327854075	0.333304428	-3.983907697	6.78E-05	0.000671805
Dmxl1	349.7949351	330.2978042	365.8881274	375.7656733	381.9235672	424.8685074	427.0869287	401.2849633	409.5844703	385.1661085	-0.202379095	0.069574666	-2.9088044	0.003628138	0.020892873
Dna2	608.6431871	677.5084478	635.8055985	713.5550285	728.9455029	753.7667166	820.3254762	784.6908935	794.1942778	724.1594588	-0.236756771	0.055683592	-4.251822898	2.12E-05	0.000240264
Dnah8	626.6326409	607.8673445	614.8120174	653.5924211	440.757746	474.8530377	541.5741008	479.7540526	463.529742	544.8192337	0.382155198	0.061581717	6.205660029	5.45E-10	1.41E-08
Dnaja1	1008.408827	987.9087939	1026.686084	1012.368689	1109.871881	1072.66802	1116.996583	1134.325317	1140.842598	1067.78631	-0.144299688	0.043012899	-3.354800337	0.000794223	0.005809734
Dnaja3	496.7088079	440.7286966	483.8520592	462.7114541	523.524472	545.8310707	540.5785601	557.2298624	583.4081235	514.9525674	-0.224050423	0.061145442	-3.664221154	0.000248092	0.002111739
Dnaja4	3.997656401	5.969237425	0	3.997507163	15.95503153	14.99535908	17.91973128	7.946236896	22.9766898	10.4174944	-2.191361022	0.515315626	-4.252463758	2.11E-05	0.000239768
Dnajb1	441.7410324	463.6107734	472.8554215	534.666583	422.8083355	414.8716013	376.3143568	435.0564701	437.5560927	444.3867407	0.196499777	0.06857948	2.865285306	0.004166337	0.023400871
Dnajb13	9.994141003	7.958983234	5.998166023	6.995637535	1.994378941	0.999690606	2.986621879	1.986559224	2.996959539	4.656793109	1.818753829	0.640060016	2.841536391	0.004489673	0.024846099
Dnajb4	138.9185599	141.2719524	184.9434524	183.8853295	104.7048944	130.9594693	114.487172	120.1868331	135.8621658	139.4688699	0.420376839	0.120158497	3.49851944	0.000467849	0.003667895
Dnajb9	199.8828201	140.2770795	212.9348938	247.8454441	139.6065259	159.9504969	138.3801471	164.8844156	163.8337881	174.1772901	0.384891929	0.121540441	3.166780762	0.001541365	0.010270977
Dnajc10	1406.175639	1431.622109	1476.548536	1426.11068	1069.984302	1143.646053	1112.01888	1121.412682	1155.827395	1260.371808	0.356935988	0.040583154	8.795176085	1.43E-18	9.04E-17
Dnajc11	726.5740509	700.3905246	728.7771718	670.5818265	813.7066079	756.7657885	803.4012855	723.1075576	783.2054261	745.1678044	-0.135258819	0.05260563	-2.571185235	0.01013511	0.047958992
Dnajc13	882.4826506	852.6060789	910.7215412	898.4397348	983.2288179	1060.671733	1065.22847	1041.950313	1021.963203	968.5880602	-0.223640569	0.045901646	-4.872168844	1.10E-06	1.67E-05
Dnajc3	1195.299264	1160.021806	1228.62434	1160.276454	1339.225459	1319.591599	1370.859443	1261.465107	1367.612536	1266.997334	-0.167148346	0.041571162	-4.020776396	5.80E-05	0.000584584
Dnajc6	451.7351734	454.6569172	409.8746782	414.7413681	391.8954619	393.8780986	379.3009787	370.4932953	380.6138614	405.2433148	0.175381539	0.066648732	2.631431002	0.008502613	0.041725246
Dnase1l3	1.998828201	6.96411033	6.99786036	2.998130372	0	0	0	1.986559224	1.997973026	2.549273501	2.571688847	0.988831385	2.600735461	0.009302416	0.04481959
Dnase2a	587.655491	650.6468794	595.817825	582.636669	499.5919247	514.8406619	516.6855851	502.5994837	500.492243	550.1074181	0.25352784	0.058052592	4.367209653	1.26E-05	0.000151097
Dnhd1	44.97363452	53.72313683	43.98655084	33.97881088	25.92692623	31.99009938	30.86175942	23.83871069	36.96250098	36.24912553	0.562396948	0.220206096	2.55395721	0.010650634	0.049935762
Dnlz	145.9144586	168.1335208	168.948343	185.8840831	221.3760624	205.9362648	203.0902878	200.6424816	197.7993296	188.6360924	-0.299263829	0.09789732	-3.056915444	0.002236273	0.014068945
Dntt	380.7767722	549.1698431	580.8224099	470.7064684	98.72175758	111.9653478	105.5273064	93.36828353	110.8875029	277.9939658	2.25075982	0.110363014	20.39414957	1.88E-92	2.45E-89
Dock1	50.97011912	50.73851812	57.98227156	47.97008595	224.3676309	225.9300769	245.8985347	236.4005477	218.7780463	151.0039812	-2.149211424	0.130154511	-16.51276933	2.97E-61	1.57E-58
Dock11	1266.257665	1150.073077	1212.629231	1192.256511	830.6588289	918.7156666	905.94197	953.5484276	970.015904	1044.455254	0.396300001	0.048099558	8.239161044	1.73E-16	8.95E-15
Dock2	1997.828787	2097.192082	2129.348938	1987.760437	1805.910131	1836.431643	1924.380031	1848.493358	1818.155454	1938.388984	0.15282562	0.035744654	4.275481909	1.91E-05	0.000218621
Dock7	237.8605559	239.7643699	214.9342825	257.839212	293.1737043	296.9081099	305.6309723	259.2459787	308.6868325	268.2271131	-0.300949852	0.084208406	-3.573869496	0.000351744	0.002862802
Dock8	2341.627237	2352.874419	2260.308896	2249.597156	2097.089456	2104.348725	2186.207216	2145.483962	2089.879785	2203.046317	0.115130901	0.032854822	3.504231492	0.000457927	0.003596023
Dok2	132.9220753	129.3334776	124.9617921	130.9183596	64.81731558	67.97896118	82.62987199	76.48253013	73.92500196	98.21882061	0.823970981	0.131414353	6.270022721	3.61E-10	9.53E-09
Dok3	702.5881125	746.1546782	719.7799228	739.5388251	534.4935562	507.8428277	545.5562633	522.4650759	519.4729867	615.3213609	0.467013974	0.054468653	8.573995242	1.00E-17	5.81E-16
Donson	114.9326215	105.4565279	105.9675997	115.9277077	159.5503153	153.9523533	157.295419	114.2271554	170.8266937	133.1262659	-0.451085942	0.12227318	-3.689165051	0.000224991	0.001945208
Dot1l	1021.401211	1112.267907	1013.690058	1086.322571	1155.742596	1197.629346	1183.697805	1182.996018	1213.768613	1129.724014	-0.165073402	0.043442352	-3.799826512	0.000144797	0.001306374
Dpp4	150.9115292	177.087377	194.9403958	166.895924	178.4969152	222.9310051	211.0546128	225.4744719	211.7851407	193.2863746	-0.283784797	0.100628803	-2.820115003	0.004800644	0.026252088
Dpy19l1	714.5810817	697.4059059	714.7814511	717.5525357	835.6447763	891.7240202	873.0891294	876.0726178	878.1091449	799.8845181	-0.292551413	0.048690189	-6.008426266	1.87E-09	4.48E-08
Dpy19l4	262.8459084	262.6464467	277.9150257	294.8161532	306.1371674	295.9084193	315.5863786	354.6008215	382.6118344	305.8964617	-0.269652378	0.083702437	-3.221559477	0.00127495	0.008710838
Dpysl2	39.97656401	39.79491617	37.98838481	33.97881088	18.94659994	24.99226514	25.88405629	23.83871069	19.97973026	29.48667091	0.738997757	0.236849254	3.120118582	0.001807782	0.011793471
Drosha	697.591042	610.8519632	641.8037645	660.5880586	797.7515764	758.7651697	772.5395261	739.993311	737.2520465	713.015162	-0.221998273	0.053462476	-4.152412869	3.29E-05	0.000355174
Dsp	571.6648654	431.7748404	440.8652027	548.6578581	22.93535782	24.99226514	16.92419065	20.85887185	24.97466282	233.7386794	4.492553007	0.162166024	27.70341719	6.35E-169	9.08E-165
Dst	50.97011912	55.71288264	47.98532818	56.96447707	59.83136823	80.97493906	81.63433137	73.50269129	98.89966478	67.38620019	-0.577633483	0.168982062	-3.418312423	0.000630107	0.004747132
Dstn	1632.043226	1637.5608	1776.456837	1849.84644	1976.42953	1921.405344	2038.867203	2084.893906	1940.031808	1873.059455	-0.208769296	0.040977049	-5.094785969	3.49E-07	5.85E-06
Dtl	857.4972981	795.8983234	861.7365187	833.4802434	915.4199339	952.7051472	912.9107544	972.4207402	847.140563	883.2455025	-0.136398392	0.04992602	-2.732010134	0.00629492	0.032638638
Dtx3	871.4890955	830.718875	806.7533301	903.4366188	723.9595556	646.7998218	657.0568134	724.1008372	717.2723163	764.6208071	0.298075826	0.053516986	5.56974242	2.55E-08	5.25E-07
Dtx3l	542.6818565	517.3339102	509.844112	488.6952506	412.8364408	459.8576786	439.0334163	475.7809342	445.5479848	476.8457315	0.204521427	0.063012873	3.245708683	0.001171587	0.008113166
Dtx4	740.5658484	790.9239589	766.7655566	810.4945772	882.5126814	834.7416557	910.9196732	894.9449304	909.0777268	837.8829565	-0.189768084	0.04930189	-3.849103664	0.000118551	0.001098689
Dusp1	1594.06549	1039.642185	2278.303394	2574.394613	135.617768	177.9449278	244.9029941	379.4328118	313.6817651	970.8873277	2.90242905	0.370212007	7.839910632	4.51E-15	2.03E-13
Dusp2	477.71994	341.2414062	616.811406	552.6553652	182.4856731	207.935646	236.9386691	290.0376467	258.7375068	351.6181399	1.079451055	0.206481806	5.22782649	1.72E-07	3.06E-06
Dusp5	51.96953322	42.77953488	115.9645431	72.95450572	26.9241157	30.99040877	30.86175942	30.79166797	24.97466282	47.57897018	1.294382557	0.238591157	5.425107	5.79E-08	1.12E-06
Dusp6	460.7299003	406.9030178	538.8352477	538.6640902	240.3226624	248.9229608	263.818266	267.1922156	243.7527092	356.57123	0.943646824	0.082561676	11.42959869	2.97E-30	5.06E-28
Dut	1199.29692	1281.396301	1304.60111	1329.171132	1434.955648	1446.552306	1465.435802	1335.961078	1315.665238	1345.892837	-0.130540137	0.044122833	-2.958561964	0.003090781	0.018369978
Dynll1	649.6191652	727.252093	698.7863417	699.5637535	852.5969973	818.746606	787.4726355	806.543045	765.2236689	756.2004784	-0.216422042	0.052291484	-4.138762662	3.49E-05	0.000373473
Dyrk1b	102.9396523	95.50779881	82.97462999	66.95824497	39.88757882	58.98174573	55.75027508	45.69086215	47.95135262	66.29357117	0.810881142	0.169998139	4.769941295	1.84E-06	2.65E-05
Dyx1c1	10.9935551	11.93847485	6.99786036	8.994391116	1.994378941	2.999071817	4.977703132	1.986559224	4.994932565	6.208547457	1.521549681	0.543807954	2.797954075	0.005142742	0.027730474
Dzip1	16.99003971	20.89233099	23.99266409	22.98566619	11.96627365	12.99597787	6.968784385	3.973118448	6.99290559	14.19530677	1.306765524	0.361725853	3.612585369	0.000303159	0.002507332
Dzip3	213.8746175	214.8925473	205.9370335	223.8604011	248.3001781	261.9189387	268.7959691	261.232538	255.7405473	239.3947523	-0.272135866	0.084779048	-3.209942479	0.001327615	0.009018955
E130012A19Rik	213.8746175	208.9233099	189.9419241	180.8871991	139.6065259	107.9665854	115.4827127	91.38172431	107.8905434	150.6616825	0.819096421	0.114441261	7.1573523	8.23E-13	3.01E-11
E230008N13Rik	10.9935551	12.93334776	15.99510939	15.99002865	3.988757882	4.998453028	6.968784385	5.959677672	6.99290559	9.424513274	1.273442279	0.429705532	2.96352312	0.003041392	0.018151881
E2f2	180.8939522	240.7592428	288.9116634	214.86601	166.5306416	159.9504969	178.2017721	166.8709748	173.8236532	196.7564897	0.452456714	0.108612938	4.165771803	3.10E-05	0.000338467
E2f4	1002.412343	1037.652439	1031.684556	1056.341268	1399.056827	1290.600572	1178.720102	1197.895212	1201.780775	1155.127121	-0.280586086	0.049075686	-5.717415425	1.08E-08	2.37E-07
E330009J07Rik	199.8828201	200.9643267	212.9348938	200.8747349	178.4969152	166.9483311	161.2775815	169.8508137	164.8327746	184.0070213	0.275299354	0.095103338	2.894739129	0.003794738	0.021669898
E330020D12Rik	4.997070502	19.89745808	20.99358108	17.98878223	5.983136823	7.997524845	2.986621879	9.93279612	5.993919077	10.75232118	1.279414384	0.439355044	2.912028443	0.003590899	0.020747419
Ear1	7.995312803	12.93334776	13.99572072	8.994391116	21.93816835	22.99288393	21.90189378	22.84543108	15.98378421	16.62010375	-0.944534814	0.333677851	-2.83067879	0.004644934	0.025558377
Ebf1	78.95371393	162.1642834	169.9480373	123.922722	7.977515764	9.996906056	9.955406264	16.8857534	10.98885164	65.64368776	3.582681828	0.335170885	10.68912004	1.14E-26	1.53E-24
Ece1	253.8511815	255.6823364	267.9180824	256.8398352	206.4182204	204.9365742	218.0233972	192.6962447	202.7942621	228.7955704	0.335138617	0.085862859	3.903184941	9.49E-05	0.000908075
Ect2	468.7252131	421.8261114	489.8502252	411.7432378	492.6115984	521.8384961	496.7747726	497.6330856	534.4577844	481.7178361	-0.183110351	0.06487294	-2.822599842	0.004763599	0.026083251
Edem2	919.4609723	952.0933694	992.6964768	944.4110672	904.4508497	861.733302	817.3388543	857.2003052	852.1354955	900.1689658	0.149282675	0.047310963	3.15535058	0.001603054	0.010627569
Ednra	43.97422041	40.78978907	45.98593951	52.96696991	5.983136823	3.998762422	7.964325011	4.96639806	8.990878616	23.95782443	2.847617129	0.32944898	8.643575502	5.45E-18	3.23E-16
Eef1a1	85944.61556	82389.40469	83794.37934	83799.74265	78595.48249	79113.51515	76588.93147	78733.30173	76789.09629	80638.71882	0.107270523	0.019446876	5.516079932	3.47E-08	6.96E-07
Eef1b2	6172.381484	5967.24768	6040.153185	5906.316833	6021.030023	5694.23769	5427.687495	5643.814756	5550.369066	5824.804246	0.087435308	0.029266857	2.987519522	0.002812513	0.017114443
Eef1g	8762.862832	8323.106717	8481.406757	8453.728272	8125.099805	8226.453994	8022.066368	8201.509757	8061.821159	8295.339518	0.065558714	0.022991991	2.85137175	0.004353104	0.024266746
Eef2	29670.60581	29952.63853	29347.02696	29762.4402	27886.40354	28136.2921	27722.81982	27999.55898	27350.25275	28647.55986	0.09357252	0.01805008	5.184050214	2.17E-07	3.78E-06
Eef2k	1334.217824	1377.898972	1372.580325	1324.174248	1152.751028	1164.639556	1179.715642	1203.85489	1180.802058	1254.514949	0.201004181	0.039850118	5.044004628	4.56E-07	7.48E-06
Efcab4a	116.9314497	162.1642834	150.9538449	123.922722	118.665547	122.9619445	100.5496033	100.3212408	96.90169175	121.4858142	0.360586938	0.126779718	2.844200509	0.004452302	0.024686928
Efcab7	45.97304862	35.81542455	41.98716216	41.97382521	20.94097888	29.99071817	23.89297503	26.81854952	29.96959539	33.04025306	0.654639402	0.225018796	2.909265419	0.003622791	0.020878292
Eftud2	1442.154547	1507.23245	1477.54823	1449.096346	1613.452563	1671.482693	1656.579602	1586.26754	1591.385515	1555.022165	-0.144531299	0.037361081	-3.868498874	0.000109507	0.001028881
Egln3	483.7164246	550.164716	486.8511422	500.6877721	372.948862	363.8873804	364.3678693	357.5806603	374.6199423	428.3138633	0.462861449	0.065471859	7.069624362	1.55E-12	5.46E-11
Egr1	721.5769804	369.0978475	1379.578185	1501.06394	48.86228405	78.97555784	149.331094	241.3669457	199.7973026	521.0722374	2.788797282	0.57961962	4.811426644	1.50E-06	2.19E-05
Egr2	2.998242301	9.948729042	23.99266409	23.98504298	2.991568411	1.999381211	2.986621879	4.96639806	2.996959539	8.540623057	2.255446114	0.562647164	4.00863322	6.11E-05	0.00061458
Ehd1	408.760367	387.0055598	429.868565	418.7388753	514.5497668	516.8400431	506.7301788	487.7002895	527.4648788	466.4065027	-0.312904094	0.062895863	-4.974955073	6.53E-07	1.04E-05
Ehd4	594.6513897	543.2006057	585.8208816	543.6609741	498.5947352	494.8468498	505.7346382	491.673408	489.5033913	527.5207637	0.192339631	0.058772878	3.272591682	0.001065663	0.007462773
Ehmt2	2062.790703	2026.556106	2040.376142	1924.799699	1868.733068	1871.420814	1861.660971	1914.049812	1818.155454	1932.060308	0.10921607	0.034830081	3.135682317	0.001714548	0.011272662
Eif1	1638.03971	1586.822282	1738.468452	1687.947399	1484.815122	1424.559113	1445.52499	1456.147911	1492.48585	1550.534537	0.186934857	0.038377078	4.871002917	1.11E-06	1.68E-05
Eif2b4	250.8529392	267.6208112	269.917471	274.8286174	312.1203043	314.9025408	317.5774598	311.8897982	335.6594683	295.0410456	-0.260578777	0.077030763	-3.382788463	0.000717539	0.005324756
Eif2s1	1031.395352	985.9190481	943.7114543	993.3805299	997.1894705	1099.659666	1055.273064	1106.513488	1171.81118	1042.761472	-0.135665815	0.04846069	-2.799502344	0.005118144	0.027639527
Eif2s3x	2452.562202	2393.664208	2606.203137	2562.402091	2813.071496	2757.14669	2678.999826	2740.45845	2743.216964	2638.636118	-0.133590216	0.032713944	-4.083586344	4.43E-05	0.000462881
Eif3a	4528.345289	4465.984467	4503.622989	4570.150064	5063.728131	5075.429205	4898.059882	4988.250212	4912.016684	4778.398547	-0.142944622	0.025325871	-5.644213545	1.66E-08	3.53E-07
Eif3f	2722.404009	2755.797945	2846.129778	2716.306117	2752.242939	2480.232393	2438.078994	2525.910053	2386.578779	2624.853445	0.133262211	0.037182124	3.584039749	0.000338321	0.00276931
Eif3h	2218.699303	2141.961363	2259.309202	2201.62707	2118.030435	2021.374405	2028.911797	2126.611649	1973.99735	2121.169175	0.102711897	0.034533254	2.974289549	0.002936678	0.017681894
Eif4a1	6959.919795	7256.602964	7246.78425	7315.438108	7813.976691	7452.693465	7355.054148	7641.300055	7510.380604	7394.683342	-0.07043887	0.025416656	-2.771366533	0.005582155	0.029641596
Eif4e	834.5107738	808.8316712	862.736213	862.4621703	986.2203863	989.6936996	938.7948107	964.4745033	953.0331333	911.1952624	-0.198654637	0.046421627	-4.279355373	1.87E-05	0.00021546
Eif4enif1	770.5482714	790.9239589	811.7518018	769.5201288	855.5885657	906.7193793	820.3254762	870.1129401	843.1446169	826.5150154	-0.128983513	0.048980216	-2.633379856	0.008453974	0.041543583
Eif4g1	4922.114444	4994.261979	4876.508977	5010.875228	5336.958046	5517.292452	5499.36642	5362.716625	5316.606222	5204.077822	-0.127009146	0.025082553	-5.06364514	4.11E-07	6.80E-06
Eif5b	1386.187357	1272.442445	1360.583993	1249.220988	1521.711132	1524.528174	1437.560665	1341.920756	1336.643954	1381.19994	-0.12112808	0.047269281	-2.562511581	0.010391812	0.048963069
Elf1	1525.105917	1540.063256	1562.522249	1558.028417	1342.217027	1481.541478	1434.574043	1481.973181	1470.508147	1488.503746	0.100704899	0.039240597	2.566344699	0.010277664	0.048553218
Ell2	135.9203176	103.466782	125.9614865	128.919606	170.5193995	175.9455466	182.1839346	179.7836098	154.8429095	150.8381769	-0.482807396	0.110829656	-4.356301488	1.32E-05	0.000157632
Elmo1	1139.332074	1061.529389	1172.641458	1100.313847	1006.164176	998.690915	987.5763014	980.3669771	1031.953068	1053.174245	0.160117674	0.044358218	3.609650713	0.00030661	0.002532939
Elmod3	105.9378946	98.49241752	91.97187902	110.9308238	148.5812311	135.9579224	147.3400127	111.2473165	124.8733141	119.4814235	-0.391676775	0.125121978	-3.130359528	0.001745925	0.011443333
Elovl1	541.6824424	473.5595024	476.8541988	491.693381	656.1506716	548.8301425	561.4849133	527.431474	527.4648788	533.9057339	-0.186224739	0.067599919	-2.754807142	0.005872674	0.030784178
Elovl6	288.830675	267.6208112	289.9113578	279.8255014	193.4547573	247.9232702	235.9431285	229.4475904	244.7516957	253.0787542	0.289838318	0.085765527	3.379426762	0.000726372	0.005380899
Eltd1	1051.383634	908.3189616	941.7120656	967.3967334	640.19564	704.781877	726.7446573	729.0672352	668.3219771	815.3247534	0.479179857	0.053855716	8.897474474	5.71E-19	3.82E-17
Emc10	973.4293337	1052.575533	949.7096203	940.41356	916.4171234	895.7227826	799.419123	922.7567596	834.1537383	920.5108415	0.164262918	0.051656267	3.179922326	0.001473145	0.009866969
Emilin2	429.7480631	457.641536	442.8645914	428.7326432	695.0410609	677.7902306	666.0166791	638.6787905	673.3169097	567.7589449	-0.607782612	0.058176634	-10.44719447	1.51E-25	1.80E-23
Eml2	448.7369311	489.4774689	458.8597008	433.7295272	418.8195776	388.8796456	385.2742224	397.3118448	370.6239963	421.301435	0.222915476	0.066241636	3.365186726	0.000764919	0.005629613
Emp1	14.99121151	30.84106003	28.99113578	18.98815902	10.96908418	8.997215451	2.986621879	8.939516508	4.994932565	14.5221041	1.668774262	0.380006717	4.391433595	1.13E-05	0.000136927
Emp3	716.5799099	747.1495511	751.7701416	692.5681159	623.243419	575.8217888	563.4759946	590.0080895	527.4648788	643.1202099	0.335901165	0.056487069	5.946514336	2.74E-09	6.44E-08
Emr1	98.94199593	107.4462737	104.9679054	89.94391116	67.80888399	72.97741421	61.72351884	77.47580974	57.94121775	82.13632563	0.569869801	0.144734233	3.937353246	8.24E-05	0.000798718
Enah	0	1.989745808	2.999083012	3.997507163	20.94097888	13.99566848	22.89743441	14.89919418	21.97770328	11.52192391	-3.075963723	0.568490655	-5.410755117	6.28E-08	1.20E-06
Endod1	351.7937633	330.2978042	359.8899614	315.8030659	390.8982724	421.8694356	400.2073318	397.3118448	394.5996726	373.630128	-0.240345381	0.069916988	-3.437582027	0.000586933	0.004469191
Endou	63.96250242	44.76928069	62.98074324	57.96385386	28.91849464	27.99133696	21.90189378	25.82526991	21.97770328	39.58789764	1.180950963	0.213193233	5.539345448	3.04E-08	6.14E-07
Eng	471.7234554	432.7697133	410.8743726	473.7045988	615.2659033	612.8103412	541.5741008	542.3306682	584.4071101	520.606696	-0.373074373	0.064458247	-5.787845437	7.13E-09	1.60E-07
Enpep	22.98652431	23.8769497	35.98899614	23.98504298	4.985947352	2.999071817	2.986621879	1.986559224	2.996959539	13.64363033	3.06549169	0.456276514	6.718495458	1.84E-11	5.66E-10
Ep300	979.4258183	956.072861	960.706258	996.3786603	1006.164176	1079.665854	1133.920773	1044.930152	1078.905434	1026.24111	-0.135160951	0.045567698	-2.966157098	0.003015464	0.018034771
Ep400	2255.677624	2287.212807	2201.32693	2265.587184	2274.589182	2401.256835	2460.976429	2374.931552	2430.534186	2328.010303	-0.084571301	0.033105206	-2.554622388	0.010630305	0.049856793
Epb4.1	1003.411757	984.9241752	961.7059524	971.3942405	1144.773512	1226.620373	1220.532808	1175.049781	1166.816247	1095.025427	-0.275633901	0.043263231	-6.371089112	1.88E-10	5.20E-09
Epb4.1l4b	112.9337933	123.3642401	106.9672941	102.9358094	75.78639976	65.97957997	87.60757513	90.38844469	65.93310985	92.43291626	0.531997372	0.139374893	3.817024443	0.000135071	0.00122948
Epb4.2	14.99121151	11.93847485	3.998777349	19.98753581	25.92692623	27.99133696	22.89743441	33.77150681	23.97567631	20.60876447	-1.08028202	0.320165425	-3.374137038	0.000740475	0.005470332
Epha7	82.95137033	98.49241752	57.98227156	77.95138967	60.8285577	58.98174573	68.69230322	60.59005633	43.95540657	67.82505763	0.437048909	0.17027636	2.566703382	0.01026704	0.048519057
Ephx2	6.995898702	8.953856138	5.998166023	7.995014325	18.94659994	19.99381211	23.89297503	25.82526991	24.97466282	15.95291722	-1.602020294	0.363827965	-4.403235729	1.07E-05	0.000130236
Epn1	1032.394766	1067.498626	951.709009	989.3830228	1089.928091	1121.65286	1117.992123	1077.708379	1064.919623	1057.020722	-0.115437145	0.045117973	-2.558562331	0.010510598	0.049408792
Epor	128.9244189	114.410384	107.9669884	129.9189828	251.2917466	255.920795	230.9654253	219.5147943	239.7567631	186.518922	-0.993234838	0.10290737	-9.651736672	4.83E-22	3.99E-20
Eprs	1940.862183	1885.284154	1843.436358	1895.817772	2048.227172	2180.325211	2133.443562	2307.388539	2167.800733	2044.731743	-0.196594566	0.036841882	-5.336170598	9.49E-08	1.77E-06
Eps15	732.5705355	706.359762	782.760666	781.5126503	872.5407867	942.7082411	975.6298139	903.8844469	957.0290794	850.5551091	-0.309389185	0.050953157	-6.072031648	1.26E-09	3.11E-08
Eps8l1	68.95957292	70.6359762	75.97676963	73.95388251	117.6683575	114.9644196	100.5496033	118.2002738	130.8672332	96.86400986	-0.685992177	0.136841054	-5.013058266	5.36E-07	8.70E-06
Eps8l2	10.9935551	9.948729042	15.99510939	13.99127507	0	1.999381211	8.959865638	1.986559224	3.995946052	7.541157859	1.909328345	0.53998801	3.535871739	0.000406432	0.003230671
Epsti1	99.94141003	104.4616549	104.9679054	102.9358094	49.85947352	55.98267391	68.69230322	55.62365827	40.95844703	75.9359262	0.926583045	0.153791464	6.024931574	1.69E-09	4.11E-08
Ept1	304.8213006	293.4875068	332.8982143	351.7806303	370.954483	396.8771704	395.2296287	391.3521671	387.606767	358.3342076	-0.276199395	0.072572869	-3.805821631	0.000141334	0.001277547
Epx	92.94551133	268.6156841	184.9434524	149.9065186	324.0865779	328.8982092	290.6978629	281.0981302	251.7446013	241.4373942	-0.762203414	0.277332749	-2.748335406	0.00598987	0.031272414
Erbb3	86.94902673	89.53856138	107.9669884	107.9326934	67.80888399	73.97710482	78.64770949	71.51613207	72.92601544	84.14034619	0.426720487	0.142179116	3.001288084	0.002688401	0.016485477
Ercc6l	224.8681726	242.7489886	276.9153314	251.8429512	347.0219357	277.9139884	320.5640817	314.869637	296.6989943	283.716009	-0.322226869	0.084676134	-3.805403644	0.000141573	0.001278898
Ercc6l2	278.836534	258.6669551	267.9180824	311.8055587	318.1034411	319.9009938	327.5328661	313.8763574	332.6625088	303.2559219	-0.207114756	0.077695549	-2.665722287	0.007682313	0.038505808
Erg	620.6361563	601.8981071	635.8055985	591.6310601	409.8448724	448.8610819	434.0557131	435.0564701	450.5429173	514.2591085	0.491458033	0.059543542	8.253758747	1.53E-16	7.98E-15
Eri1	591.6531474	535.2416225	586.8205759	594.6291904	674.100082	713.7790924	632.1682978	608.8804022	666.3240041	622.6218239	-0.19158424	0.058565067	-3.271305733	0.001070521	0.007489458
Eri2	116.9314497	117.3950027	102.9685167	121.9239685	143.5952837	134.9582318	154.3087971	171.8373729	158.8388556	135.8619421	-0.411667929	0.115792068	-3.555234273	0.000377642	0.003037519
Erlec1	232.8634854	205.9386912	229.9296976	258.8385888	169.52221	200.9378117	179.1973128	218.5215146	205.7912217	211.2822815	0.251402293	0.09641305	2.607554604	0.009119152	0.044189726
Ermap	480.7181823	391.9799243	420.871316	560.6503796	1302.329448	1250.612948	1157.813749	1093.600853	1156.826382	868.3781313	-1.362886783	0.112863782	-12.07550166	1.42E-33	3.18E-31
Ermp1	927.4562851	918.2676906	964.7050354	924.4235314	1079.956197	1094.661213	1092.108067	1078.701659	992.9925938	1008.141364	-0.193465449	0.04561274	-4.241478382	2.22E-05	0.000250619
Erp29	1884.894993	1864.391823	1984.393259	1773.893803	1783.971963	1736.462582	1706.356634	1715.39389	1724.250721	1797.112185	0.114836487	0.03733	3.076251965	0.002096206	0.013349383
Esco2	177.8957099	190.0207247	192.9410071	220.8622707	247.3029887	245.923889	217.0278566	214.5483962	245.7506822	216.9192806	-0.260469693	0.093316781	-2.791241734	0.005250624	0.028148707
Espl1	571.6648654	697.4059059	691.7884813	690.5693624	841.6279131	781.7580536	804.3968261	765.8185809	841.1466439	742.9085147	-0.283726142	0.057890076	-4.901118837	9.53E-07	1.46E-05
Esyt1	2342.626651	2555.828491	2459.248069	2291.570981	1946.513846	1961.392968	1982.121387	1956.760836	1971.999376	2163.118067	0.296833822	0.035592474	8.3397917	7.44E-17	3.99E-15
Esyt2	525.6918168	449.6825527	455.8606178	509.6821632	535.4907456	585.8186949	591.3511321	589.0148099	601.3898808	538.2202682	-0.258964442	0.062538264	-4.140895896	3.46E-05	0.000370293
Etf1	1452.148688	1368.945116	1522.534476	1436.104448	1663.312037	1623.497544	1643.637574	1568.388507	1636.339908	1546.100922	-0.171266276	0.03910861	-4.379247368	1.19E-05	0.00014347
Etfb	1743.977605	1880.309789	1824.442165	1844.849556	1769.014121	1713.469698	1678.481496	1736.252762	1593.383488	1753.797853	0.102689619	0.038326726	2.679321489	0.007377153	0.037237304
Ethe1	285.8324327	313.3849648	299.9083012	285.8217621	266.2495886	265.9177011	266.8048879	233.4207088	239.7567631	273.01079	0.219568799	0.080841126	2.716053199	0.00660653	0.034002086
Etl4	0	0	0	0	4.985947352	8.997215451	5.973243759	9.93279612	3.995946052	3.765016526	-5.2059134	1.147752499	-4.535745645	5.74E-06	7.56E-05
Ets1	224.8681726	319.3542023	313.9040219	273.8292406	154.5643679	173.9461654	175.2151503	173.8239321	177.8195993	220.8138725	0.726200504	0.100035201	7.259449673	3.89E-13	1.45E-11
Etv4	7.995312803	3.979491617	10.99663771	5.996260744	2.991568411	1.999381211	1.991081253	0	3.995946052	4.438408867	1.722506068	0.668760844	2.575668245	0.010004659	0.047530438
Etv6	2615.466701	2490.166879	2560.217198	2410.496819	2115.038867	2265.298912	2252.908438	2241.832084	2269.697357	2357.902584	0.176529906	0.034417344	5.129097334	2.91E-07	4.96E-06
Evi2a	98.94199593	89.53856138	107.9669884	97.93892549	64.81731558	77.97586724	79.64325011	71.51613207	81.91689406	85.58399225	0.391282057	0.140504477	2.78483693	0.005355465	0.028607825
Evl	97.94258183	133.3129692	158.9513996	128.919606	58.83417876	76.97617663	83.62541262	85.42204663	78.91993452	100.3227006	0.757672863	0.145051588	5.223471684	1.76E-07	3.12E-06
Exosc8	469.7246272	478.5338669	514.8425837	534.666583	649.1703453	615.8094131	569.4492383	527.431474	593.3979887	550.3362356	-0.24293055	0.064543046	-3.763853213	0.000167315	0.001499127
Ext2	702.5881125	648.6571336	705.7842021	658.5893051	579.3670823	619.8081755	603.2976196	591.9946488	590.4010291	633.3874787	0.185518013	0.054499954	3.404003089	0.00066406	0.004974363
Extl3	279.8359481	259.661828	291.9107465	278.8261246	386.9095145	374.8839771	376.3143568	343.6747458	353.6412256	327.2953852	-0.403355074	0.075084311	-5.37202869	7.79E-08	1.47E-06
Eya1	361.7879043	312.3900919	344.8945463	304.8099212	30.91287358	45.98576786	50.77257195	54.63037866	43.95540657	172.237718	2.870406013	0.1288276	22.28098652	5.65E-110	1.35E-106
Eya3	462.7287285	496.4415792	466.8572555	461.7120773	557.428914	568.8239546	583.3868071	583.0551323	540.4517035	524.5429058	-0.263804552	0.059433978	-4.438615078	9.05E-06	0.000113076
Eya4	26.98418071	15.91796647	7.997554697	11.99252149	4.985947352	2.999071817	3.982162506	2.979838836	0	8.648804875	2.39448795	0.54053389	4.429857214	9.43E-06	0.000117254
F10	242.8576264	290.502888	243.9254183	259.8379656	175.5053468	159.9504969	181.188394	166.8709748	172.8246667	210.3848642	0.598332294	0.092464084	6.470969767	9.74E-11	2.79E-09
F13a1	3624.874942	4215.276495	4330.675869	3886.576339	3493.154715	3523.909385	3571.999768	3509.256869	3426.523739	3731.360902	0.195773149	0.039430146	4.965062725	6.87E-07	1.09E-05
F2r	659.6133062	497.4364521	538.8352477	510.68154	354.9994515	389.8793362	333.5061099	374.4664137	343.6513604	444.7854686	0.618501304	0.076897089	8.043234282	8.75E-16	4.28E-14
Fabp4	8.994726903	11.93847485	11.99633205	11.99252149	2.991568411	2.999071817	1.991081253	4.96639806	1.997973026	6.652016428	1.909060015	0.541251658	3.527120865	0.000420105	0.003320896
Fads2	136.9197317	120.3796214	151.9535393	119.9252149	178.4969152	219.9319332	226.9832628	234.4139884	195.8013565	176.0895071	-0.674507424	0.109160068	-6.179067477	6.45E-10	1.64E-08
Fads3	20.98769611	30.84106003	26.9917471	39.97507163	65.81450505	60.98112694	59.73243759	56.61693789	57.94121775	46.65353334	-1.019688888	0.204059512	-4.997017193	5.82E-07	9.37E-06
Fam107b	4472.378099	4204.332893	4558.606178	4429.237936	3797.297504	3865.803572	3991.122371	3886.703122	3898.045373	4122.614116	0.183808485	0.029047557	6.32784656	2.49E-10	6.77E-09
Fam115a	1.998828201	1.989745808	0	0	9.971894705	5.998143634	7.964325011	14.89919418	5.993919077	5.424005624	-3.167474286	0.850066695	-3.726147965	0.000194428	0.001717313
Fam117a	2081.779571	1954.925257	1839.43758	1853.843947	1572.567795	1570.513941	1520.190537	1576.334744	1528.449365	1722.004749	0.314845199	0.039679851	7.934636618	2.11E-15	9.93E-14
Fam120a	2650.446194	2624.474721	2565.215669	2717.305494	2810.079928	2956.085121	2963.724445	2921.235339	2919.038591	2791.956167	-0.142830704	0.030913379	-4.620352384	3.83E-06	5.22E-05
Fam129a	234.8623136	212.9028015	220.9324485	245.8466905	162.5418837	173.9461654	174.2196096	191.7029651	191.8054105	200.9733654	0.354275674	0.093810626	3.776498347	0.000159049	0.001427743
Fam129c	74.95605753	102.4719091	117.9639318	78.95076646	44.87352617	47.98514907	47.78595007	68.53629323	43.95540657	69.71988778	0.886167327	0.173841971	5.097545321	3.44E-07	5.78E-06
Fam132a	438.74279	356.1644997	378.8841538	441.7245415	814.7037974	730.7738327	697.8739791	623.7795964	633.3574492	568.44496	-0.793675156	0.076293621	-10.40290327	2.40E-25	2.82E-23
Fam160a2	334.8037236	357.1593726	360.8896557	368.7700358	304.1427885	308.9043971	281.7379973	285.0712487	303.6918999	322.796791	0.260479288	0.073664804	3.536007332	0.000406223	0.003230671
Fam169a	22.98652431	11.93847485	15.99510939	26.98317335	9.971894705	5.998143634	10.95094689	10.92607573	11.98783815	14.19313122	0.965978129	0.358706024	2.692952067	0.007082245	0.035978535
Fam171a2	22.98652431	28.85131422	24.99235843	20.9869126	14.95784206	10.99659666	11.94648752	12.91263496	11.98783815	17.84650099	0.96128133	0.306381384	3.137531784	0.001703768	0.011212095
Fam173a	285.8324327	295.4772526	311.9046332	301.8117908	271.235536	256.9204856	230.9654253	249.3131826	235.760817	271.0246173	0.26376134	0.080796449	3.264516478	0.001096511	0.007652565
Fam174b	175.8968817	152.2155543	132.9593468	128.919606	88.74986287	95.97029814	104.5317658	84.42876702	70.92804242	114.9555695	0.730070782	0.131847913	5.537219097	3.07E-08	6.21E-07
Fam178a	522.6935745	551.159589	537.8355534	551.6559884	583.3558402	581.8199325	615.2441071	606.893843	651.3392064	577.9997372	-0.168222833	0.057489066	-2.926170937	0.003431623	0.020045839
Fam189b	653.6168216	592.9442509	556.8297458	592.6304369	395.8842198	452.8598443	433.0601725	452.9355031	407.5864973	504.2608325	0.483360267	0.064150024	7.53484159	4.89E-14	1.96E-12
Fam193b	679.6015882	700.3905246	676.7930663	773.517636	615.2659033	602.8134352	630.1772165	590.0080895	637.3533952	656.2134283	0.202021733	0.055637167	3.631057182	0.000282263	0.002359062
Fam206a	262.8459084	286.5233964	272.9165541	273.8292406	354.9994515	348.8920214	287.711241	307.9166797	365.6290637	306.8070619	-0.281182116	0.081692174	-3.441971252	0.000577492	0.004409039
Fam210b	73.95664343	60.68724716	55.98288288	76.95201288	101.713326	90.97184511	89.59865638	103.3010797	79.91892103	81.45362383	-0.477073883	0.150643129	-3.166914317	0.001540657	0.010270977
Fam213b	37.97773581	39.79491617	37.98838481	29.98130372	23.93254729	18.99412151	19.91081253	24.8319903	17.98175723	27.93261882	0.78590824	0.245190125	3.205301353	0.001349211	0.009143945
Fam214a	92.94551133	88.54368848	114.9648488	108.9320702	69.80326293	71.9777236	72.67446573	85.42204663	84.9138536	87.79749681	0.396988943	0.141570193	2.804184523	0.005044403	0.027344563
Fam214b	52.96894732	50.73851812	63.98043758	55.96510028	28.91849464	35.9888618	41.81270631	40.72446409	39.95946052	45.67299896	0.576866745	0.192574932	2.995544323	0.002739555	0.016734572
Fam32a	667.608619	714.3187452	635.8055985	666.5843194	520.5329036	560.8264298	560.4893727	554.2500235	547.4446091	603.0956245	0.290490646	0.056165992	5.17200237	2.32E-07	4.01E-06
Fam46a	839.5078443	788.9342131	766.7655566	822.4870987	575.3783245	586.8183855	575.4224821	590.0080895	654.336166	688.8509067	0.431715064	0.054574481	7.910566486	2.56E-15	1.19E-13
Fam46c	26.98418071	13.92822066	14.99541506	11.99252149	41.88195776	35.9888618	32.85284067	28.80510875	41.95743354	27.7096156	-1.096465076	0.272279663	-4.026981175	5.65E-05	0.000571773
Fam53b	446.7381029	505.3954354	527.83861	441.7245415	417.8223881	392.878408	440.0289569	406.2513613	391.6027131	441.1422797	0.229676973	0.068583955	3.348844077	0.000811495	0.005920598
Fam60a	508.7017771	500.4210708	502.8462516	561.6497564	439.7605565	454.8592256	420.1181443	446.9758254	466.5267015	477.9843677	0.218181198	0.062778311	3.475423205	0.000510048	0.003955361
Fam64a	136.9197317	181.0668686	204.9373391	181.8865759	142.5980943	143.9554472	124.4425783	137.0725865	140.8570983	154.8595911	0.354875385	0.11321798	3.134443702	0.001721803	0.011315157
Fam65a	2043.801835	1964.873986	1811.446139	1849.84644	1759.042226	1766.4533	1611.780274	1728.306525	1677.298355	1801.427676	0.166449021	0.040785298	4.081103477	4.48E-05	0.000466832
Fam69b	213.8746175	193.0053434	183.943758	189.8815902	169.52221	148.9539002	165.259744	150.978501	153.843923	174.3626208	0.307466814	0.099404256	3.09309507	0.001980807	0.012730578
Fam78b	2.998242301	9.948729042	13.99572072	6.995637535	0	0	1.991081253	0	0	3.992156761	4.377873633	1.065666518	4.108108453	3.99E-05	0.000421304
Fam83h	15.99062561	13.92822066	8.997249035	11.99252149	3.988757882	4.998453028	5.973243759	5.959677672	2.996959539	8.31396763	1.411493976	0.464676135	3.037586549	0.002384809	0.014872556
Fam84b	151.9109433	158.1847918	153.9529279	186.8834599	131.6290101	92.97122632	104.5317658	119.1935534	109.8885164	134.3495772	0.543505151	0.118643726	4.580985204	4.63E-06	6.21E-05
Fam98a	315.8148557	349.2003894	340.895769	337.7893552	383.9179461	406.8740765	404.1894943	382.4126506	372.6219693	365.9685007	-0.21530529	0.070134137	-3.069907163	0.002141253	0.013596768
Fam98c	314.8154416	309.4054732	303.9070785	350.7812535	252.288936	260.9192481	280.7424567	253.2863011	245.7506822	285.766319	0.306090902	0.079517513	3.849352049	0.000118431	0.001098287
Fanci	250.8529392	268.6156841	261.9199163	238.851053	314.1146832	284.9118226	315.5863786	295.9973244	285.7101427	279.6177716	-0.230573601	0.080122277	-2.877771453	0.004004952	0.022645635
Far1	798.5318662	776.9957382	859.73713	784.5107807	921.4030707	976.6977217	981.6030577	950.5685887	989.9956343	893.3381765	-0.260242773	0.048228902	-5.395992108	6.81E-08	1.30E-06
Far2	240.8587982	276.5746674	250.9232786	280.8248782	332.0640937	341.8941871	313.5952973	346.6545846	346.64832	303.3375672	-0.357939564	0.07827186	-4.573030024	4.81E-06	6.44E-05
Fastkd2	180.8939522	166.143775	203.9376448	220.8622707	225.3648203	247.9232702	259.8361035	232.4274292	218.7780463	217.3519236	-0.295904795	0.095821675	-3.088077898	0.002014557	0.012906881
Fau	4114.587851	4541.594808	4304.683816	4186.389376	3991.74945	3775.831417	3812.920599	3804.260914	3652.294691	4020.479214	0.171109246	0.032664554	5.238376853	1.62E-07	2.91E-06
Fbp1	84.95019853	111.4257653	119.9633205	111.9302006	61.82574717	71.9777236	55.75027508	73.50269129	62.93615031	83.80689692	0.715622256	0.147901556	4.838503908	1.31E-06	1.95E-05
Fbxl2	116.9314497	124.359113	142.9562902	109.931447	89.74705234	88.9724639	75.66108761	71.51613207	92.9057457	101.4423091	0.560863431	0.133372137	4.205251888	2.61E-05	0.000290219
Fbxl20	630.6302973	600.9032342	566.8266892	600.6254512	434.7746091	478.8518001	475.8684194	479.7540526	488.5044048	528.5265509	0.346946865	0.059843164	5.797602322	6.73E-09	1.52E-07
Fbxo10	46.97246272	42.77953488	37.98838481	57.96385386	91.74143128	82.97432027	86.6120345	93.36828353	87.91081314	69.81234655	-0.93120915	0.164403714	-5.664161287	1.48E-08	3.17E-07
Fbxo30	92.94551133	104.4616549	123.9620978	108.9320702	156.5587469	132.9588505	131.4113627	147.9986622	128.8692602	125.3442463	-0.37562299	0.121412111	-3.093785174	0.001976205	0.012706715
Fcer1a	181.8933663	152.2155543	153.9529279	177.8890687	67.80888399	64.97988937	55.75027508	69.52957284	59.93919077	109.3287477	1.388185028	0.131172811	10.5828717	3.58E-26	4.61E-24
Fcer1g	555.6742398	582.9955219	643.8031531	573.6422778	443.7493144	448.8610819	432.0646319	430.090072	419.5743354	503.3838476	0.437759819	0.061734016	7.091063342	1.33E-12	4.71E-11
Fcgr3	755.5570599	838.6778583	806.7533301	777.5151431	1243.49527	1180.634605	1136.907395	1191.935534	1151.831449	1009.256405	-0.571571734	0.047023722	-12.1549658	5.40E-34	1.25E-31
Fcgrt	50.97011912	25.86669551	42.9868565	47.97008595	26.9241157	23.99257453	21.90189378	19.86559224	24.97466282	31.71695513	0.833878795	0.241508928	3.452786619	0.000554828	0.004263319
Fcho1	1610.056116	1754.955803	1611.507272	1628.984169	1463.874143	1443.553235	1439.551746	1376.685542	1441.537538	1530.078396	0.204650142	0.039098671	5.234196823	1.66E-07	2.97E-06
Fchsd2	440.7416183	392.9747972	384.8823198	397.7519627	299.1568411	338.8951153	351.4258411	377.4462526	325.6696032	367.6604835	0.255334998	0.074324872	3.435391024	0.000591699	0.004498299
Fcna	126.9255907	66.65648458	87.97310167	61.96136102	18.94659994	11.99628727	13.93756877	14.89919418	12.98682467	46.25366809	2.560730158	0.25272048	10.13265785	3.96E-24	4.07E-22
Fcnb	512.6994335	731.2315846	694.7875643	750.5319698	432.7802302	468.854894	413.14936	362.5470584	386.6077805	528.1322084	0.703769123	0.131434495	5.354523744	8.58E-08	1.61E-06
Fcrl6	6.995898702	8.953856138	13.99572072	1.998753581	1.994378941	0	1.991081253	0	1.997973026	4.214184707	2.738812938	0.805237816	3.401247289	0.000670791	0.005014278
Fech	345.7972787	350.1952623	352.892101	376.7650501	419.8167671	456.8586068	489.8059882	487.7002895	431.5621736	412.3770575	-0.359193355	0.069409576	-5.174982708	2.28E-07	3.95E-06
Fem1b	529.6894732	545.1903515	506.845029	529.6696991	611.2771454	667.7933246	624.2039728	590.0080895	581.4101505	576.2319151	-0.220255566	0.05863045	-3.756675341	0.000172186	0.001536988
Fen1	519.6953322	570.0621741	570.8254665	529.6696991	691.052303	648.799203	672.9854635	651.5914255	643.3473143	610.8920424	-0.272812652	0.056264898	-4.848718501	1.24E-06	1.86E-05
Fer	31.98125121	21.88720389	24.99235843	29.98130372	50.85666299	47.98514907	61.72351884	61.58333595	51.94729867	42.54867586	-1.010873805	0.21170973	-4.774810332	1.80E-06	2.60E-05
Fermt3	3094.186055	3132.854775	3042.069868	3048.099212	2845.978749	2800.133386	2817.379973	2670.928877	2730.23014	2909.09567	0.151214231	0.03023698	5.000970079	5.70E-07	9.21E-06
Fes	1816.934834	1994.720173	1830.440331	1839.852672	1722.146216	1706.471864	1784.008803	1681.622383	1686.289234	1784.720723	0.124310031	0.037662692	3.300614639	0.000964733	0.0068567
Fgd2	348.795521	354.1747539	331.8985199	352.7800071	249.2973676	237.9263641	249.8806972	253.2863011	225.7709519	289.312276	0.512189144	0.07731199	6.624963945	3.47E-11	1.05E-09
Fgd3	344.7978646	367.1081017	320.9018822	350.7812535	278.2158623	274.9149165	286.7157004	271.1653341	286.7091292	309.0344494	0.307334535	0.075211918	4.086247817	4.38E-05	0.000458275
Fgd6	15.99062561	17.90771228	23.99266409	23.98504298	46.86790511	43.98638665	42.80824694	39.73118448	43.95540657	33.24724163	-1.086663265	0.238235071	-4.561306868	5.08E-06	6.76E-05
Fgf1	8.994726903	2.984618713	8.997249035	1.998753581	2.991568411	0.999690606	0	1.986559224	0	3.217018497	2.263364762	0.859454546	2.63348978	0.008451238	0.041543583
Fgfbp3	15.99062561	16.91283937	16.99480373	19.98753581	43.8763367	44.98607725	40.81716568	31.78494759	25.97364934	28.59155345	-1.101393397	0.264268054	-4.167712965	3.08E-05	0.000335855
Fgfrl1	45.97304862	45.7641536	31.99021879	47.97008595	58.83417876	67.97896118	63.71460009	64.56317478	58.94020426	53.96984734	-0.549033703	0.181348415	-3.027507592	0.002465795	0.015290924
Fgl2	925.4574569	970.0010816	994.6958655	935.4166761	804.7319027	877.7283517	874.08467	892.9583712	919.0675919	910.4602186	0.130452152	0.048459526	2.691981574	0.007102887	0.036069348
Fhl1	1.998828201	1.989745808	2.999083012	2.998130372	8.974705234	7.997524845	14.9331094	15.89247379	4.994932565	6.975392581	-2.081240205	0.607839374	-3.423997019	0.000617073	0.004660664
Fignl1	531.6883014	476.5441211	528.8383044	512.6802936	605.2940086	560.8264298	574.4269414	596.9610468	615.375692	555.8483488	-0.20481477	0.058941939	-3.474856335	0.000511127	0.003961581
Fkbp1a	704.5869407	682.4828123	734.7753378	652.5930443	613.2715243	617.8087943	664.0255978	643.6451886	597.3939347	656.7314639	0.145071989	0.055174915	2.629310595	0.008555818	0.041943159
Fkbp4	2793.36241	2906.023753	2834.133446	2718.304871	3237.874211	3157.022933	3079.207158	3080.160077	2975.980822	2975.78552	-0.142975684	0.032197509	-4.440582106	8.97E-06	0.000112341
Fkbp9	96.94316773	88.54368848	96.97035071	68.95699856	173.5109679	157.9511157	148.3355533	156.9381787	179.8175723	129.774177	-0.894394337	0.124220159	-7.200074003	6.02E-13	2.22E-11
Flnb	963.4351927	988.9036668	951.709009	947.4091976	690.0551136	690.7862085	720.7714135	730.0605148	750.2388712	825.9299097	0.426609273	0.048278596	8.836406041	9.88E-19	6.37E-17
Flot1	686.5974869	674.5238291	665.7964286	669.5824497	511.5581984	592.8165291	570.4447789	560.2097012	560.4314337	610.2178706	0.269947905	0.055893144	4.829714124	1.37E-06	2.03E-05
Flt3	541.6824424	471.5697566	480.8529762	438.7264111	338.0472305	325.8991374	402.1984131	356.5873807	377.6169019	414.79785	0.424312686	0.073668551	5.759753384	8.42E-09	1.87E-07
Fmn2	4.997070502	4.974364521	1.999388674	4.996883953	0	0	0	0	0.998986513	1.996299352	3.954880677	1.163569757	3.398920135	0.000676525	0.005051855
Fmnl1	1298.238916	1368.945116	1295.603861	1239.22722	1129.81567	1096.660594	1083.148202	1113.466445	1073.910501	1188.779614	0.242379897	0.042300383	5.729969325	1.00E-08	2.21E-07
Fmnl2	56.96660372	67.65135749	56.98257722	71.95512893	76.78358923	92.97122632	95.57190014	82.4422078	94.90371873	77.35870106	-0.481879969	0.152216642	-3.16575089	0.001546832	0.010302607
Fmo1	117.9308638	110.4308924	105.9675997	118.9258381	55.84261035	57.98205513	86.6120345	64.56317478	80.91790755	88.79699737	0.711765934	0.145320255	4.897912765	9.69E-07	1.48E-05
Fmr1	672.6056895	634.7289129	698.7863417	734.5419411	756.8668081	827.7438215	875.0802106	798.5968081	824.1638732	758.123823	-0.253034215	0.054848087	-4.613364447	3.96E-06	5.38E-05
Fnbp1l	207.8781329	164.1540292	174.946509	193.8790974	265.2523991	260.9192481	239.925291	231.4341496	264.7314259	222.5689202	-0.446835511	0.093022042	-4.803544405	1.56E-06	2.28E-05
Focad	228.865829	230.8105138	221.9321429	214.86601	270.2383465	260.9192481	253.8628597	273.1518933	292.7030483	249.7055435	-0.26958616	0.084156665	-3.203384559	0.001358225	0.009187613
Fos	4101.595468	2678.197858	5695.258639	5896.323065	352.0078831	502.8443746	659.0478947	887.9919732	675.3148827	2383.175782	2.899682609	0.316269739	9.168384604	4.80E-20	3.52E-18
Fosb	1312.230714	908.3189616	2646.190911	2963.152184	51.85385246	77.97586724	89.59865638	139.0591457	142.8550713	925.6928181	4.287033134	0.452308846	9.478110295	2.59E-21	2.06E-19
Foxn2	344.7978646	385.0158139	424.8700933	409.7444842	405.8561145	461.8570598	483.8327444	470.8145361	457.5358229	427.1471704	-0.221443073	0.071221727	-3.109206745	0.001875904	0.012165727
Foxo1	108.9361369	128.3386046	138.9575129	96.93954869	62.82293664	64.97988937	62.71905946	52.64381944	65.93310985	86.91895755	0.936412522	0.147031031	6.368808765	1.91E-10	5.27E-09
Foxp1	1095.357854	1104.308924	1155.646654	1129.295773	838.6363447	831.7425839	866.120345	844.2876702	826.1618462	965.7286661	0.414105248	0.044582252	9.288567253	1.56E-20	1.19E-18
Foxred2	345.7972787	388.9953056	364.8884331	355.7781375	283.2018096	313.9028502	306.6265129	310.8965186	317.6777111	331.9738397	0.247765469	0.073317781	3.379336719	0.00072661	0.005380899
Fpgs	408.760367	429.7850946	416.8725386	383.7606876	506.572251	489.8483968	423.1047662	461.8750196	482.5104857	444.7877341	-0.206184953	0.067169454	-3.069623775	0.002143286	0.013603633
Frat2	743.5640907	766.0521363	732.7759492	781.5126503	541.4738825	590.8171479	579.4046446	521.4717963	584.4071101	649.0532675	0.423961757	0.055044096	7.702220336	1.34E-14	5.73E-13
Frmd6	181.8933663	190.0207247	191.9413127	198.8759813	128.6374417	138.9569942	142.3623096	122.1733923	129.8682467	158.3033077	0.526318641	0.10319814	5.100078758	3.40E-07	5.71E-06
Frs2	362.7873184	373.0773391	386.8817085	357.7768911	383.9179461	413.8719107	443.0155788	413.2043186	446.5469713	397.8977758	-0.182725275	0.068864928	-2.653386551	0.007968855	0.039691617
Ftl1	5091.015427	5059.923591	5224.402606	5051.849677	4410.569028	4297.669914	4264.896044	4304.873839	4190.748422	4655.105394	0.250171789	0.02599965	9.622121542	6.45E-22	5.27E-20
Ftsj1	195.8851637	222.8515306	213.9345882	215.8653868	242.3170413	287.9108944	273.7736723	249.3131826	256.7395338	239.8434437	-0.304557812	0.087600185	-3.47668	0.000507663	0.003941143
Ftsj3	1178.309224	1202.801341	1229.624035	1181.263367	1458.888195	1390.569632	1389.774714	1408.47049	1342.637873	1309.148764	-0.222818497	0.040410666	-5.513853571	3.51E-08	7.01E-07
Fubp1	1220.284617	1127.191001	1145.64971	1145.285802	1326.261996	1356.580152	1356.921874	1333.974519	1398.581118	1267.858976	-0.224097501	0.041048224	-5.459371406	4.78E-08	9.30E-07
Fut7	379.7773581	337.2619145	356.8908784	323.7980802	294.1708938	254.9211044	247.889616	272.1586137	259.7364934	302.9561058	0.39475796	0.078904079	5.003010801	5.64E-07	9.12E-06
Fut8	1708.998112	1469.42728	1584.515524	1459.090114	1151.753838	1199.628727	1155.822667	1207.828008	1187.794964	1347.206582	0.397878782	0.045701408	8.70605091	3.15E-18	1.93E-16
Fxyd5	1427.163335	1389.837447	1451.556178	1454.09323	1139.787565	1007.68813	1035.362251	1075.72182	1046.937866	1225.349758	0.431083863	0.042738268	10.08660106	6.33E-24	6.33E-22
Fxyd6	6.995898702	6.96411033	8.997249035	7.995014325	1.994378941	0	1.991081253	0	0	3.881970287	3.27838194	0.886961872	3.696192638	0.000218857	0.001895611
Fyb	380.7767722	340.2465333	316.9031049	376.7650501	241.3198519	255.920795	254.8584004	237.3938273	265.7304124	296.6571942	0.494501366	0.079817908	6.195368654	5.81E-10	1.49E-08
Fyco1	274.8388776	305.4259816	273.9162484	314.8036891	317.1062516	337.8954247	314.5908379	372.4798545	385.608794	321.8517733	-0.24161465	0.080709539	-2.993631891	0.002756783	0.01681826
Fyn	314.8154416	288.5131422	299.9083012	272.8298639	211.4041677	169.947403	189.152719	188.7231263	204.7922351	237.7873778	0.608736867	0.088007155	6.916902029	4.62E-12	1.54E-10
Fzd7	79.95312803	100.4821633	97.97004504	86.94578079	152.569989	157.9511157	152.3177158	116.2137146	130.8672332	119.4745428	-0.636260486	0.128694375	-4.943965015	7.65E-07	1.20E-05
G0s2	26.98418071	22.8820768	18.99419241	22.98566619	33.904442	34.9891712	33.8483813	42.71102332	30.9685819	29.80752398	-0.619950999	0.242791266	-2.553432045	0.010666709	0.049994736
G2e3	224.8681726	231.8053867	219.9327542	233.854169	297.1624622	280.9130602	282.7335379	282.0914098	282.7131832	259.5637929	-0.324966235	0.081514504	-3.986606311	6.70E-05	0.000667451
G3bp1	3104.180196	3037.346977	2993.084846	3033.10856	3293.716821	3275.986115	3314.154745	3221.205782	3337.61394	3178.933109	-0.112449803	0.028413396	-3.957633403	7.57E-05	0.000741914
G530011O06Rik	3.997656401	4.974364521	3.998777349	5.996260744	23.93254729	14.99535908	14.9331094	19.86559224	13.98581118	11.85327536	-1.887412938	0.44396997	-4.251217576	2.13E-05	0.000240534
Gaa	1123.341449	1178.924392	1133.653378	1086.322571	907.4424181	967.7005062	964.678867	988.313214	955.0311063	1033.934211	0.241014111	0.0446505	5.397792018	6.75E-08	1.29E-06
Gabarap	767.5500291	767.0470092	827.7469112	759.5263609	709.0017135	724.7756891	686.9230322	714.1680411	713.2763702	741.1127952	0.137270293	0.050667368	2.709244623	0.00674366	0.034576671
Gabbr1	154.9091856	154.2053002	126.9611808	150.9058954	77.7807787	63.98019876	60.72797821	68.53629323	73.92500196	103.5479792	1.088929364	0.132300178	8.230747523	1.86E-16	9.57E-15
Gabpb2	1047.385977	1105.303797	1143.650322	1224.236569	1138.790375	1213.624395	1247.412405	1288.283657	1337.642941	1194.036715	-0.13983148	0.049993589	-2.796988224	0.005158141	0.027761167
Gadd45a	150.9115292	127.3437317	173.9468147	172.8921848	103.7077049	130.9594693	112.4960908	121.1801127	112.885476	134.0359016	0.426777053	0.119205248	3.580186777	0.000343349	0.002805649
Galk1	532.6877155	555.1390806	540.8346364	537.6647134	478.6509458	448.8610819	482.8372038	511.5390002	474.5185936	506.9703301	0.176257534	0.06001921	2.936685329	0.003317405	0.019482093
Galns	406.7615388	471.5697566	442.8645914	455.7158165	366.9657251	359.888618	361.3812474	362.5470584	340.6544009	396.4831948	0.310210207	0.067936962	4.566147733	4.97E-06	6.63E-05
Galnt6	1083.364885	1032.678075	948.709926	1043.349369	917.4143128	867.7314457	858.15602	962.4879441	849.138536	951.4478348	0.204957285	0.050263548	4.077652584	4.55E-05	0.000471751
Galnt7	252.8517674	271.6003029	256.9214447	240.8498066	293.1737043	278.913679	307.6220536	295.9973244	309.685819	278.6239891	-0.217167349	0.079741383	-2.723395835	0.006461459	0.033381091
Gapdh	8753.868105	9516.954202	9502.094675	8876.464655	9000.632161	8630.328998	8591.515606	8802.443922	8258.621502	8881.435981	0.081900104	0.030455687	2.689156326	0.007163286	0.036328806
Gapvd1	933.4527697	931.2010384	921.7181789	950.4073279	1085.939333	1102.658738	1069.210633	1108.500047	1067.916582	1019.000516	-0.21835915	0.043515919	-5.017914269	5.22E-07	8.51E-06
Garem	21.98711021	11.93847485	8.997249035	14.99065186	66.81169452	53.9832927	59.73243759	46.68414177	49.94932565	37.23048646	-1.93697747	0.258752545	-7.485829642	7.11E-14	2.80E-12
Gars	931.4539415	879.4676474	990.6970882	930.4197921	1047.048944	1194.630274	1056.268605	1021.091441	1077.906447	1014.331576	-0.210237988	0.050318285	-4.178162812	2.94E-05	0.000322022
Gart	1930.868042	2002.679156	1959.400901	2014.74361	2226.724088	2066.360482	2179.238431	2058.075356	2170.797693	2067.654195	-0.114500738	0.0351743	-3.255238564	0.001132972	0.007887515
Gas5	3721.81811	3420.373045	3569.908478	3786.63866	3378.477926	3191.012413	3150.886083	3370.197724	3437.512591	3447.425003	0.132915418	0.034869546	3.811790836	0.000137964	0.001252878
Gas7	114.9326215	143.2616982	149.9541506	119.9252149	158.5531258	165.9486405	183.1794753	170.8440933	170.8266937	153.0473015	-0.363654492	0.110019375	-3.305367734	0.000948519	0.006761623
Gata1	384.7744286	267.6208112	290.9110521	352.7800071	467.6818617	474.8530377	433.0601725	444.9892662	438.5550792	395.0250796	-0.479776936	0.081482217	-5.888118328	3.91E-09	9.10E-08
Gata2	1839.921359	1523.150416	1469.550676	1501.06394	1133.804428	1192.630893	1141.885099	1182.996018	1187.794964	1352.533088	0.439217926	0.0526367	8.344328655	7.16E-17	3.86E-15
Gatad1	595.6508038	537.2313683	533.8367761	589.6323065	455.715588	464.8561316	472.8817975	444.9892662	451.5419038	505.148438	0.300558529	0.060940973	4.931961456	8.14E-07	1.27E-05
Gatm	1103.353167	1087.396084	1118.657963	1133.293281	1275.405333	1266.607997	1321.082411	1235.639837	1348.631792	1210.007541	-0.21534151	0.042005076	-5.126559201	2.95E-07	5.01E-06
Gba	412.7580234	440.7286966	430.8682593	403.7482234	362.9769673	369.8855241	359.3901661	367.5134565	372.6219693	391.1656984	0.203654018	0.066688221	3.053822941	0.002259454	0.014183578
Gbp2	121.9285202	97.49754462	106.9672941	95.9401719	69.80326293	81.97462966	78.64770949	74.4959709	90.90777268	90.90698628	0.415466434	0.138750712	2.994337306	0.002750417	0.016786582
Gbp3	441.7410324	456.646663	439.8655084	435.7282807	507.5694405	552.8289049	540.5785601	561.2029808	524.4679193	495.6254767	-0.276883596	0.061034341	-4.536521457	5.72E-06	7.54E-05
Gbp9	12.9923833	8.953856138	11.99633205	11.99252149	2.991568411	5.998143634	5.973243759	3.973118448	3.995946052	7.651901476	1.324101574	0.478033218	2.769894482	0.005607446	0.029731728
Gcat	74.95605753	69.6411033	69.9786036	67.95762177	53.84823141	49.98453028	48.78149069	39.73118448	53.9452717	58.75823275	0.520146568	0.168227916	3.091915907	0.001988692	0.012775513
Gcfc2	98.94199593	92.52318009	93.9712677	123.922722	137.6121469	116.9638009	132.4069033	122.1733923	136.8611523	117.2640624	-0.336352738	0.125220874	-2.68607564	0.007229672	0.036609175
Gclc	530.6888873	517.3339102	557.8294401	537.6647134	583.3558402	637.8026064	608.2753227	609.8736818	608.3827864	576.8007987	-0.185824205	0.056749814	-3.274446049	0.001058694	0.007421234
Gclm	782.5412406	639.7032774	675.7933719	738.5394483	791.7684396	825.7444402	826.2987199	751.9126663	833.1547518	762.828484	-0.184324632	0.056966139	-3.235687643	0.001213501	0.00833881
Gcsh	260.8470802	256.6772093	241.9260296	269.8317335	330.0697147	291.9096568	303.6398911	283.0846894	309.685819	283.0746471	-0.238944505	0.080098652	-2.983127658	0.00285319	0.017310399
Gda	1076.368986	1170.965408	1127.655212	1189.258381	1230.531807	1353.58108	1363.890658	1351.853552	1334.645981	1244.305674	-0.217671131	0.044083653	-4.937683579	7.91E-07	1.23E-05
Gdf3	26.98418071	26.86156841	33.98960746	24.98441977	141.6009048	145.9548284	114.487172	157.9314583	133.8641927	89.62870363	-2.298751261	0.17689455	-12.99503721	1.31E-38	3.59E-36
Gdi1	705.5863548	717.303364	740.7735039	764.5232449	675.0972715	602.8134352	596.3288352	611.860241	616.3746785	670.0734365	0.238506168	0.054440272	4.381061324	1.18E-05	0.00014252
Gem	49.97070502	42.77953488	73.97738095	73.95388251	15.95503153	12.99597787	6.968784385	12.91263496	9.989865129	33.27819969	2.354513002	0.27472306	8.570496432	1.03E-17	5.97E-16
Gemin4	130.9232471	151.2206814	59.98166023	90.94328795	150.57561	185.9424526	179.1973128	232.4274292	147.8500039	147.6735206	-0.726915323	0.280821539	-2.588531224	0.009638621	0.046087394
Gemin5	635.6273678	599.9083613	595.817825	567.6460171	640.19564	696.7843521	700.860601	641.6586294	689.3006939	640.8666097	-0.167840974	0.055984586	-2.997985436	0.002717707	0.016629527
Gemin6	108.9361369	110.4308924	119.9633205	86.94578079	161.5446942	138.9569942	118.4693345	125.1532311	137.8601388	123.1400582	-0.355918267	0.126106003	-2.822373705	0.004766959	0.026087837
Gfer	150.9115292	158.1847918	131.9596525	153.9040258	178.4969152	171.9467842	176.2106909	174.8172117	191.8054105	165.359668	-0.264298635	0.102731321	-2.572717193	0.010090362	0.047854079
Gfi1b	253.8511815	185.0463602	210.9355051	208.8697492	379.9291883	364.8870711	315.5863786	317.8494759	320.6746706	284.1810645	-0.662525764	0.090313994	-7.335804067	2.20E-13	8.34E-12
Gfra1	37.97773581	72.62572201	87.97310167	66.95824497	6.980326293	5.998143634	6.968784385	10.92607573	1.997973026	33.15623417	3.335016416	0.331750031	10.05279911	8.93E-24	8.81E-22
Gfra2	25.98476661	51.73339102	50.9844112	47.97008595	9.971894705	3.998762422	8.959865638	3.973118448	2.996959539	22.95258395	2.884569463	0.357093249	8.077916532	6.59E-16	3.31E-14
Ggt5	19.98828201	27.85644132	25.99205277	23.98504298	39.88757882	39.98762422	39.82162506	32.7782272	40.95844703	32.36170238	-0.661429308	0.232563648	-2.844078655	0.004454005	0.024686928
Gid4	458.7310721	480.5236128	428.8688707	454.7164398	492.6115984	533.8347834	574.4269414	538.3575497	496.4962969	495.3963517	-0.210078209	0.063894683	-3.287882507	0.00100944	0.00712487
Gigyf2	654.6162357	645.6725149	627.8080438	626.6092477	706.0101451	739.7710482	704.8427635	730.0605148	758.2307633	688.1801419	-0.188390981	0.052312167	-3.601284197	0.000316649	0.002608343
Gimap1	103.9390664	121.3744943	116.9642375	92.94204153	69.80326293	59.98143634	46.79040944	48.67070099	52.94628518	79.26799274	0.967816321	0.153886674	6.289149655	3.19E-10	8.48E-09
Gimap4	8.994726903	18.90258518	27.99144144	19.98753581	2.991568411	2.999071817	3.982162506	4.96639806	2.996959539	10.42360552	2.402168327	0.480419188	5.000150678	5.73E-07	9.24E-06
Gimap5	22.98652431	25.86669551	21.99327542	26.98317335	15.95503153	17.9944309	10.95094689	7.946236896	8.990878616	17.74079927	0.984172226	0.315652584	3.117896938	0.001821465	0.011861087
Gimap6	142.9162163	143.2616982	148.9544562	154.9034026	58.83417876	60.98112694	64.71014072	69.52957284	66.93209637	101.2247654	1.200117874	0.131154949	9.150381896	5.67E-20	4.14E-18
Gimap8	16.99003971	27.85644132	28.99113578	17.98878223	4.985947352	3.998762422	13.93756877	8.939516508	5.993919077	14.40912369	1.599759052	0.377872647	4.233593154	2.30E-05	0.000258149
Gins2	1009.408241	1067.498626	1048.67936	1045.348123	969.2681653	916.7162854	948.750217	927.7231576	942.0442817	986.1596064	0.148271632	0.044291541	3.347628667	0.000815061	0.005937534
Git2	1410.173296	1534.094018	1527.532947	1485.073911	1338.228269	1349.582318	1365.881739	1449.194954	1350.629765	1423.376802	0.119623789	0.040487295	2.954600713	0.003130739	0.018553491
Gja1	66.96074472	46.7590265	67.97921493	57.96385386	105.7020839	115.9641103	100.5496033	99.3279612	107.8905434	85.455238	-0.821667294	0.148560801	-5.530848585	3.19E-08	6.42E-07
Gla	202.8810624	182.0617415	231.9290862	230.8560386	145.5896627	167.9480217	143.3578502	161.9045768	168.8287207	181.7063068	0.427955788	0.102161043	4.189031131	2.80E-05	0.000310311
Glce	241.8582123	233.7951325	215.9339768	214.86601	258.2720729	263.9183199	261.8271847	261.232538	282.7131832	248.2685145	-0.228922801	0.084193049	-2.719022559	0.006547514	0.033764679
Glipr1	1379.191458	1340.093802	1399.572072	1349.158667	1162.722923	1108.656882	1122.969827	1248.552472	1147.835503	1250.972623	0.239137709	0.042504623	5.626157568	1.84E-08	3.89E-07
Glrx5	459.7304862	431.7748404	409.8746782	459.7133237	550.4485877	554.8282861	583.3868071	515.5121186	478.5145397	493.7537409	-0.285304383	0.066198312	-4.309843799	1.63E-05	0.000190554
Gls	993.4176157	970.9959545	1061.675386	1107.309484	1068.987112	1113.655335	1151.840505	1131.345478	1229.752397	1092.108808	-0.140614407	0.048886747	-2.8763298	0.004023291	0.022722378
Gls2	9.994141003	8.953856138	7.997554697	9.993767907	32.90725253	25.99195575	18.9152719	15.89247379	26.97263585	17.51321217	-1.385775392	0.347474249	-3.988138392	6.66E-05	0.000663618
Glt8d2	44.97363452	26.86156841	34.9893018	38.97569484	10.96908418	17.9944309	8.959865638	13.90591457	11.98783815	23.29081478	1.51393176	0.287763147	5.261034207	1.43E-07	2.60E-06
Gltp	729.5722932	676.5135749	682.7912323	621.6123638	580.3642718	596.8152916	550.5339664	584.0484119	532.4598114	617.1901353	0.252439745	0.058231572	4.335100947	1.46E-05	0.000172041
Gltscr1	294.8271596	317.3644565	295.9095238	310.8061819	267.2467781	257.9201762	265.8093473	245.3400642	244.7516957	277.7750426	0.250212826	0.078710698	3.178892224	0.001478391	0.009897464
Gltscr2	1863.907297	1950.945765	1809.44675	1714.930573	1670.292363	1611.501256	1569.967568	1625.005445	1542.435176	1706.492466	0.194124321	0.04021495	4.827168005	1.38E-06	2.05E-05
Glul	1133.33559	999.8472688	1049.679054	1005.373051	930.377776	915.7165947	885.0356169	901.8978877	874.1131988	966.1528931	0.216029268	0.047662732	4.532456692	5.83E-06	7.65E-05
Gm10143	252.8517674	272.5951758	297.9089125	289.8192693	388.9038935	355.8898556	313.5952973	305.9301205	332.6625088	312.2396445	-0.286308001	0.082570032	-3.467456593	0.000525409	0.004065662
Gm10382	20.98769611	19.89745808	20.99358108	17.98878223	8.974705234	7.997524845	9.955406264	12.91263496	12.98682467	14.74384594	0.918070331	0.33647733	2.728476037	0.006362771	0.032954592
Gm10384	123.9273484	87.54881557	103.9682111	88.94453437	62.82293664	61.98081755	76.65662823	63.56989517	61.9371638	81.26181676	0.628357215	0.150280663	4.181224681	2.90E-05	0.000318692
Gm10451	0	0	0	0	3.988757882	4.998453028	2.986621879	2.979838836	2.996959539	1.994514574	-4.288927801	1.237628327	-3.465440882	0.000529363	0.004087518
Gm10602	7.995312803	2.984618713	5.998166023	4.996883953	1.994378941	0	1.991081253	0	0	2.884493521	2.784025389	0.949698668	2.931482881	0.00337348	0.019770802
Gm11175	379.7773581	297.4669984	503.8459459	581.6372922	69.80326293	74.97679542	85.61649387	140.0524253	100.8976378	248.2304678	2.224787459	0.279928521	7.947698409	1.90E-15	9.03E-14
Gm12057	27.98359481	52.72826393	43.98655084	38.97569484	10.96908418	11.99628727	4.977703132	8.939516508	4.994932565	22.83906978	2.288831325	0.322144066	7.104992978	1.20E-12	4.30E-11
Gm12183	33.98007941	26.86156841	27.99144144	34.97818767	14.95784206	24.99226514	21.90189378	17.87903302	9.989865129	23.72579734	0.786432646	0.275567039	2.853870513	0.004319013	0.024106904
Gm12655	2.998242301	4.974364521	2.999083012	3.997507163	4.985947352	10.99659666	10.95094689	10.92607573	11.98783815	7.201844643	-1.413185075	0.533074593	-2.65100812	0.008025191	0.039888854
Gm13012	70.95840112	66.65648458	57.98227156	85.946404	43.8763367	47.98514907	36.83500318	36.75134565	46.95236611	54.88264022	0.728684814	0.180418107	4.038867409	5.37E-05	0.000547435
Gm13086	14.99121151	15.91796647	21.99327542	17.98878223	1.994378941	0.999690606	1.991081253	0	0.998986513	8.541708104	3.888797377	0.682626537	5.696815409	1.22E-08	2.64E-07
Gm13212	85.94961263	81.57957815	70.97829794	95.9401719	104.7048944	134.9582318	114.487172	117.2069942	110.8875029	101.8547173	-0.477885866	0.134619603	-3.549898053	0.00038538	0.003096033
Gm13247	0	0	0	0	4.985947352	5.998143634	5.973243759	4.96639806	1.997973026	2.657967315	-4.703517514	1.193497281	-3.940953689	8.12E-05	0.000787891
Gm13436	102.9396523	87.54881557	95.97065637	76.95201288	77.7807787	65.97957997	74.66554698	54.63037866	66.93209637	78.15550198	0.418093826	0.151210779	2.764973692	0.005692739	0.0300947
Gm13919	1.998828201	6.96411033	7.997554697	4.996883953	0	0.999690606	0	1.986559224	0	2.771514112	3.198532303	1.047993253	3.052054289	0.00227281	0.014251903
Gm14230	1.998828201	6.96411033	5.998166023	5.996260744	17.94941047	7.997524845	14.9331094	17.87903302	13.98581118	10.41136158	-1.473371291	0.454301117	-3.243160175	0.001182117	0.008170807
Gm14295	8.994726903	7.958983234	3.998777349	4.996883953	18.94659994	25.99195575	28.87067817	21.85215146	36.96250098	17.61925086	-2.031190732	0.380301544	-5.341000481	9.24E-08	1.73E-06
Gm14418	3.997656401	2.984618713	0	1.998753581	11.96627365	10.99659666	3.982162506	7.946236896	8.990878616	5.873686336	-1.966035797	0.649367629	-3.027615961	0.002464911	0.015290924
Gm14738	32.98066531	41.78466198	28.99113578	44.97195558	22.93535782	20.99350272	27.87513754	21.85215146	24.97466282	29.70658122	0.648211354	0.240202514	2.69860354	0.006963107	0.035498194
Gm15800	1009.408241	1001.837015	1010.690975	1077.32818	1085.939333	1062.671114	1187.679967	1117.439564	1187.794964	1082.309928	-0.138817861	0.046406957	-2.991315755	0.002777781	0.016931913
Gm15821	99.94141003	93.518053	100.9691281	84.94702721	70.8004524	76.97617663	74.66554698	68.53629323	76.92196149	83.03067212	0.366298662	0.141123767	2.595584505	0.009443018	0.045326618
Gm15910	0	0	1.999388674	0	8.974705234	15.99504969	21.90189378	20.85887185	12.98682467	9.190748211	-5.015439888	1.078036561	-4.652383854	3.28E-06	4.51E-05
Gm15915	80.95254213	39.79491617	54.98318855	55.96510028	124.6486838	102.9681324	115.4827127	123.1666719	113.8844625	90.2051567	-1.00262576	0.156245304	-6.416997733	1.39E-10	3.90E-09
Gm16278	1.998828201	1.989745808	2.999083012	1.998753581	4.985947352	3.998762422	5.973243759	11.91935534	9.989865129	5.094842734	-1.715092343	0.665727721	-2.576266975	0.00998735	0.047479755
Gm16372	7.995312803	5.969237425	13.99572072	4.996883953	2.991568411	2.999071817	2.986621879	1.986559224	1.997973026	5.102105473	1.668159696	0.613943922	2.717120629	0.00658526	0.03392263
Gm16515	105.9378946	120.3796214	99.96943372	93.94141832	71.79764187	95.97029814	76.65662823	73.50269129	68.93006939	89.67618856	0.441514585	0.141594153	3.118169605	0.00181978	0.011857059
Gm16568	99.94141003	84.56419686	77.9761583	98.93830228	100.7161365	100.9687512	137.3846064	125.1532311	122.8753411	105.3909038	-0.378153427	0.135602365	-2.788693445	0.005292113	0.028322312
Gm16586	281.8347763	315.3747106	332.8982143	352.7800071	392.8926514	325.8991374	370.341113	357.5806603	408.5854838	348.6874171	-0.210339473	0.079397536	-2.649193953	0.008068401	0.040075769
Gm17131	345.7972787	348.2055165	354.8914897	434.7289039	304.1427885	278.913679	294.6800254	323.8091535	313.6817651	333.2056223	0.291431447	0.079585453	3.661868311	0.000250383	0.002128698
Gm17167	8.994726903	9.948729042	6.99786036	7.995014325	29.91568411	26.99164635	34.84392192	20.85887185	32.96655493	19.94588998	-1.778615326	0.337615073	-5.268175124	1.38E-07	2.51E-06
Gm1821	37.97773581	34.82055165	44.98624517	38.97569484	19.94378941	29.99071817	29.86621879	29.79838836	14.98479769	31.26045999	0.653060536	0.239701127	2.724478374	0.006440315	0.033295915
Gm1966	150.9115292	154.2053002	144.9556789	170.8934312	263.2580202	263.9183199	313.5952973	291.0309263	289.7060887	226.9416213	-0.872963812	0.09377093	-9.30953561	1.28E-20	9.87E-19
Gm20645	124.9267625	136.2975879	142.9562902	138.9133739	110.6880312	117.9634915	101.5451439	114.2271554	103.8945973	121.2680482	0.308125741	0.117514521	2.62202269	0.008740961	0.042689803
Gm20695	0.9994141	3.979491617	0.999694337	8.994391116	22.93535782	6.997834239	20.90635315	8.939516508	4.994932565	8.860776162	-1.79118598	0.579647051	-3.090132136	0.002000675	0.012823688
Gm21685	205.8793047	212.9028015	174.946509	201.8741117	278.2158623	278.913679	283.7290785	246.3333438	278.7172371	240.1679919	-0.457684596	0.08843092	-5.175617289	2.27E-07	3.94E-06
Gm21974	302.8224724	283.5387777	244.9251126	261.8367192	235.336715	249.9226514	234.9475878	240.3736661	199.7973026	250.3890005	0.235790457	0.088329861	2.66943085	0.007597992	0.038190257
Gm2a	1567.081309	1528.124781	1547.526834	1420.11442	1247.484028	1186.632749	1287.23403	1283.317259	1238.743276	1367.362076	0.2795571	0.041553739	6.727603992	1.72E-11	5.35E-10
Gm4631	339.8007941	339.2516603	311.9046332	349.7818767	446.7408828	437.8644853	435.0512537	445.9825458	427.5662275	392.6604844	-0.38808359	0.067865834	-5.71839421	1.08E-08	2.36E-07
Gm4759	124.9267625	127.3437317	128.9605695	168.8946776	41.88195776	62.98050815	55.75027508	63.56989517	61.9371638	92.91617126	1.265028244	0.148216574	8.534998536	1.40E-17	8.02E-16
Gm4955	3.997656401	5.969237425	3.998777349	4.996883953	0	0	1.991081253	0	0	2.32818182	3.538207397	1.131364956	3.127379346	0.001763722	0.011537614
Gm5111	7.995312803	4.974364521	7.997554697	4.996883953	1.994378941	0	2.986621879	2.979838836	0	3.769439515	2.02535255	0.745261358	2.717640637	0.006574921	0.033893787
Gm5141	39.97656401	36.81029746	37.98838481	30.98068051	29.91568411	20.99350272	18.9152719	19.86559224	27.97162236	29.26862224	0.631017646	0.241356466	2.614463395	0.008936774	0.0434532
Gm5577	15.99062561	30.84106003	23.99266409	29.98130372	12.96346312	11.99628727	13.93756877	12.91263496	20.97871677	19.28825826	0.792037966	0.305453108	2.59299364	0.009514453	0.045572775
Gm5859	0	0	0	0.999376791	1.994378941	0	7.964325011	1.986559224	3.995946052	1.882287335	-3.396808598	1.309572048	-2.593831018	0.009491312	0.045484506
Gm595	1.998828201	5.969237425	5.998166023	3.997507163	0	0	0	0	0.998986513	2.106969481	4.037232347	1.155717047	3.49327057	0.000477143	0.003734615
Gm608	504.7041207	539.2211141	496.8480856	532.6678294	618.2574717	621.8075567	667.0122197	633.7123925	625.3655571	582.1773719	-0.288761301	0.05702987	-5.063334394	4.12E-07	6.80E-06
Gm8292	43.97422041	26.86156841	27.99144144	27.98255014	18.94659994	15.99504969	7.964325011	14.89919418	12.98682467	21.95575266	1.162958444	0.29334073	3.964531087	7.35E-05	0.000722271
Gm8995	136.9197317	159.1796647	141.9565959	162.8984169	256.2776939	287.9108944	327.5328661	293.0174855	275.7202776	226.8237363	-0.939257693	0.096502674	-9.732970675	2.18E-22	1.89E-20
Gm9843	248.854111	290.502888	261.9199163	228.8572851	225.3648203	219.9319332	240.9208316	204.6156001	185.8114914	234.0865419	0.258281691	0.092807681	2.782977525	0.005386254	0.028761549
Gm9855	19.98828201	21.88720389	21.99327542	20.9869126	49.85947352	53.9832927	47.78595007	39.73118448	39.95946052	35.13055947	-1.1247473	0.233498198	-4.816942101	1.46E-06	2.14E-05
Gm9888	229.8652431	264.6361925	259.9205277	211.8678796	223.3704414	183.9430714	180.1928534	204.6156001	198.7983161	217.4677917	0.285659532	0.094773726	3.014121572	0.002577245	0.015899312
Gmfg	1258.262352	1317.211725	1363.583076	1232.231583	1006.164176	972.6989593	960.6967045	1027.051119	1005.979419	1127.097679	0.378450085	0.044054012	8.590592983	8.65E-18	5.09E-16
Gmip	882.4826506	943.1395132	1003.693115	967.3967334	635.2096927	652.7979655	678.9587072	686.3562119	637.3533952	787.4875538	0.528246311	0.051614697	10.23441651	1.39E-24	1.48E-22
Gmpr	256.8494238	208.9233099	241.9260296	228.8572851	176.5025363	170.9470936	203.0902878	170.8440933	186.8104779	204.9722819	0.36619783	0.094677272	3.867853635	0.000109798	0.001030929
Gna14	114.9326215	104.4616549	92.97157336	90.94328795	57.83698929	49.98453028	53.75919383	61.58333595	57.94121775	76.04604499	0.842641221	0.151039998	5.578927662	2.42E-08	5.02E-07
Gnai2	4533.342359	4940.538842	4902.50103	4656.096468	4537.212091	4473.61546	4239.011987	4430.02707	4231.706869	4549.339131	0.118710256	0.031759439	3.737794431	0.000185642	0.001647843
Gnb2l1	14586.44879	14390.83656	14581.5416	14290.08873	13880.87743	13815.72417	13377.0794	14039.01404	13444.36049	14045.10791	0.076908709	0.02166425	3.550028751	0.000385189	0.003096033
Gnb4	504.7041207	360.1439913	374.8853764	408.7451074	242.3170413	265.9177011	238.9297503	249.3131826	261.7344664	322.9656375	0.711666472	0.087747997	8.110344343	5.05E-16	2.55E-14
Gng12	1799.944795	1702.227539	1729.471203	1705.936182	1472.848848	1499.535908	1514.217293	1528.657323	1556.420987	1612.140009	0.195733163	0.036818604	5.316148452	1.06E-07	1.96E-06
Gng2	435.7445477	419.8363656	459.8593951	414.7413681	348.0191252	339.8948059	361.3812474	394.332006	355.6391986	392.1608955	0.265334841	0.068835066	3.854646411	0.000115897	0.001077894
Gngt2	24.98535251	29.84618713	25.99205277	29.98130372	8.974705234	17.9944309	13.93756877	11.91935534	13.98581118	19.73519639	1.052081751	0.295572992	3.559465104	0.000371611	0.00300228
Gnl3	1039.390664	917.2728177	901.7242921	939.4141832	1008.158555	1073.66771	1034.366711	1082.674777	1014.970297	1001.293334	-0.135286595	0.048298724	-2.801038709	0.005093841	0.027560319
Gns	393.7691555	375.0670849	358.890267	321.7993266	283.2018096	296.9081099	293.6844848	249.3131826	255.7405473	314.2637743	0.394116816	0.080129382	4.918505592	8.72E-07	1.35E-05
Golga5	488.7134951	407.8978907	427.8691763	457.7145701	377.9348093	371.8849053	420.1181443	382.4126506	370.6239963	411.6855153	0.212144733	0.069559244	3.049842436	0.002289615	0.014341431
Golgb1	807.5265931	906.3292158	853.738964	835.478997	953.3131338	954.7045284	984.5896795	983.3468159	980.0057692	917.6704107	-0.190951351	0.047136257	-4.051050363	5.10E-05	0.00052305
Golm1	375.7797017	246.7284803	312.9043275	283.8230086	463.6931038	425.868198	417.1315225	429.0967924	448.5449443	378.1744532	-0.519405653	0.084415784	-6.152944689	7.61E-10	1.92E-08
Gorab	105.9378946	104.4616549	91.97187902	80.94952004	56.83979982	63.98019876	66.70122197	63.56989517	68.93006939	78.14912597	0.582403012	0.148501786	3.921858624	8.79E-05	0.000846142
Gorasp1	285.8324327	227.8258951	238.9269466	276.827371	333.0612831	304.9056347	329.5239473	346.6545846	337.6574414	297.9128374	-0.360429585	0.081843722	-4.403875773	1.06E-05	0.000130075
Got2	1420.167437	1442.565711	1421.565347	1360.151812	1512.736427	1497.536527	1528.154862	1511.77157	1500.477742	1466.125271	-0.097835745	0.037597046	-2.602218949	0.00926227	0.044656257
Gpam	280.8353622	296.4721255	365.8881274	309.8068051	251.2917466	228.9291487	249.8806972	216.5349554	252.7435878	272.4869506	0.385025599	0.086988569	4.426163141	9.59E-06	0.000119011
Gpc1	1686.011587	1909.161103	1863.430245	1729.921225	1434.955648	1460.547975	1514.217293	1501.838773	1367.612536	1607.521821	0.3038496	0.042808532	7.097874702	1.27E-12	4.51E-11
Gpc3	14.99121151	16.91283937	17.99449807	14.99065186	34.90163147	35.9888618	44.79932819	42.71102332	37.96148749	29.02794812	-1.275619311	0.259248921	-4.920442125	8.63E-07	1.34E-05
Gpc4	0	0	2.999083012	2.998130372	18.94659994	29.99071817	21.90189378	19.86559224	21.97770328	13.18663564	-3.911325177	0.652827718	-5.99135893	2.08E-09	4.94E-08
Gpcpd1	282.8341904	271.6003029	296.9092181	300.812414	233.3423361	260.9192481	236.9386691	240.3736661	255.7405473	264.3856213	0.230769248	0.081190564	2.842316128	0.004478706	0.024804606
Gpd1	33.98007941	10.94360195	17.99449807	14.99065186	5.983136823	5.998143634	8.959865638	8.939516508	4.994932565	12.53160294	1.480790233	0.408299448	3.626726026	0.000287038	0.002394771
Gpm6b	14.99121151	7.958983234	12.99602638	9.993767907	2.991568411	4.998453028	4.977703132	3.973118448	5.993919077	7.652750125	1.324131648	0.481692304	2.748915931	0.005979272	0.031228484
Gpr12	1.998828201	5.969237425	5.998166023	5.996260744	0	0	0	0	0	2.21805471	4.766437024	1.148889476	4.148734167	3.34E-05	0.000359997
Gpr128	284.8330186	257.6720822	233.9284749	238.851053	97.72456811	97.96967935	113.4916314	93.36828353	98.89966478	168.5264951	1.339631244	0.10708045	12.5105119	6.54E-36	1.61E-33
Gpr132	214.8740316	198.9745808	190.9416184	189.8815902	148.5812311	131.9591599	140.3712283	164.8844156	143.8540579	169.3691015	0.444968734	0.101703787	4.375144197	1.21E-05	0.000145949
Gpr141	63.96250242	77.60008653	72.97768661	85.946404	121.6571154	130.9594693	98.55852202	117.2069942	97.90067827	96.30771764	-0.592229795	0.141562759	-4.183514088	2.87E-05	0.000316789
Gpr161	14.99121151	17.90771228	24.99235843	19.98753581	10.96908418	7.997524845	7.964325011	11.91935534	7.991892103	13.85788883	1.055002845	0.353314437	2.986016804	0.002826371	0.017176841
Gpr174	15.99062561	18.90258518	14.99541506	18.98815902	6.980326293	3.998762422	7.964325011	4.96639806	4.994932565	10.86461436	1.574495274	0.409857311	3.841569323	0.00012225	0.001130044
Gpr183	39.97656401	29.84618713	48.98502252	33.97881088	20.94097888	16.9947403	19.91081253	26.81854952	13.98581118	27.93749744	0.952470039	0.256325787	3.715857267	0.000202516	0.001772324
Gpr56	5212.943947	4787.328415	4602.592728	4518.182471	3191.006306	3295.979927	3191.703248	3199.35363	3265.686911	3918.30862	0.566124656	0.035552826	15.92347853	4.35E-57	2.01E-54
Gpr89	218.871688	250.7079719	234.9281692	246.8460673	270.2383465	290.9099662	273.7736723	276.1317321	291.7040618	261.5679639	-0.238193495	0.082272081	-2.895192292	0.003789263	0.02166592
Gpr97	2480.545797	2518.023321	2428.257545	2610.372177	2043.241225	2008.378427	2050.81369	2023.31057	2088.880799	2250.202617	0.296655375	0.033017218	8.98486898	2.59E-19	1.80E-17
Gpsm2	126.9255907	120.3796214	110.9660714	135.9152435	164.5362626	190.9409057	157.295419	155.9448991	177.8195993	148.9692903	-0.45448864	0.111469619	-4.077242256	4.56E-05	0.000472242
Gpsm3	328.807239	347.2106436	383.8826255	323.7980802	284.1989991	284.9118226	268.7959691	250.3064622	280.7152101	305.8474502	0.33748563	0.078287566	4.310845855	1.63E-05	0.000189847
Gpx1	7004.893429	7418.767247	7058.841715	7059.597649	6786.871536	6545.974086	6499.88475	6395.727422	6294.614018	6785.019095	0.133569185	0.027229991	4.905223279	9.33E-07	1.43E-05
Gramd1a	668.6080331	675.518702	674.7936776	669.5824497	546.4598298	542.8319989	555.5116695	552.2634643	569.4223124	606.1102375	0.280679596	0.053977382	5.199948353	1.99E-07	3.50E-06
Grap	15.99062561	20.89233099	33.98960746	25.98379656	4.985947352	10.99659666	12.94202814	5.959677672	10.98885164	15.85882912	1.400304625	0.354146308	3.954028579	7.68E-05	0.000751129
Grb10	69.95898702	73.62059491	69.9786036	74.9532593	240.3226624	272.9155353	274.7692129	264.2123768	232.7638575	174.8327878	-1.833123753	0.116850401	-15.68778313	1.83E-55	7.49E-53
Grb2	1742.978191	1592.79152	1717.474871	1642.975444	1437.947216	1500.535599	1412.672149	1547.529636	1485.492945	1564.488619	0.180801079	0.039998451	4.520202023	6.18E-06	8.07E-05
Grb7	9.994141003	6.96411033	5.998166023	5.996260744	2.991568411	0	2.986621879	1.986559224	0	4.101936402	2.1824532	0.727423533	3.000251023	0.002697572	0.01652754
Grcc10	352.7931774	341.2414062	356.8908784	355.7781375	295.1680833	310.9037783	294.6800254	293.0174855	319.6756841	324.4609618	0.21643848	0.072807578	2.972746612	0.00295148	0.017721735
Gria2	3.997656401	2.984618713	4.998471686	4.996883953	0	0	0	1.986559224	0.998986513	2.218130721	2.82722333	1.078313991	2.621892468	0.008744302	0.042691537
Gria3	1045.387149	1153.057696	1163.644208	1146.285179	908.4396076	889.724639	915.8973763	938.6492334	934.0523896	1010.570831	0.297055738	0.04575575	6.492205671	8.46E-11	2.45E-09
Grik5	265.8441507	257.6720822	257.921139	232.8547922	193.4547573	174.945856	168.2463659	174.8172117	175.8216263	211.2864424	0.51495759	0.090620702	5.682560158	1.33E-08	2.85E-07
Grk6	1207.292233	1325.170708	1269.611808	1234.230336	1178.677954	1139.64729	1163.786992	1200.875051	1158.824355	1208.679637	0.107891307	0.041938111	2.572631511	0.01009286	0.047854079
Grn	1565.082481	1689.294191	1636.49963	1476.07952	1220.559912	1231.618826	1232.479296	1254.51215	1165.817261	1385.771474	0.382554957	0.042922987	8.912589446	4.99E-19	3.36E-17
Grsf1	470.7240413	480.5236128	468.8566441	506.6840329	484.6340827	570.8233358	578.409104	547.2970662	556.4354877	518.2652675	-0.184779604	0.062837605	-2.940589548	0.003275883	0.0192699
Grwd1	312.8166134	308.4106003	308.9055502	252.842328	346.0247463	356.8895462	343.4615161	342.6814662	334.6604818	322.9658721	-0.221133726	0.07687449	-2.876555357	0.004020417	0.022715116
Gse1	1044.387735	1022.729346	980.7001448	1026.359964	906.4452287	931.7116444	959.7011639	918.7836411	899.0878616	965.5451921	0.141873113	0.045054559	3.148918028	0.001638762	0.010819155
Gsn	236.8611418	316.3695836	306.9061615	276.827371	188.4688099	207.935646	190.1482596	189.7164059	176.8206128	232.2282213	0.576521235	0.093485706	6.166945294	6.96E-10	1.77E-08
Gspt1	1846.917257	1785.796863	1877.425965	1872.832106	2161.906772	2180.325211	2063.755719	2132.571327	2203.764247	2013.921719	-0.21910768	0.034556323	-6.34059584	2.29E-10	6.27E-09
Gspt2	16.99003971	18.90258518	16.99480373	8.994391116	79.77515764	76.97617663	93.58081888	88.40188547	94.90371873	55.05773079	-2.486732757	0.230210692	-10.80198639	3.37E-27	4.77E-25
Gt(ROSA)26Sor	27.98359481	27.85644132	26.9917471	36.97694125	71.79764187	57.98205513	56.74581571	54.63037866	65.93310985	47.43308063	-1.035985957	0.201228801	-5.148298616	2.63E-07	4.51E-06
Gtf3c4	478.7193541	426.8004759	455.8606178	447.7208022	477.6537564	521.8384961	574.4269414	528.4247536	515.4770407	491.8802487	-0.211240577	0.064375924	-3.281359928	0.001033078	0.007275817
Gtse1	187.8898509	228.820768	205.9370335	223.8604011	246.3057992	248.9229608	233.9520472	255.2728603	261.7344664	232.5217986	-0.235910049	0.088445643	-2.66728852	0.0076466	0.038369209
Gucy1a3	2.998242301	3.979491617	5.998166023	4.996883953	12.96346312	23.99257453	15.92865002	20.85887185	13.98581118	11.74468384	-1.965488786	0.454232785	-4.327051794	1.51E-05	0.00017739
Gusb	1631.043812	1727.099362	1643.49749	1683.949892	1565.587469	1616.499709	1547.070133	1552.496034	1542.435176	1612.186564	0.095097519	0.036738559	2.588493454	0.009639678	0.046087394
Gypa	45.97304862	35.81542455	32.98991313	58.96323065	115.6739786	106.9668948	84.62095325	84.42876702	99.89865129	73.92565132	-1.178618458	0.174385685	-6.758688117	1.39E-11	4.34E-10
Gzmb	381.7761863	269.6105571	273.9162484	274.8286174	63.82012611	59.98143634	55.75027508	58.60349711	63.93513683	166.9135645	2.312086903	0.129260652	17.88701251	1.49E-71	1.12E-68
H1fx	126.9255907	103.466782	133.9590412	105.9339398	69.80326293	59.98143634	84.62095325	86.41532625	74.92398847	94.003369	0.645408071	0.14138846	4.564786072	5.00E-06	6.67E-05
H2-Aa	142.9162163	175.0976311	212.9348938	217.8641404	206.4182204	234.9272923	232.9565066	252.2930215	228.7679115	211.5750927	-0.303831659	0.104782212	-2.899649219	0.003735805	0.021420212
H2-D1	7591.549506	7673.45471	7753.629279	7281.459297	6631.309979	6547.973467	6405.30839	6446.384682	6287.621112	6957.632269	0.228889714	0.025841773	8.857353153	8.19E-19	5.35E-17
H2-DMa	765.5512009	765.0572634	711.7823681	743.5363323	519.5357141	456.8586068	527.636532	482.7338914	473.5196071	605.1346129	0.601257221	0.057529507	10.45128402	1.45E-25	1.74E-23
H2-K1	7934.348543	7943.065268	8011.550418	7900.07353	7027.194198	7115.797731	7094.222504	6956.930403	6873.027209	7428.467756	0.180336919	0.022282234	8.093305121	5.81E-16	2.92E-14
H2-Oa	120.9291061	102.4719091	87.97310167	85.946404	47.86509458	56.98236452	57.74135633	52.64381944	48.95033913	73.50038833	0.910708151	0.157846962	5.76956402	7.95E-09	1.77E-07
H2-Ob	368.783803	347.2106436	337.896686	319.800573	110.6880312	116.9638009	118.4693345	142.0389845	112.885476	219.4152592	1.514284418	0.095523166	15.85253595	1.35E-56	5.85E-54
H2-Q4	1073.370744	1039.642185	1059.675997	1105.31073	932.3721549	959.7029814	908.9285919	917.7903615	983.0027287	997.7551639	0.185671393	0.044865248	4.138423429	3.50E-05	0.000373746
H2-Q7	1402.177983	1328.155327	1380.57788	1359.152435	1588.522826	1676.481146	1642.642034	1607.126412	1665.310517	1516.682951	-0.258633187	0.037910254	-6.822248918	8.96E-12	2.87E-10
H2-T23	1147.327387	1064.514008	1043.680888	987.3842692	782.7937343	754.7664072	813.3566918	840.3145518	732.257114	907.3772279	0.43478017	0.052061323	8.351308494	6.75E-17	3.67E-15
H2afy	10221.008	10028.31887	10287.85442	9624.997871	8882.963803	8887.249484	8873.253603	8889.852528	8783.089422	9386.509779	0.179922578	0.02368207	7.597417577	3.02E-14	1.25E-12
H2afy2	80.95254213	88.54368848	76.97646396	76.95201288	21.93816835	14.99535908	19.91081253	20.85887185	14.98479769	46.23474633	2.124656287	0.212413932	10.00243377	1.49E-23	1.44E-21
H3f3a	3190.129808	2966.711	3178.028298	2962.152808	2782.158623	2640.182889	2634.200498	2758.337483	2781.178452	2877.008873	0.177028664	0.033564758	5.274242212	1.33E-07	2.44E-06
H3f3b	6227.349259	5315.605927	6736.940138	6872.714189	3994.741019	4185.704566	4348.521456	4760.78918	4469.465659	5212.42571	0.531000427	0.085822434	6.187198432	6.12E-10	1.57E-08
Haao	136.9197317	171.1181395	170.9477317	147.907765	131.6290101	124.9613257	127.4292002	137.0725865	106.8915569	139.430783	0.319386248	0.114458183	2.790418648	0.005263993	0.028194638
Haghl	247.8546969	240.7592428	237.9272523	228.8572851	201.432273	215.9331708	189.152719	211.5685574	199.7973026	219.2536111	0.230549421	0.088110906	2.616582118	0.0088815	0.043228539
Hars	684.5986587	610.8519632	595.817825	605.6223351	757.8639976	730.7738327	692.896276	725.0941168	685.3047479	676.5359726	-0.202716249	0.055946567	-3.623390297	0.000290767	0.002419027
Hat1	648.6197511	652.6366252	654.7997909	642.5992764	756.8668081	776.7596006	769.5529042	776.7446566	765.2236689	715.9781202	-0.24334549	0.050461904	-4.822360399	1.42E-06	2.09E-05
Havcr2	67.96015882	55.71288264	47.98532818	47.97008595	6.980326293	2.999071817	4.977703132	4.96639806	1.997973026	26.83888088	3.645956144	0.368351483	9.898035738	4.25E-23	3.89E-21
Hcar2	12.9923833	8.953856138	32.98991313	38.97569484	0	0.999690606	3.982162506	3.973118448	4.994932565	11.98463906	3.072539104	0.7485075	4.104887533	4.05E-05	0.000425958
Hcfc1	2738.394635	2951.787907	2872.121831	2858.217621	3159.096242	3162.021386	3232.520414	3130.817337	3157.796367	3029.197082	-0.150201004	0.030130644	-4.984991489	6.20E-07	9.91E-06
Hcls1	1201.295749	1187.878248	1234.622506	1128.296397	947.329997	992.6927714	949.7457576	1022.084721	949.0371873	1068.109259	0.289248174	0.044654573	6.47745923	9.33E-11	2.69E-09
Hcn3	52.96894732	33.82567874	42.9868565	50.96821632	104.7048944	95.97029814	81.63433137	97.34140198	82.91588057	71.4796117	-1.034010354	0.167672878	-6.166831322	6.97E-10	1.77E-08
Hcst	68.95957292	79.58983234	62.98074324	53.9663467	48.86228405	54.98298331	52.7636532	45.69086215	38.960474	56.30630577	0.460199282	0.177317869	2.595335055	0.009449875	0.045331503
Hdac2	1032.394766	963.0369713	994.6958655	977.3905013	1046.051755	1076.666782	1110.027798	1139.291715	1058.925704	1044.275762	-0.131102949	0.044809264	-2.925800075	0.003435717	0.020053366
Hdac5	594.6513897	647.6622607	629.8074324	671.5812033	540.476693	533.8347834	523.6543695	561.2029808	540.4517035	582.591424	0.236096968	0.056928528	4.147252279	3.36E-05	0.000361161
Hdac7	1448.151031	1356.011768	1355.585521	1334.168016	1218.565533	1191.631202	1179.715642	1162.137146	1194.787869	1271.194859	0.207647311	0.040772102	5.092877212	3.53E-07	5.91E-06
Hdc	1118.344378	1118.237144	1105.661937	1072.331296	1348.200164	1337.58603	1318.095789	1307.155969	1219.762532	1216.152805	-0.243056828	0.042524331	-5.715712052	1.09E-08	2.39E-07
Hdgf	4392.424971	4015.307042	4072.75473	4070.461668	4577.099669	4595.577714	4509.799038	4466.778415	4416.519374	4346.302513	-0.125302922	0.029723915	-4.21555919	2.49E-05	0.000278358
Hdlbp	3103.180782	3053.264943	3145.038385	3044.101704	3228.899505	3257.991684	3341.034342	3246.037772	3277.674749	3188.58043	-0.083520389	0.028361316	-2.944870005	0.003230904	0.019028799
Heatr1	937.4504261	905.3343429	882.7300997	937.4154296	1079.956197	1138.6476	1110.027798	993.279612	1066.917596	1005.751011	-0.235007746	0.047407451	-4.957190103	7.15E-07	1.13E-05
Heatr3	555.6742398	559.1185722	521.840444	547.6584813	627.2321769	636.8029158	604.2931602	616.8266391	634.3564357	589.3114517	-0.192177232	0.055757724	-3.446647742	0.000567588	0.004347354
Heatr5a	546.6795129	531.2621309	495.8483912	566.6466403	1035.08267	1053.673898	1048.30428	1038.970474	1081.902393	822.0411546	-0.974651816	0.051289959	-19.0027803	1.62E-80	1.65E-77
Heatr5b	205.8793047	248.7182261	236.9275579	254.8410816	281.2074307	266.9173917	290.6978629	281.0981302	259.7364934	258.4470532	-0.22191594	0.084917232	-2.613320466	0.008966718	0.04356917
Hebp1	69.95898702	40.78978907	55.98288288	67.95762177	132.6261996	142.9557566	110.5050095	106.2809185	141.8560848	96.54591664	-1.112443553	0.15412843	-7.217640226	5.29E-13	1.96E-11
Hectd1	1511.11412	1450.524694	1537.529891	1591.007851	1662.314847	1746.459488	1678.481496	1694.535018	1691.284166	1618.139063	-0.154496306	0.037756283	-4.091936329	4.28E-05	0.000449124
Helz	499.7070502	504.4005625	458.8597008	478.7014827	573.3839455	560.8264298	541.5741008	529.4180332	532.4598114	519.9256796	-0.173660464	0.059970959	-2.895742649	0.003782625	0.021636613
Hemgn	130.9232471	102.4719091	122.9624035	146.9083882	249.2973676	266.9173917	253.8628597	258.2526991	228.7679115	195.5960197	-0.998973666	0.103348625	-9.666056644	4.20E-22	3.49E-20
Herc1	1218.285788	1183.898756	1218.627397	1348.159291	1324.267617	1476.543024	1556.029999	1501.838773	1462.516255	1365.5741	-0.237243887	0.047413489	-5.003721337	5.62E-07	9.10E-06
Hes1	14.99121151	21.88720389	26.9917471	9.993767907	6.980326293	5.998143634	4.977703132	7.946236896	3.995946052	11.52914294	1.626521469	0.418678926	3.884889754	0.000102376	0.00097081
Hes6	351.7937633	427.7953488	376.8847651	357.7768911	316.1090621	329.8978999	318.5730005	299.9704428	307.687846	342.9432244	0.267845771	0.074846853	3.578584248	0.000345461	0.002818075
Hexa	1775.958856	1891.253391	1833.439414	1762.900659	1617.441321	1633.49445	1608.793652	1572.361626	1546.431122	1693.563832	0.186513544	0.03682545	5.064800198	4.09E-07	6.77E-06
Hexb	384.7744286	409.8876365	383.8826255	376.7650501	320.09782	347.8923308	325.5417848	348.6411438	341.6533874	359.9040231	0.207436265	0.069911285	2.967135611	0.003005883	0.018015144
Heyl	21.98711021	53.72313683	37.98838481	19.98753581	1.994378941	1.999381211	1.991081253	4.96639806	1.997973026	16.29282002	3.689101592	0.501547023	7.355445103	1.90E-13	7.26E-12
Hgf	134.9209035	102.4719091	109.9663771	104.934563	51.85385246	73.97710482	86.6120345	81.44892819	80.91790755	91.90039781	0.592891885	0.146699429	4.041541876	5.31E-05	0.000542775
Hhex	603.6461166	550.164716	515.842278	512.6802936	426.7970934	476.8524189	436.0467944	448.9623846	453.5398769	491.6146636	0.282924169	0.064192714	4.407418698	1.05E-05	0.000128405
Hiatl1	756.556474	780.9752298	831.7456885	767.5213752	846.6138604	819.7462966	889.0177794	913.8172431	838.1496843	827.1270702	-0.135641605	0.050577022	-2.681882016	0.007320927	0.037005748
Hid1	6.995898702	11.93847485	8.997249035	11.99252149	0	0	1.991081253	2.979838836	2.996959539	5.321335967	2.645960786	0.682290614	3.878055382	0.000105295	0.000994528
Hif1a	370.7826312	346.2157707	352.892101	388.7575716	464.6902932	510.8418995	510.7123414	493.6599672	516.4760272	439.4476225	-0.45330414	0.066044694	-6.863596642	6.71E-12	2.17E-10
Hif3a	22.98652431	34.82055165	12.99602638	31.9800573	41.88195776	47.98514907	53.75919383	39.73118448	58.94020426	38.34231656	-0.914779053	0.23690752	-3.861333962	0.00011277	0.001053991
Hip1r	575.6625218	561.108318	542.8340251	584.6354225	466.6846722	519.8391149	509.7168007	449.9556643	473.5196071	520.4395718	0.226161125	0.060989531	3.708195826	0.000208741	0.001820121
Hipk1	1302.236573	1316.216852	1262.613948	1332.169262	1311.304154	1454.549831	1446.52053	1406.483931	1431.547673	1362.626973	-0.113582235	0.041162835	-2.759339448	0.005791834	0.030477396
Hipk2	331.8054813	403.9183991	340.895769	430.7313968	392.8926514	449.8607725	459.9397694	435.0564701	471.5216341	412.9580382	-0.229557658	0.077162978	-2.974971473	0.002930158	0.017650067
Hipk3	617.637914	698.4007788	707.7835907	654.5917979	767.8358923	816.7472248	799.419123	789.6572916	764.2246824	735.144255	-0.23408214	0.053118062	-4.406827554	1.05E-05	0.000128646
Hist1h1c	417.7550939	275.5797945	334.897603	380.7625572	110.6880312	136.957613	154.3087971	193.6895243	142.8550713	238.610454	1.253816426	0.181375582	6.912818213	4.75E-12	1.58E-10
Hist1h2ac	57.96601782	37.80517036	38.98807915	52.96696991	19.94378941	21.99319332	23.89297503	36.75134565	21.97770328	34.69836044	0.91321742	0.234605111	3.892572576	9.92E-05	0.000945581
Hist1h2bc	122.9279343	90.53343429	109.9663771	118.9258381	57.83698929	47.98514907	63.71460009	75.48925051	58.94020426	82.92441967	0.862823861	0.151364928	5.700289181	1.20E-08	2.60E-07
Hist1h2bg	115.9320356	115.4052569	94.97096203	99.93767907	52.85104194	45.98576786	39.82162506	64.56317478	57.94121775	76.37875122	1.028616176	0.15677747	6.560994871	5.34E-11	1.58E-09
Hist3h2a	103.9390664	89.53856138	118.9636261	127.9202292	44.87352617	51.98391149	50.77257195	59.59677672	51.94729867	77.72617424	1.086465823	0.155482875	6.987688012	2.79E-12	9.56E-11
Hivep2	57.96601782	65.66161168	94.97096203	85.946404	44.87352617	37.98824301	25.88405629	35.75806603	38.960474	54.22326234	1.05311576	0.193657425	5.438034506	5.39E-08	1.04E-06
Hk3	3867.732568	4207.317512	4125.73853	3989.512148	3870.092335	3685.859263	3729.295187	3653.282413	3719.226788	3872.006305	0.117301917	0.030313438	3.869634256	0.000108999	0.001024775
Hlf	204.8798906	179.0771228	164.9495656	183.8853295	106.6992733	110.9656572	113.4916314	124.1599515	118.879395	145.2208686	0.673721328	0.110071412	6.120765744	9.31E-10	2.34E-08
Hmbs	506.7029489	499.4261979	547.8324968	572.6429011	790.7712501	737.7716669	723.7580354	736.0201925	669.3209637	642.6940726	-0.460497342	0.059440255	-7.747230281	9.39E-15	4.09E-13
Hmces	231.8640713	245.7336073	256.9214447	198.8759813	146.5868522	172.9464748	150.3266346	173.8239321	166.8307477	193.7677495	0.525619379	0.099323554	5.291991266	1.21E-07	2.23E-06
Hmg20a	510.7006053	476.5441211	427.8691763	454.7164398	400.8701671	403.8750047	393.2385474	389.3656079	426.567241	431.5274345	0.214890858	0.066846933	3.214670404	0.001305944	0.008905577
Hmga1	1928.869214	2048.44331	1967.398456	1898.815902	1790.952289	1742.460726	1910.442462	1813.728572	1715.259843	1868.485641	0.127858813	0.038102745	3.355632626	0.000791837	0.005797883
Hmga2	7.995312803	5.969237425	5.998166023	13.99127507	11.96627365	22.99288393	16.92419065	12.91263496	20.97871677	13.30318792	-1.015030025	0.387830091	-2.617202865	0.008865364	0.043164692
Hmgn2	4396.422627	4768.42583	4761.544128	4784.016697	4073.518987	4077.73798	4103.618462	4219.451792	4069.871054	4361.623062	0.187034925	0.029582501	6.322485098	2.57E-10	6.98E-09
Hmgn3	52.96894732	89.53856138	62.98074324	73.95388251	51.85385246	32.98978999	49.77703132	47.67742138	34.96452795	55.18941751	0.684991536	0.190591908	3.594022131	0.000325612	0.002677547
Hmha1	4127.580234	4401.317728	4305.68351	4372.273459	3919.951808	3898.793362	3834.822493	3676.127844	3835.109223	4041.295518	0.166478578	0.029212004	5.698978338	1.21E-08	2.61E-07
Hmmr	427.7492349	379.0465765	380.8835425	396.7525859	490.6172195	486.8493249	526.6409914	522.4650759	504.488189	457.2769712	-0.353924981	0.06445121	-5.491362846	3.99E-08	7.90E-07
Hmox1	290.8295032	146.2463169	156.9520109	150.9058954	34.90163147	47.98514907	46.79040944	46.68414177	40.95844703	106.9170561	2.099171141	0.260317158	8.063898489	7.39E-16	3.68E-14
Hnf4a	250.8529392	210.9130557	202.9379504	207.8703725	8.974705234	8.997215451	7.964325011	10.92607573	9.989865129	102.1585005	4.540899531	0.23543975	19.28688565	6.92E-83	7.61E-80
Hnmt	72.95722932	67.65135749	59.98166023	61.96136102	71.79764187	102.9681324	102.5406845	97.34140198	95.90270524	81.45579712	-0.519789063	0.151384823	-3.433561248	0.000595708	0.00452156
Hnrnpa0	3743.80522	3752.660595	3701.868131	3493.82126	3376.483547	3253.992921	3406.740024	3414.895306	3287.664614	3492.436846	0.133685288	0.030310673	4.410502086	1.03E-05	0.000126877
Hnrnpa2b1	9665.333764	9350.810427	9700.034154	9579.026539	10515.36297	10250.82747	10182.38953	10154.29747	10439.40906	9981.943487	-0.106667776	0.022239227	-4.796379714	1.62E-06	2.35E-05
Hnrnpc	2230.692272	2146.935727	2166.337629	2262.589054	2331.428982	2331.278492	2270.828169	2400.756822	2346.619319	2276.385163	-0.085596872	0.032749456	-2.613688387	0.008957069	0.043537078
Hnrnpdl	2464.555171	2392.669335	2472.244096	2725.300508	2234.701603	2242.306028	2256.8906	2264.677515	2400.564591	2383.767716	0.140870856	0.037846376	3.722175566	0.000197514	0.001739734
Hnrnpf	3154.150901	3287.060076	3235.010875	3310.935307	3414.376747	3548.90165	3645.669774	3623.484025	3489.45989	3412.116583	-0.126526	0.029873276	-4.235424361	2.28E-05	0.000256456
Hnrnpll	684.5986587	712.3289994	700.7857304	718.5519125	835.6447763	866.7317551	904.9464294	811.509443	908.0787402	793.6862717	-0.297583442	0.051091258	-5.824547131	5.73E-09	1.31E-07
Hnrnpu	7336.698911	7061.607874	7563.687355	7135.550285	7986.490469	8190.465132	8070.847858	8063.44389	8049.833321	7717.625011	-0.150148217	0.02469306	-6.08058356	1.20E-09	2.96E-08
Hnrnpul2	3317.055399	3296.013932	3273.998954	3254.970207	3381.469494	3539.904434	3564.035443	3513.229988	3522.426445	3407.011588	-0.092971767	0.028160854	-3.301454108	0.000961851	0.006845583
Hook3	458.7310721	515.3441644	486.8511422	530.6690758	518.5385246	604.8128164	614.2485665	589.0148099	568.4233258	542.9592775	-0.217712796	0.063272842	-3.440856908	0.000579875	0.004424874
Hormad2	0	0	0	0.999376791	4.985947352	2.999071817	5.973243759	4.96639806	2.996959539	2.54677748	-3.856396232	1.195155607	-3.226689654	0.001252312	0.008576658
Hoxa10	154.9091856	124.359113	120.9630148	115.9277077	7.977515764	11.99628727	6.968784385	9.93279612	5.993919077	62.11425819	3.91174497	0.258736569	15.11863974	1.22E-51	4.72E-49
Hoxa2	46.97246272	39.79491617	40.98746782	24.98441977	7.977515764	5.998143634	5.973243759	8.939516508	10.98885164	21.40183753	2.259381365	0.326480437	6.920418836	4.50E-12	1.50E-10
Hoxa3	69.95898702	85.55906977	89.97249035	90.94328795	11.96627365	10.99659666	11.94648752	30.79166797	22.9766898	47.23461674	2.245062422	0.230712119	9.731012119	2.22E-22	1.91E-20
Hoxa5	145.9144586	116.4001298	126.9611808	131.9177364	22.93535782	25.99195575	20.90635315	30.79166797	23.97567631	71.75494629	2.386226891	0.178755397	13.34911804	1.20E-40	3.50E-38
Hoxa6	85.94961263	63.67186587	72.97768661	98.93830228	14.95784206	15.99504969	10.95094689	16.8857534	17.98175723	44.25653519	2.388262692	0.232527034	10.27090335	9.53E-25	1.05E-22
Hoxa7	409.7597811	354.1747539	378.8841538	381.761934	112.6824102	136.957613	103.5362251	121.1801127	117.8804085	235.2019325	1.686146428	0.093880315	17.96059619	3.97E-72	3.15E-69
Hoxa9	719.5781522	607.8673445	645.8025418	665.5849426	146.5868522	162.9495687	182.1839346	152.9650603	163.8337881	383.0391317	2.028441301	0.079059369	25.65719064	3.51E-145	1.26E-141
Hoxaas3	25.98476661	13.92822066	17.99449807	18.98815902	7.977515764	6.997834239	3.982162506	6.952957284	7.991892103	12.31088958	1.503444374	0.38900619	3.864834058	0.000111165	0.001041032
Hoxb3	33.98007941	46.7590265	36.98869048	37.97631805	6.980326293	5.998143634	11.94648752	4.96639806	9.989865129	21.7317039	2.287194032	0.319600465	7.156416462	8.28E-13	3.02E-11
Hoxb3os	111.9343792	93.518053	103.9682111	104.934563	38.89038935	23.99257453	31.85730005	32.7782272	23.97567631	62.87215264	1.773204067	0.178166412	9.952516002	2.46E-23	2.28E-21
Hoxb4	140.9173881	133.3129692	131.9596525	141.9115043	70.8004524	58.98174573	55.75027508	77.47580974	70.92804242	98.00420439	1.036681832	0.134662882	7.6983488	1.38E-14	5.88E-13
Hoxb5	54.96777552	42.77953488	38.98807915	53.9663467	3.988757882	0.999690606	1.991081253	3.973118448	2.996959539	22.73903822	4.094202914	0.442655008	9.249195966	2.26E-20	1.69E-18
Hoxb5os	34.97949351	30.84106003	36.98869048	23.98504298	0	3.998762422	0	1.986559224	0.998986513	14.86428835	4.505234814	0.608814435	7.400013132	1.36E-13	5.23E-12
Hoxb6	19.98828201	26.86156841	14.99541506	18.98815902	1.994378941	1.999381211	1.991081253	0	0	9.64647399	4.078397899	0.676716477	6.026745376	1.67E-09	4.08E-08
Hoxb7	21.98711021	22.8820768	24.99235843	23.98504298	0	0	0	0	0.998986513	10.53839721	6.422255628	0.962522933	6.672314405	2.52E-11	7.64E-10
Hoxb8	32.98066531	42.77953488	40.98746782	28.98192693	0	0	0	0	0	16.19217722	7.63435737	0.947725053	8.0554559	7.92E-16	3.92E-14
Hp1bp3	3270.082936	3212.444608	3116.047249	3246.975193	2739.279475	2624.18784	2650.129148	2697.747426	2763.196695	2924.454508	0.252962218	0.030210509	8.373318654	5.60E-17	3.07E-15
Hpgds	19.98828201	10.94360195	12.99602638	11.99252149	1.994378941	5.998143634	5.973243759	6.952957284	2.996959539	8.870679442	1.546758793	0.463911408	3.334168479	0.000855548	0.006163395
Hpn	68.95957292	48.74877231	52.98379987	73.95388251	162.5418837	142.9557566	139.3756877	132.1061884	138.8591253	106.7205188	-1.227177945	0.141145215	-8.694435353	3.49E-18	2.11E-16
Hps1	703.5875266	680.4930665	729.7768661	692.5681159	632.2181243	592.8165291	632.1682978	624.772876	650.3402199	659.8601803	0.163395914	0.05327699	3.066913406	0.002162815	0.013697598
Hpse	208.877547	280.554159	249.9235843	241.8491833	325.0837674	321.900375	277.7558348	291.0309263	298.6969674	277.2969272	-0.30409018	0.086614875	-3.510830886	0.000446708	0.003515647
Hrh2	75.95547163	63.67186587	64.98013192	74.9532593	34.90163147	47.98514907	47.78595007	35.75806603	43.95540657	54.43854799	0.732122663	0.17807202	4.11138517	3.93E-05	0.000416225
Hs6st1	268.842393	285.5285235	248.92389	265.8342263	333.0612831	313.9028502	330.519488	299.9704428	309.685819	295.1409907	-0.247988612	0.078165238	-3.172620198	0.0015107	0.01009015
Hs6st2	24.98535251	12.93334776	7.997554697	9.993767907	4.985947352	4.998453028	6.968784385	6.952957284	5.993919077	9.534453777	1.224615029	0.449116857	2.726718023	0.006396768	0.033099207
Hsd3b7	645.6215088	643.682769	684.790621	654.5917979	636.2068822	598.8146728	447.9932819	555.2433031	499.4932565	596.2708992	0.263297642	0.072361211	3.638657206	0.000274063	0.002300962
Hsf4	3.997656401	5.969237425	5.998166023	5.996260744	0	0	0	3.973118448	0.998986513	2.992602839	2.462231959	0.894542353	2.752504621	0.005914131	0.030976365
Hsp90aa1	6881.965495	6181.145354	6675.958784	6702.820135	6988.303809	7216.766482	7037.476688	7097.976108	7110.785999	6877.022095	-0.101101338	0.028555604	-3.540507737	0.000399358	0.003183288
Hsp90b1	6873.970182	6645.751	6885.894595	6416.998373	6963.374072	7006.831455	7189.794404	7045.332288	6979.918766	6889.762793	-0.069600364	0.025900975	-2.687171617	0.007205992	0.03650219
Hspa1a	8.994726903	9.948729042	7.997554697	9.993767907	3.988757882	0	2.986621879	1.986559224	0.998986513	5.210633783	2.211687349	0.641425105	3.448083542	0.000564579	0.004326627
Hspa1b	13.9917974	21.88720389	21.99327542	18.98815902	7.977515764	2.999071817	1.991081253	4.96639806	3.995946052	10.97671652	2.131225217	0.441398588	4.828346253	1.38E-06	2.04E-05
Hspa4	2277.664735	2202.64861	2176.334572	2187.635795	2445.108582	2453.240746	2441.065616	2382.877789	2426.53824	2332.568298	-0.136064029	0.03166024	-4.297630957	1.73E-05	0.000200867
Hspa4l	421.7527503	371.0875933	338.8963803	394.7538323	444.7465038	470.8542752	446.9977413	403.2715225	479.5135262	419.097125	-0.234752001	0.072007289	-3.260114426	0.001113673	0.007760975
Hspa8	10100.0789	10093.98049	10333.84036	9963.786603	11685.06622	11710.37575	11245.62692	11325.37414	11232.60435	10854.52597	-0.176434237	0.022834656	-7.726599313	1.10E-14	4.77E-13
Hspa9	3132.16379	3080.126512	3091.054891	3295.944656	3510.106936	3600.885561	3448.55273	3549.981333	3436.513604	3349.481113	-0.155884909	0.030117844	-5.175832312	2.27E-07	3.94E-06
Hspd1	3026.225896	2898.06477	3103.051223	2976.144083	3497.143473	3608.883086	3647.660855	3593.685636	3605.342325	3328.466816	-0.258842324	0.029449806	-8.78927107	1.51E-18	9.44E-17
Hspe1	890.4779634	807.8367982	767.765251	881.4503294	1051.037702	1042.677302	926.8483232	994.2728916	1002.982459	929.4832244	-0.262027604	0.052155199	-5.02399779	5.06E-07	8.27E-06
Hsph1	502.7052925	450.6774256	531.8373874	496.690265	753.8752397	751.7673354	690.9051947	750.9193867	749.2398847	630.9574902	-0.577488224	0.057921963	-9.970108018	2.06E-23	1.95E-21
Hus1	280.8353622	268.6156841	287.9119691	290.8186461	370.954483	359.888618	348.4392192	355.5941011	370.6239963	325.9646755	-0.356494055	0.073617087	-4.842544973	1.28E-06	1.91E-05
Huwe1	4005.651714	3945.665938	3913.80333	4272.33578	4128.364408	4555.59009	4614.330803	4437.973307	4683.248773	4284.107127	-0.152413736	0.035569872	-4.284911012	1.83E-05	0.000210484
Hvcn1	490.7123233	551.159589	562.8279118	459.7133237	542.4710719	627.8057003	595.3332946	596.9610468	631.3594762	562.0381931	-0.214312536	0.065121415	-3.290968676	0.00099843	0.007057614
Hyi	124.9267625	101.4770362	94.97096203	88.94453437	98.72175758	80.97493906	74.66554698	58.60349711	76.92196149	88.9118886	0.395771498	0.150078507	2.63709644	0.008361905	0.041190234
Iars	1147.327387	1033.672948	1116.658575	1030.357471	1311.304154	1316.592528	1338.006602	1235.639837	1306.674359	1204.025984	-0.266640582	0.044290259	-6.020298497	1.74E-09	4.19E-08
Iars2	941.4480825	999.8472688	877.731628	924.4235314	1053.032081	1013.686274	1011.469276	1035.990635	1018.966243	986.2883356	-0.133499072	0.046335347	-2.881149747	0.003962273	0.022430922
Iba57	134.9209035	133.3129692	128.9605695	115.9277077	167.527831	158.9508063	164.2642034	164.8844156	154.8429095	147.0658129	-0.337525388	0.108066648	-3.123307639	0.001788307	0.011682409
Ibtk	821.5183905	767.0470092	836.7441602	786.5095343	869.5492183	862.7329926	929.8349451	845.2809498	880.1071179	844.3693686	-0.12811783	0.049200921	-2.603972183	0.009215024	0.044548626
Icam1	122.9279343	118.3898756	114.9648488	89.94391116	65.81450505	79.97524845	87.60757513	102.3078	87.91081314	96.64916797	0.396849607	0.141168237	2.811182003	0.004935986	0.026868898
Icam4	86.94902673	66.65648458	66.97952059	79.95014325	55.84261035	52.9836021	60.72797821	53.63709905	55.94324472	64.40774551	0.428393149	0.162009368	2.644249251	0.008187234	0.040497216
Icos	20.98769611	15.91796647	14.99541506	13.99127507	4.985947352	0.999690606	1.991081253	4.96639806	4.994932565	9.314489171	2.198587478	0.481165269	4.569297955	4.89E-06	6.54E-05
Icosl	88.94785493	100.4821633	103.9682111	100.9370559	51.85385246	53.9832927	83.62541262	66.54973401	56.94223124	78.58775647	0.655198188	0.153904568	4.257171811	2.07E-05	0.000235148
Id3	10.9935551	25.86669551	31.99021879	21.98628939	4.985947352	0.999690606	2.986621879	1.986559224	0.998986513	11.42161826	3.246780596	0.533826272	6.082092178	1.19E-09	2.94E-08
Ide	1181.307467	1098.339686	1140.651239	1161.275831	1771.0085	1805.441234	1733.236231	1775.983946	1820.153427	1498.599729	-0.636996332	0.038776294	-16.42746827	1.22E-60	6.00E-58
Idh3a	806.527179	756.1034072	790.7582207	846.4721417	929.3805865	967.7005062	897.977645	985.3333751	983.0027287	884.8061989	-0.252086764	0.04936316	-5.106779308	3.28E-07	5.53E-06
Ids	153.9097715	133.3129692	172.9471203	172.8921848	181.4884836	189.9412151	200.1036659	186.7365671	204.7922351	177.3471347	-0.283479343	0.102254047	-2.772304402	0.005566096	0.0295673
Ier2	1348.209621	1084.411466	1558.523472	1815.867629	450.7296407	574.8220982	577.4135633	691.32261	590.4010291	965.7445698	1.33128742	0.172261949	7.728273311	1.09E-14	4.72E-13
Ier3	164.9033266	96.50267171	189.9419241	211.8678796	61.82574717	47.98514907	74.66554698	80.45564857	86.91182662	112.7844134	1.236362729	0.27030203	4.574004594	4.78E-06	6.41E-05
Ier5	175.8968817	150.2258085	208.9361165	237.8516762	96.72737864	103.967823	122.451497	127.1397903	111.8864894	148.3426068	0.780972798	0.125535348	6.221138588	4.94E-10	1.28E-08
Iffo1	569.6660372	594.9339967	575.8239382	595.6285672	360.9825883	371.8849053	375.3188162	337.7150681	399.5946052	464.6165025	0.662082851	0.063398998	10.44311217	1.58E-25	1.86E-23
Ifi203	502.7052925	525.2928934	567.8263835	539.663467	388.9038935	445.8620101	427.0869287	489.6868487	492.5003509	486.6142298	0.250368227	0.06846171	3.657054798	0.00025513	0.002160069
Ifi27	420.7533362	434.7594592	447.8630631	454.7164398	304.1427885	281.9127508	289.7023223	320.8293147	316.6787246	363.4842443	0.538223214	0.070384633	7.646885309	2.06E-14	8.66E-13
Ifi27l2a	14.99121151	20.89233099	15.99510939	10.9931447	2.991568411	6.997834239	5.973243759	6.952957284	1.997973026	9.753930367	1.657241756	0.447428574	3.703924719	0.000212289	0.001845433
Ifitm2	1207.292233	1183.898756	1170.642069	1083.324441	1117.849396	1046.676064	1001.51387	1120.419402	1032.952054	1107.174254	0.126377166	0.046721365	2.704911702	0.006832255	0.034930727
Ifnar2	775.5453419	735.2110762	743.7725869	723.5487964	673.1028926	633.803844	667.0122197	617.8199187	679.3108288	694.3475006	0.186571576	0.052661852	3.542822176	0.00039587	0.003160767
Ifrd2	817.5207341	829.7240021	737.7744208	778.5145199	1000.181039	893.7234014	897.977645	934.6761149	903.0838077	865.9084094	-0.227410935	0.05104814	-4.454832968	8.40E-06	0.000105918
Ift27	181.8933663	187.036106	168.948343	178.8884455	115.6739786	142.9557566	146.3444721	133.099468	143.8540579	155.4104438	0.393882119	0.105822647	3.722096658	0.000197575	0.001739734
Ift57	222.8693444	227.8258951	213.9345882	243.8479369	183.4828626	178.9446184	154.3087971	188.7231263	200.7962891	201.6370509	0.325505009	0.094985811	3.426880343	0.000610558	0.00462446
Ift80	178.895124	196.984835	180.944675	181.8865759	253.2861255	208.9353366	233.9520472	222.4946331	202.7942621	206.6859572	-0.280365116	0.094691883	-2.96081465	0.003068265	0.018258924
Igf1	15.99062561	12.93334776	17.99449807	7.995014325	1.994378941	5.998143634	2.986621879	8.939516508	3.995946052	8.758676974	1.520674741	0.474258555	3.206425537	0.001343951	0.009116934
Igf2bp3	43.97422041	62.67699297	54.98318855	53.9663467	11.96627365	4.998453028	6.968784385	5.959677672	4.994932565	27.83209666	2.949427241	0.314712851	9.371804266	7.13E-21	5.54E-19
Igfbp4	4540.338258	4739.574516	4577.60037	4401.255386	3751.426788	3889.796146	3707.393293	3731.751502	3572.37577	4101.279114	0.291147013	0.030218007	9.634884661	5.70E-22	4.68E-20
Igflr1	25.98476661	25.86669551	7.997554697	18.98815902	13.96065259	14.99535908	7.964325011	7.946236896	2.996959539	14.07785655	1.0422509	0.395844183	2.632982733	0.008463865	0.041577901
Ighm	945.4457389	1326.165581	1349.587355	1093.318209	880.5183024	860.7336114	788.4681761	837.3347129	803.1851564	987.1952049	0.498921839	0.112413389	4.438277723	9.07E-06	0.000113154
Igll1	130.9232471	237.7746241	271.9168597	157.9015329	25.92692623	23.99257453	11.94648752	18.87231263	14.98479769	99.35992917	3.382426391	0.322324729	10.49384699	9.22E-26	1.15E-23
Igsf10	57.96601782	42.77953488	31.99021879	52.96696991	20.94097888	24.99226514	22.89743441	22.84543108	26.97263585	33.81683186	0.968286046	0.233170566	4.152694152	3.29E-05	0.000355159
Igsf3	16.99003971	14.92309356	21.99327542	22.98566619	64.81731558	56.98236452	50.77257195	62.57661556	60.93817729	41.44212442	-1.623466305	0.228741581	-7.097381665	1.27E-12	4.51E-11
Igsf6	1135.334418	1237.621893	1181.638707	1239.22722	1421.992185	1453.550141	1390.770255	1354.833391	1335.644968	1305.623686	-0.215277829	0.042320011	-5.086903843	3.64E-07	6.07E-06
Ikbkap	494.7099797	496.4415792	497.8477799	513.6796704	566.4036192	580.8202419	545.5562633	518.4919575	601.3898808	535.0378858	-0.168006287	0.060110811	-2.794942956	0.005190887	0.027895411
Ikbkb	1147.327387	1151.06795	1147.649099	1219.239685	1029.099534	1087.663379	1080.16158	1080.688218	1118.864894	1117.973525	0.111876985	0.043057606	2.598309443	0.009368403	0.045046455
Ikzf2	300.8236442	280.554159	289.9113578	328.7949641	191.4603783	246.9235796	259.8361035	223.4879127	258.7375068	264.5032896	0.345735173	0.089397602	3.86738757	0.000110008	0.001032223
Il10rb	368.783803	304.4311087	365.8881274	371.7681661	278.2158623	290.9099662	271.782591	286.0645283	233.762844	307.956333	0.373994015	0.082023607	4.559589936	5.13E-06	6.81E-05
Il12a	150.9115292	127.3437317	142.9562902	128.919606	117.6683575	114.9644196	89.59865638	99.3279612	94.90371873	118.5104745	0.413058239	0.123019274	3.357670932	0.000786021	0.005761202
Il12rb1	63.96250242	54.71800973	47.98532818	52.96696991	21.93816835	25.99195575	25.88405629	23.83871069	35.96351446	39.24991286	1.039115092	0.213012646	4.878184996	1.07E-06	1.63E-05
Il17ra	1128.338519	1122.216636	1114.659186	1057.340645	977.2456811	954.7045284	954.7234607	942.6223518	974.0118501	1025.095873	0.202803763	0.043656568	4.645435294	3.39E-06	4.65E-05
Il17rb	111.9343792	106.4514008	119.9633205	112.9295773	89.74705234	83.97401087	77.65216886	60.59005633	86.91182662	94.46153254	0.500171715	0.136849907	3.65489262	0.00025729	0.002175028
Il1rl1	210.8763752	144.2565711	168.948343	199.8753581	235.336715	257.9201762	220.0144784	231.4341496	237.7587901	211.8245508	-0.38599858	0.100499137	-3.840814863	0.000122627	0.001132527
Il1rl2	43.97422041	44.76928069	36.98869048	42.973202	64.81731558	71.9777236	67.6967626	69.52957284	63.93513683	56.29576723	-0.680338402	0.175975956	-3.866087255	0.000110595	0.001037058
Il27ra	141.9168022	106.4514008	124.9617921	123.922722	73.79202082	73.97710482	74.66554698	85.42204663	75.92297498	97.89249016	0.69542929	0.133781571	5.198244299	2.01E-07	3.52E-06
Il2rb	3.997656401	5.969237425	4.998471686	9.993767907	0	0.999690606	0	3.973118448	2.996959539	3.65876689	1.968143886	0.767224876	2.565276422	0.010309364	0.048654753
Il2rg	357.7902479	328.3080584	340.895769	363.7731518	257.2748834	278.913679	261.8271847	267.1922156	281.7141966	304.1877096	0.368138636	0.075799456	4.856745093	1.19E-06	1.80E-05
Il3ra	326.8084108	324.3285668	303.9070785	324.797457	253.2861255	307.9047065	283.7290785	279.111571	250.7456147	294.9576233	0.218713148	0.079494361	2.751303944	0.005935854	0.031047078
Il6ra	386.7732568	425.805603	413.8734556	381.761934	430.7858512	462.8567504	464.9174725	454.9220623	463.529742	431.691792	-0.179698438	0.065283999	-2.752564794	0.005913044	0.030976365
Il6st	315.8148557	330.2978042	359.8899614	307.8080515	426.7970934	435.865104	434.0557131	470.8145361	433.5601466	390.5448073	-0.422576115	0.070035221	-6.033765693	1.60E-09	3.92E-08
Il7r	39.97656401	57.70262845	43.98655084	47.97008595	5.983136823	4.998453028	5.973243759	4.96639806	6.99290559	24.28332961	3.035579523	0.339141514	8.9507754	3.53E-19	2.39E-17
Ilf2	774.5459278	778.985484	758.7680019	756.5282305	839.6335341	901.7209263	798.4235824	847.2675091	865.1223202	813.4439463	-0.148530768	0.049621559	-2.993270907	0.002760046	0.016830986
Immt	1005.410585	968.0113358	1054.677526	1026.359964	1226.543049	1160.640793	1156.818208	1138.298435	1226.755438	1107.057259	-0.221500963	0.044369182	-4.992225564	5.97E-07	9.58E-06
Incenp	1171.313326	1254.534732	1271.611197	1310.182973	1412.02029	1285.602119	1397.739039	1337.947637	1374.605442	1312.839639	-0.12116307	0.043037543	-2.815287797	0.004873357	0.026568435
Ino80d	870.4896814	918.2676906	951.709009	1061.338152	1056.023649	1024.682871	1061.246308	987.3199344	1089.894286	1002.330176	-0.135205287	0.051691825	-2.615602902	0.008907008	0.043337942
Inpp5d	1546.093613	1530.114527	1595.512162	1520.052099	1393.07369	1427.558185	1484.351074	1399.530973	1379.600374	1475.098522	0.127676289	0.038414187	3.32367539	0.000888395	0.00637114
Inpp5j	27.98359481	36.81029746	34.9893018	33.97881088	16.952221	18.99412151	13.93756877	20.85887185	15.98378421	24.49873025	0.947058882	0.262794399	3.603801624	0.000313596	0.002586176
Inpp5k	501.7058784	540.215987	563.8276062	529.6696991	420.8139565	449.8607725	451.9754444	452.9355031	440.5530522	483.5064333	0.268391784	0.061584788	4.358085715	1.31E-05	0.000156483
Inppl1	194.8857496	214.8925473	211.9351995	223.8604011	46.86790511	58.98174573	51.76811257	41.71774371	54.94425821	122.2059625	2.055711353	0.131636206	15.61661043	5.61E-55	2.23E-52
Insr	442.7404465	447.6928069	428.8688707	452.7176862	483.6368932	515.8403525	505.7346382	461.8750196	532.4598114	474.6185028	-0.174266237	0.063152425	-2.759454423	0.005789796	0.030477396
Ints2	402.7638824	371.0875933	384.8823198	386.758818	465.6874827	460.8573692	463.9219319	448.9623846	487.5054183	430.2696889	-0.268441584	0.064713017	-4.148185286	3.35E-05	0.000360589
Ints3	630.6302973	647.6622607	649.8013192	581.6372922	729.9426924	667.7933246	734.7089823	725.0941168	683.3067748	672.28634	-0.174656797	0.055108027	-3.169353104	0.001527787	0.010199509
Ints6	211.8757893	247.7233532	232.9287806	243.8479369	265.2523991	287.9108944	262.8227254	285.0712487	270.725345	256.4620525	-0.228908575	0.083637228	-2.736922056	0.006201699	0.032225396
Ints8	283.8336045	312.3900919	292.9104408	322.7987034	333.0612831	373.8842865	353.4169224	380.4260914	407.5864973	340.0342135	-0.286969006	0.076359652	-3.758123533	0.000171192	0.001529076
Ip6k1	849.5019853	820.770146	847.7407979	813.4927076	775.813408	757.7654791	720.7714135	742.9731498	788.2003587	790.7810495	0.137629936	0.049261766	2.793849007	0.005208479	0.027968927
Ipcef1	70.95840112	72.62572201	97.97004504	86.94578079	21.93816835	31.99009938	35.83946255	32.7782272	28.97060887	53.33516837	1.438154031	0.190860172	7.535118587	4.88E-14	1.96E-12
Ipo5	2591.480762	2560.802856	2777.150869	2782.264985	2828.029338	2991.074292	2973.679851	3075.193679	3032.923053	2845.844409	-0.154311745	0.034629029	-4.456138419	8.34E-06	0.000105417
Ipo9	871.4890955	955.0779881	972.7025901	971.3942405	1037.077049	1025.682561	995.5406264	1034.997356	1085.89834	994.4288718	-0.135957404	0.04688245	-2.899963683	0.003732059	0.021407318
Iqgap1	2391.597942	2507.079719	2522.228813	2421.489964	2212.763435	2422.250337	2285.761278	2223.953051	2253.713573	2360.093124	0.110204395	0.034533145	3.191264391	0.001416516	0.009532319
Iqgap2	1658.027992	1602.740249	1677.487098	1617.991024	1780.980394	1888.415554	1935.330978	1979.606267	1914.058159	1783.848635	-0.212920792	0.037615506	-5.660452707	1.51E-08	3.22E-07
Iqsec1	314.8154416	384.020941	352.892101	384.7600644	412.8364408	401.8756235	414.1449006	418.1707167	425.5682545	389.898276	-0.206913687	0.070654743	-2.928517992	0.003405821	0.019927677
Irak1	1601.061389	1548.022239	1588.514302	1571.020315	1476.837606	1393.568704	1537.114727	1477.006783	1483.494972	1519.626782	0.097936799	0.038303064	2.556892006	0.0105612	0.049565198
Irf1	403.7632965	439.7338237	415.8728443	437.7270343	366.9657251	326.898828	374.3232755	346.6545846	341.6533874	383.7325333	0.272284248	0.068982417	3.94715436	7.91E-05	0.00076986
Irf2	314.8154416	352.1850081	326.9000483	319.800573	279.2130517	318.9013032	272.7781316	266.198936	273.7223045	302.7238665	0.219177139	0.078229298	2.801727024	0.005082986	0.027522417
Irf2bp2	1959.851051	1955.92013	2044.37492	2150.658854	1734.112489	1594.506516	1667.530549	1741.21916	1597.379434	1827.283678	0.282581647	0.03977492	7.104518219	1.21E-12	4.31E-11
Irf2bpl	111.9343792	93.518053	93.9712677	97.93892549	45.87071564	49.98453028	42.80824694	49.6639806	45.95337959	70.18260872	1.0841098	0.157034046	6.903660884	5.07E-12	1.67E-10
Irf4	24.98535251	52.72826393	57.98227156	48.96946274	4.985947352	5.998143634	7.964325011	3.973118448	4.994932565	23.62020197	3.047813316	0.361616284	8.42830771	3.51E-17	1.97E-15
Irf5	204.8798906	221.8566576	238.9269466	187.8828366	147.5840416	151.9529721	159.2865002	159.9180175	169.8277072	182.4572856	0.436180556	0.099705007	4.374710642	1.22E-05	0.000146117
Irf7	70.95840112	47.7538994	60.98135457	66.95824497	42.87914723	41.98700544	36.83500318	43.70430293	42.95642006	50.55708654	0.565144329	0.184392839	3.064893047	0.002177478	0.013771757
Irf9	415.7562657	353.179881	384.8823198	357.7768911	317.1062516	355.8898556	316.5819192	327.782272	339.6554144	352.0678967	0.189411336	0.073467741	2.578156529	0.009932899	0.04726804
Islr	27.98359481	19.89745808	26.9917471	23.98504298	2.991568411	0.999690606	0	1.986559224	0.998986513	11.7594053	4.146200492	0.620372569	6.683403973	2.33E-11	7.12E-10
Isoc1	614.6396717	512.3595457	535.8361647	602.6242048	616.2630928	687.7871367	643.1192447	693.3091692	631.3594762	615.2553007	-0.208449071	0.06158458	-3.384760762	0.000712403	0.005294888
Itfg3	175.8968817	175.0976311	198.9391731	183.8853295	148.5812311	135.9579224	142.3623096	129.1263496	157.839869	160.8540774	0.361727198	0.103845374	3.483325092	0.000495227	0.003855057
Itga1	142.9162163	167.1386479	182.9440637	176.8896919	105.7020839	124.9613257	134.3979846	144.0255437	130.8672332	145.5380879	0.387785323	0.113790238	3.407896246	0.000654658	0.004914229
Itga2b	1240.272899	1152.062823	1048.67936	1035.354355	1008.158555	1031.680705	1008.482655	925.7365984	918.0686054	1040.944062	0.193828657	0.05357943	3.617594621	0.000297354	0.002466448
Itga4	2764.379402	2437.438615	2622.198246	2618.367192	2050.221551	2371.266117	2318.614119	2252.75816	2393.571685	2425.423899	0.197054834	0.042414085	4.645976342	3.38E-06	4.65E-05
Itga6	789.5371393	711.3341265	703.7848134	744.535709	614.2687138	683.7883742	658.0523541	667.4838993	683.3067748	695.1213227	0.156760609	0.054333569	2.885152064	0.003912246	0.022165263
Itgad	54.96777552	28.85131422	30.99052445	26.98317335	7.977515764	7.997524845	15.92865002	7.946236896	11.98783815	21.51450591	1.773483495	0.321519294	5.515947342	3.47E-08	6.96E-07
Itgal	1580.073693	1655.468513	1682.485569	1583.012836	1225.545859	1239.616351	1257.367811	1200.875051	1210.771654	1403.913037	0.405745648	0.039032864	10.39497498	2.61E-25	3.04E-23
Itgam	418.754508	530.267258	548.8321911	529.6696991	388.9038935	407.8737671	444.0111194	428.1035128	415.5783894	456.8882598	0.281958173	0.072408002	3.894019534	9.86E-05	0.000940582
Itgb1	1556.087754	1494.299102	1520.535087	1529.04649	1675.27831	1670.483002	1616.757977	1674.669426	1627.34903	1596.056242	-0.116221278	0.036389182	-3.193841489	0.001403932	0.009452083
Itgb3	157.9074279	160.1745376	139.9572072	144.9096346	226.3620098	239.9257453	214.0412347	233.4207088	235.760817	194.7177026	-0.608887581	0.09639452	-6.316620308	2.67E-10	7.23E-09
Itgb7	429.7480631	423.8158572	414.8731499	422.7363825	285.1961886	298.9074911	271.782591	272.1586137	258.7375068	341.9950938	0.608244372	0.07177285	8.47457465	2.36E-17	1.33E-15
Itk	19.98828201	14.92309356	11.99633205	10.9931447	4.985947352	3.998762422	3.982162506	4.96639806	2.996959539	8.759009133	1.789685752	0.469621867	3.810908049	0.000138457	0.00125551
Itm2b	6126.408435	5848.857804	6107.132706	5915.311224	5101.621331	5140.409094	5057.346382	5004.142685	5030.896079	5481.347305	0.243721587	0.025100122	9.709976136	2.73E-22	2.31E-20
Itm2c	858.4967122	953.0882423	956.7074807	900.4384884	732.9342608	660.7954903	697.8739791	650.5981459	637.3533952	783.1429105	0.440389852	0.053374505	8.250940308	1.57E-16	8.14E-15
Itpk1	304.8213006	318.3593294	348.8933237	337.7893552	271.235536	278.913679	235.9431285	250.3064622	226.7699384	285.8924503	0.37430654	0.081865822	4.57219547	4.83E-06	6.46E-05
Itpr3	464.7275567	444.7081882	463.8581725	419.7382521	335.0556621	322.9000656	346.448138	333.7419496	312.6827785	382.6511959	0.441086938	0.068527129	6.436676215	1.22E-10	3.44E-09
Itsn1	51.96953322	46.7590265	59.98166023	47.97008595	93.73581022	102.9681324	99.55406264	121.1801127	117.8804085	82.4443147	-1.051222483	0.154839817	-6.789096638	1.13E-11	3.55E-10
Jade2	379.7773581	348.2055165	316.9031049	349.7818767	280.2102412	329.8978999	304.6354317	266.198936	296.6989943	319.1454844	0.238646091	0.078877221	3.025538787	0.002481906	0.015384157
Jag1	0	0	2.999083012	2.998130372	20.94097888	19.99381211	16.92419065	19.86559224	20.97871677	11.63338934	-3.72033165	0.657469046	-5.658565484	1.53E-08	3.25E-07
Jak3	807.5265931	811.8162899	817.7499678	846.4721417	602.3024402	613.8100318	577.4135633	546.3037866	606.3848133	692.1977364	0.478392793	0.052748653	9.069289348	1.20E-19	8.48E-18
Jakmip1	115.9320356	114.410384	133.9590412	105.9339398	61.82574717	51.98391149	49.77703132	35.75806603	54.94425821	80.50271276	1.209067891	0.15455108	7.823095697	5.15E-15	2.31E-13
Jmjd8	176.8962958	141.2719524	167.9486486	157.9015329	209.4097888	224.9303863	213.0456941	209.5819981	212.7841273	190.418936	-0.410263107	0.097137833	-4.223515149	2.41E-05	0.000269339
Josd1	447.737517	467.590265	450.8621461	452.7176862	542.4710719	565.8248828	525.6454508	539.3508293	466.5267015	495.4140612	-0.215429487	0.063779369	-3.377729973	0.000730868	0.005406836
Jun	5258.916996	3521.850081	6042.152574	6518.934806	805.7290921	1121.65286	1358.912955	1840.547121	1388.591253	3095.254193	2.033672904	0.264366392	7.692630246	1.44E-14	6.13E-13
Junb	1015.404726	715.3136182	1241.620367	1314.18048	294.1708938	314.9025408	360.3857068	497.6330856	364.6300772	679.8046105	1.548498343	0.222999324	6.943959813	3.81E-12	1.28E-10
Jund	973.4293337	755.1085343	1371.580631	1475.080143	197.4435152	204.9365742	256.8494816	337.7150681	270.725345	649.2076251	2.17354625	0.246554427	8.815685363	1.19E-18	7.59E-17
Junos	136.9197317	103.466782	144.9556789	185.8840831	25.92692623	33.98948059	36.83500318	56.61693789	62.93615031	87.50341933	1.722845548	0.295996664	5.820489747	5.87E-09	1.34E-07
Jup	69.95898702	65.66161168	66.97952059	51.96759311	43.8763367	42.98669604	46.79040944	39.73118448	42.95642006	52.32319546	0.556719867	0.178887649	3.11212021	0.001857488	0.012068189
Kalrn	19.98828201	28.85131422	26.9917471	28.98192693	35.89882094	47.98514907	39.82162506	35.75806603	39.95946052	33.80404354	-0.605845808	0.229104962	-2.64440282	0.00818352	0.040492851
Kansl1l	237.8605559	224.8412764	247.9241956	233.854169	175.5053468	204.9365742	209.0635315	190.7096855	204.7922351	214.3875078	0.261302883	0.090221746	2.896229521	0.003776761	0.021611715
Kat6a	901.4715185	919.2625635	857.7377413	870.4571847	983.2288179	1026.682252	1006.491573	944.608911	1004.980432	946.1023327	-0.162704282	0.046330026	-3.511853905	0.000444993	0.003504071
Kbtbd2	338.80138	321.3439481	350.8927124	316.8024426	283.2018096	266.9173917	310.6086754	269.1787749	294.7010213	305.8275729	0.220411889	0.077007013	2.862231381	0.004206697	0.023573155
Kbtbd8	54.96777552	41.78466198	51.98410553	55.96510028	80.77234711	75.97648603	65.70568134	72.50941168	65.93310985	62.8442977	-0.496301664	0.167709904	-2.959286548	0.003083522	0.018334457
Kcnab2	1364.200247	1616.668469	1556.524083	1481.076404	1280.39128	1321.590981	1318.095789	1278.350861	1297.68348	1390.509066	0.211794507	0.044390667	4.77114951	1.83E-06	2.64E-05
Kcnc1	211.8757893	153.2104273	164.9495656	155.9027793	29.91568411	37.98824301	21.90189378	29.79838836	30.9685819	92.94570585	2.509743371	0.167872609	14.95028509	1.55E-50	5.84E-48
Kcne3	24.98535251	22.8820768	21.99327542	24.98441977	5.983136823	9.996906056	2.986621879	10.92607573	3.995946052	14.30375678	1.806466742	0.373945715	4.830826158	1.36E-06	2.02E-05
Kcng1	70.95840112	89.53856138	100.9691281	85.946404	77.7807787	62.98050815	62.71905946	58.60349711	65.93310985	75.04771643	0.404888343	0.1537493	2.633432102	0.008452673	0.041543583
Kcnh2	12.9923833	15.91796647	11.99633205	7.995014325	4.985947352	3.998762422	5.973243759	3.973118448	3.995946052	7.980968242	1.414882392	0.474165446	2.983942426	0.002845603	0.017279034
Kcnj10	26.98418071	13.92822066	20.99358108	16.98940544	6.980326293	10.99659666	11.94648752	3.973118448	6.99290559	13.30942471	1.270275537	0.377238826	3.367297986	0.000759086	0.005589564
Kcnj5	22.98652431	16.91283937	24.99235843	13.99127507	39.88757882	47.98514907	42.80824694	32.7782272	30.9685819	30.36786457	-0.979597523	0.25483607	-3.84403009	0.00012103	0.001120214
Kcnk5	22.98652431	26.86156841	16.99480373	23.98504298	51.85385246	46.98545846	35.83946255	42.71102332	42.95642006	34.57490625	-0.956347135	0.233824095	-4.090028172	4.31E-05	0.000452191
Kdelc1	288.830675	267.6208112	261.9199163	239.8504298	294.1708938	300.9068723	303.6398911	313.8763574	333.6614953	289.3863714	-0.225192081	0.080100156	-2.811381296	0.004932929	0.026862484
Kdm4b	277.8371199	282.5439048	268.9177767	271.8304871	210.4069783	249.9226514	231.960966	229.4475904	243.7527092	251.8466871	0.240050481	0.083153879	2.886822414	0.003891538	0.022074175
Kdm5c	993.4176157	1032.678075	1042.681194	1041.350616	1363.158006	1360.578914	1415.658771	1355.82667	1335.644968	1215.666092	-0.410964119	0.041319055	-9.946116072	2.62E-23	2.42E-21
Kdm6b	345.7972787	374.072212	445.8636744	428.7326432	297.1624622	263.9183199	297.6666473	271.1653341	300.6949404	336.1192791	0.478334731	0.080588441	5.93552533	2.93E-09	6.88E-08
Kel	112.9337933	86.55394267	89.97249035	113.9289541	240.3226624	247.9232702	222.0055597	203.6223205	213.7831138	170.1162341	-1.161223973	0.112682006	-10.30531859	6.67E-25	7.51E-23
Khdrbs3	33.98007941	17.90771228	21.99327542	23.98504298	66.81169452	48.98483968	55.75027508	80.45564857	57.94121775	45.31219841	-1.341666304	0.222730975	-6.023707767	1.70E-09	4.14E-08
Khnyn	406.7615388	395.9594159	430.8682593	414.7413681	351.0106936	325.8991374	349.4347599	337.7150681	364.6300772	375.2244798	0.253224671	0.068700277	3.685933791	0.000227866	0.001964122
Khsrp	1820.932491	1891.253391	1732.470286	1786.885702	1914.603783	2023.373786	1946.281925	1956.760836	1957.014579	1892.175198	-0.116218945	0.035855914	-3.241276926	0.001189955	0.008208242
Kidins220	896.474448	897.3753596	851.7395753	929.4204153	989.2119547	946.7070035	1033.37117	966.4610625	1006.978405	946.4154882	-0.145434748	0.046751633	-3.110795055	0.001865844	0.01211697
Kif11	1028.397109	1180.914137	1161.64482	1212.244047	1296.346312	1339.585412	1394.752418	1308.149249	1373.606455	1255.071107	-0.22852825	0.04612669	-4.954360434	7.26E-07	1.14E-05
Kif14	254.8505956	251.7028448	217.9333655	236.8522994	312.1203043	322.9000656	325.5417848	291.0309263	327.6675762	282.2888625	-0.394101722	0.081042574	-4.862897399	1.16E-06	1.75E-05
Kif15	752.5588176	735.2110762	768.7649453	734.5419411	892.4845761	868.7311363	928.8394045	895.9382101	943.0432682	835.5681528	-0.276630502	0.048535155	-5.69959042	1.20E-08	2.60E-07
Kif17	202.8810624	200.9643267	224.9312259	198.8759813	147.5840416	150.9532814	176.2106909	162.8978564	127.8702737	177.0187489	0.434365723	0.102489257	4.238158565	2.25E-05	0.00025358
Kif18a	126.9255907	133.3129692	124.9617921	126.9208524	155.5615574	171.9467842	155.3043377	159.9180175	155.841896	145.6326441	-0.318939284	0.108003277	-2.953051898	0.003146491	0.018623682
Kif1b	324.8095826	416.8517469	376.8847651	384.7600644	463.6931038	455.8589162	470.8907163	427.1102332	458.5348094	419.9326598	-0.27637729	0.070410442	-3.925231581	8.66E-05	0.00083707
Kif20a	399.7656401	408.8927636	415.8728443	393.7544555	479.6481353	464.8561316	507.7257195	457.9019011	560.4314337	454.3165583	-0.288396935	0.067927008	-4.24568878	2.18E-05	0.000246348
Kif20b	477.71994	427.7953488	465.8575611	484.6977435	551.4457772	538.8332364	618.230729	588.0215303	618.3726515	530.1082798	-0.329357132	0.063060986	-5.222835098	1.76E-07	3.13E-06
Kif21a	0	0	0	1.998753581	3.988757882	5.998143634	8.959865638	10.92607573	4.994932565	4.096281004	-3.804572508	1.141167059	-3.33393124	0.000856278	0.006165548
Kif21b	595.6508038	656.6161168	610.81324	648.5955371	456.7127775	493.8471592	438.0378756	472.8010953	478.5145397	539.0654606	0.424194736	0.059643292	7.112195178	1.14E-12	4.10E-11
Kif22	482.7170105	472.5646295	457.8600064	482.6989899	555.4345351	555.8279767	565.4670758	477.7674934	508.4841351	506.5357614	-0.168234046	0.063288721	-2.658199497	0.007855937	0.039265958
Kif26b	46.97246272	58.69750135	56.98257722	52.96696991	19.94378941	20.99350272	27.87513754	26.81854952	30.9685819	38.02434136	1.090128524	0.215034612	5.069549094	3.99E-07	6.62E-06
Kif2c	352.7931774	350.1952623	358.890267	319.800573	439.7605565	408.8734577	378.305438	360.5604992	390.6037266	373.3092175	-0.195694518	0.072974109	-2.681697928	0.007324957	0.037013033
Kif4	355.7914197	389.9901785	368.8872104	389.7569484	427.7942828	412.8722201	425.0958475	422.1438351	428.565214	402.3219063	-0.170490755	0.066404479	-2.567458647	0.010244701	0.048429495
Kif5a	44.97363452	43.77440779	32.98991313	34.97818767	16.952221	13.99566848	13.93756877	10.92607573	12.98682467	25.05716686	1.509872839	0.271305962	5.565203314	2.62E-08	5.36E-07
Kif9	24.98535251	16.91283937	11.99633205	23.98504298	6.980326293	8.997215451	5.973243759	9.93279612	10.98885164	13.41688891	1.183140064	0.369789696	3.199494412	0.001376689	0.009299313
Kifc3	33.98007941	35.81542455	27.99144144	37.97631805	15.95503153	19.99381211	19.91081253	19.86559224	25.97364934	26.38468458	0.738875384	0.252900073	2.921610004	0.003482273	0.020234255
Klc2	129.923833	107.4462737	119.9633205	101.9364326	76.78358923	88.9724639	74.66554698	75.48925051	85.91284011	95.67706117	0.514777763	0.134723466	3.820995549	0.000132914	0.001214486
Klc4	151.9109433	139.2822066	146.9550676	130.9183596	106.6992733	95.97029814	103.5362251	99.3279612	123.8743276	122.0527403	0.426183696	0.119324998	3.571621231	0.000354778	0.002884991
Klf1	291.8289173	209.9181828	231.9290862	229.8566619	484.6340827	462.8567504	416.1359818	373.4731341	385.608794	342.9157324	-0.817613019	0.091198703	-8.965182568	3.10E-19	2.12E-17
Klf11	255.8500097	246.7284803	286.9122748	276.827371	170.5193995	176.9452372	158.2909596	181.770169	178.8185858	214.7402763	0.621502519	0.090885557	6.838297971	8.01E-12	2.58E-10
Klf2	260.8470802	179.0771228	401.8771235	425.7345128	36.89601041	20.99350272	28.87067817	51.65053983	25.97364934	159.1022466	3.268598306	0.357749966	9.136543995	6.45E-20	4.68E-18
Klf3	110.9349651	119.3847485	113.9651544	129.9189828	186.474431	177.9449278	181.188394	158.9247379	183.8135184	151.3944289	-0.583611328	0.109234612	-5.342732669	9.16E-08	1.72E-06
Klf6	708.5845971	497.4364521	1417.56657	1382.138101	155.5615574	170.9470936	175.2151503	195.6760836	206.7902082	545.5462015	2.469283298	0.329264755	7.499385399	6.41E-14	2.54E-12
Klf9	82.95137033	88.54368848	93.9712677	84.94702721	160.5475047	167.9480217	151.3221752	142.0389845	142.8550713	123.9027901	-0.803863483	0.122042691	-6.586740071	4.50E-11	1.34E-09
Klhl12	182.8927804	142.2668253	171.947426	175.8903152	239.3254729	229.9288393	233.9520472	202.6290409	216.7800733	199.5125356	-0.416359861	0.09776363	-4.258842067	2.05E-05	0.000233956
Klhl22	332.8048954	282.5439048	327.8997426	337.7893552	275.2242939	286.9112038	267.8004285	248.319903	280.7152101	293.3343264	0.236717477	0.079894293	2.962883445	0.003047719	0.018174474
Klhl4	146.9138728	127.3437317	135.9584299	124.9220988	3.988757882	3.998762422	5.973243759	2.979838836	5.993919077	62.0080728	4.866518377	0.327586167	14.85568949	6.39E-50	2.34E-47
Klhl5	1040.390078	972.9857004	985.6986165	1018.36495	738.9173976	764.7633133	742.6733073	787.6707323	788.2003587	871.0738282	0.393767739	0.047437285	8.300806863	1.03E-16	5.46E-15
Klhl6	600.6478743	633.73404	615.8117117	598.6266976	557.428914	538.8332364	551.529507	528.4247536	588.4030561	579.2710879	0.146995802	0.056618339	2.596257779	0.009424533	0.045259615
Klhl9	494.7099797	468.5851379	473.8551158	490.6940042	577.3727034	610.81096	566.4626164	507.5658817	532.4598114	524.7240234	-0.213721271	0.062649384	-3.411386648	0.000646334	0.004854292
Klrb1f	116.9314497	120.3796214	114.9648488	124.9220988	70.8004524	88.9724639	85.61649387	84.42876702	80.91790755	98.65934483	0.53831453	0.130110459	4.137365535	3.51E-05	0.000374912
Kmt2b	984.4228888	1034.66782	1010.690975	1095.316963	1121.838154	1116.654406	1210.577402	1140.284995	1132.850706	1094.144923	-0.150230139	0.045014598	-3.337364859	0.000845768	0.006114504
Kmt2c	789.5371393	843.6522228	799.7554697	953.4054583	845.616671	921.7147384	1001.51387	939.642513	1021.963203	901.8668095	-0.160317125	0.058862703	-2.72357736	0.006457909	0.033374809
Kmt2e	983.4234747	1033.672948	945.710843	990.3823996	1041.065807	1080.665545	1110.027798	1058.836066	1079.90442	1035.965478	-0.120070211	0.044464695	-2.700349331	0.00692667	0.035362865
Knop1	570.6654513	554.1442077	505.8453346	531.6684526	707.0073346	628.8053909	688.9141135	647.618307	665.3250176	611.1104011	-0.304318557	0.057789979	-5.265939913	1.39E-07	2.54E-06
Knstrn	623.6343986	644.677642	633.8062098	631.6061317	771.8246501	731.7735233	758.6019573	703.2419653	739.2500196	693.1573886	-0.226133439	0.052336397	-4.320768152	1.55E-05	0.000181804
Kntc1	453.7340016	523.3031476	521.840444	539.663467	581.3614613	627.8057003	626.195054	596.9610468	625.3655571	566.2477644	-0.262935382	0.060318669	-4.359104497	1.31E-05	0.000156147
Kpna2	969.4316773	943.1395132	945.710843	938.4148064	1222.554291	1131.649766	1254.381189	1180.016179	1220.761519	1089.562198	-0.34055852	0.044288345	-7.689574265	1.48E-14	6.26E-13
Kpna6	512.6994335	511.3646728	566.8266892	555.6534956	583.3558402	586.8183855	632.1682978	625.7661556	594.3969752	574.3388828	-0.171885202	0.058325645	-2.946991886	0.003208816	0.018929898
Kpnb1	3904.71089	3853.142758	3973.78499	3858.593789	4348.743281	4399.638355	4614.330803	4369.437013	4423.512279	4193.98824	-0.185114243	0.027484313	-6.735268943	1.64E-11	5.09E-10
Kptn	160.9056702	141.2719524	142.9562902	123.922722	118.665547	124.9613257	120.4604158	104.2943593	101.8966243	126.5927674	0.318873185	0.11896077	2.680490268	0.00735144	0.037133732
Krt18	45.97304862	32.83080584	36.98869048	43.97257879	89.74705234	108.966276	101.5451439	106.2809185	115.8824355	75.79855	-1.387492335	0.166283994	-8.344112382	7.18E-17	3.86E-15
Krt80	81.95195623	66.65648458	47.98532818	71.95512893	35.89882094	29.99071817	37.8305438	36.75134565	22.9766898	47.99966848	1.03803662	0.202124259	5.135636003	2.81E-07	4.80E-06
Ksr1	256.8494238	264.6361925	258.9208333	266.8336031	213.3985467	228.9291487	223.0011003	225.4744719	207.7891947	238.425835	0.252854181	0.08399108	3.010488508	0.002608278	0.016049216
L3mbtl2	469.7246272	493.4569605	484.8517535	476.7027291	549.4513982	542.8319989	581.3957258	493.6599672	535.4567709	514.1702146	-0.167814549	0.061337813	-2.735906954	0.006220861	0.032301495
Lamb3	18.98886791	19.89745808	22.99296976	19.98753581	15.95503153	8.997215451	12.94202814	8.939516508	7.991892103	15.18805725	0.900233484	0.335211219	2.68557087	0.007240602	0.036643763
Lamc1	99.94141003	105.4565279	115.9645431	110.9308238	59.83136823	75.97648603	63.71460009	85.42204663	77.92094801	88.35097264	0.574440846	0.141247145	4.06692005	4.76E-05	0.000491509
Lancl1	426.7498208	380.0414494	421.8710103	367.770659	329.0725253	333.8966623	333.5061099	370.4932953	364.6300772	369.7812899	0.204606312	0.072344847	2.828208512	0.004680931	0.025732137
Lap3	469.7246272	437.7440779	416.8725386	447.7208022	515.5469562	551.8292143	508.7212601	566.1693789	495.4973104	489.9806851	-0.251994502	0.063686633	-3.956787915	7.60E-05	0.000743863
Laptm5	4574.318337	4854.979773	5071.449373	4582.142585	4168.251987	4169.709516	4245.980772	4128.070068	3970.971389	4418.430422	0.205762267	0.032493909	6.332333446	2.41E-10	6.60E-09
Larp4	885.4808929	698.4007788	793.7573037	872.4559383	833.6503973	926.7131914	947.7546764	946.5954703	980.0057692	876.0904909	-0.1901442	0.060325209	-3.151985768	0.001621642	0.010730901
Lasp1	1130.337347	1101.324305	1111.660103	1036.353732	1042.062997	1015.685655	943.7725138	993.279612	968.017931	1038.054911	0.141607204	0.045531544	3.110090093	0.001870303	0.012134905
Lat	121.9285202	113.4155111	120.9630148	106.9333166	71.79764187	87.97277329	57.74135633	68.53629323	61.9371638	90.13617681	0.734780346	0.141531648	5.191632805	2.08E-07	3.64E-06
Lat2	893.4762057	801.8675608	847.7407979	805.4976933	322.092199	272.9155353	310.6086754	320.8293147	326.6685897	544.6329524	1.430231565	0.063492196	22.52610005	2.30E-112	6.59E-109
Lats2	217.8722739	238.769497	195.9400901	214.86601	202.4294625	159.9504969	165.259744	163.891136	190.806424	194.4205705	0.297499649	0.098955847	3.006387764	0.002643716	0.016246301
Lax1	25.98476661	27.85644132	23.99266409	18.98815902	7.977515764	6.997834239	5.973243759	5.959677672	12.98682467	15.1907919	1.601604789	0.353373906	4.532323304	5.83E-06	7.65E-05
Lbh	385.7738427	388.0004327	413.8734556	388.7575716	317.1062516	337.8954247	347.4436786	311.8897982	326.6685897	357.4898939	0.263998523	0.070223383	3.759410481	0.000170314	0.001524088
Lck	40.97597811	54.71800973	54.98318855	58.96323065	11.96627365	6.997834239	11.94648752	13.90591457	12.98682467	29.7159713	2.180297765	0.270050807	8.073657649	6.82E-16	3.41E-14
Ldhb	248.854111	290.502888	261.9199163	261.8367192	156.5587469	161.9498781	158.2909596	139.0591457	143.8540579	202.5362692	0.806825824	0.094033533	8.580192611	9.47E-18	5.53E-16
Ldhd	157.9074279	189.0258518	148.9544562	151.9052722	125.6458733	124.9613257	122.451497	132.1061884	119.8783815	141.4262527	0.373601695	0.111495664	3.350818145	0.000805732	0.005884559
Ldlr	228.865829	237.7746241	223.9315315	195.877851	184.480052	189.9412151	154.3087971	174.8172117	180.8165588	196.7570745	0.32545773	0.096259661	3.38103964	0.000722121	0.005354036
Ldoc1l	116.9314497	115.4052569	121.9627091	99.93767907	99.71894705	77.97586724	91.58973763	70.52285245	89.90878616	98.21703171	0.402069237	0.134896634	2.980572782	0.002877099	0.017433267
Lef1	49.97070502	96.50267171	105.9675997	69.95637535	8.974705234	4.998453028	7.964325011	12.91263496	9.989865129	40.80414835	3.167448518	0.292077032	10.84456554	2.12E-27	3.03E-25
Lefty1	8.994726903	14.92309356	7.997554697	10.9931447	14.95784206	23.99257453	19.91081253	17.87903302	26.97263585	16.29126865	-0.950689777	0.342539041	-2.775420212	0.005513042	0.029329058
Lemd2	412.7580234	428.7902217	367.8875161	432.7301504	363.9741567	353.8904744	379.3009787	360.5604992	331.6635223	381.2839492	0.198058073	0.070837976	2.795930722	0.005175049	0.027831216
Lgals1	2069.786602	2284.228188	2190.330293	1990.758567	1337.23108	1262.609235	1247.412405	1322.055164	1160.822328	1651.692651	0.753097848	0.04527896	16.63240165	4.06E-62	2.42E-59
Lgals3bp	1110.349065	1049.590914	1057.676609	1010.369935	779.8021659	829.7432027	815.347773	790.6505712	851.136509	921.6296384	0.378075556	0.047290603	7.99472909	1.30E-15	6.27E-14
Lgals9	2579.487793	2457.336073	2437.254794	2492.445716	2154.926446	1984.385852	2007.009903	1899.150618	1828.145319	2204.460279	0.335434925	0.039915714	8.403580805	4.33E-17	2.40E-15
Lgi2	16.99003971	12.93334776	6.99786036	4.996883953	0	0	0	0	0	4.657570197	5.836743419	1.043807269	5.591782689	2.25E-08	4.71E-07
Lgmn	51.96953322	53.72313683	56.98257722	39.97507163	19.94378941	9.996906056	8.959865638	11.91935534	19.97973026	30.38332951	1.839383527	0.263296724	6.98597194	2.83E-12	9.63E-11
Lgr4	3.997656401	5.969237425	3.998777349	5.996260744	19.94378941	15.99504969	13.93756877	9.93279612	19.97973026	11.08342957	-1.676475052	0.447257938	-3.748340517	0.000178008	0.001586983
Lgr5	8.994726903	17.90771228	12.99602638	12.99189828	0	1.999381211	1.991081253	3.973118448	2.996959539	7.094544921	2.592243794	0.585649627	4.42627072	9.59E-06	0.000119011
Lif	22.98652431	1.989745808	18.99419241	28.98192693	0	2.999071817	0	3.973118448	3.995946052	9.324502863	3.055559226	1.010678228	3.023275995	0.002500541	0.015479538
Limd2	1315.228956	1470.422152	1378.578491	1298.190451	1218.565533	1243.615113	1204.604158	1168.096824	1147.835503	1271.681909	0.19072452	0.044047293	4.329994075	1.49E-05	0.0001755
Lims1	888.4791352	842.6573499	964.7050354	940.41356	936.3609128	1014.685965	1040.339955	1059.829346	1050.933812	970.9338967	-0.166789701	0.050165508	-3.324788469	0.000884856	0.006348945
Lipg	2.998242301	3.979491617	3.998777349	4.996883953	0	0	1.991081253	0	0	1.996052941	3.290561198	1.165095549	2.824284414	0.004738631	0.025978533
Lipo1	14.99121151	11.93847485	13.99572072	14.99065186	35.89882094	33.98948059	34.84392192	39.73118448	39.95946052	26.70432527	-1.399963642	0.27295691	-5.128881478	2.91E-07	4.96E-06
Litaf	367.7843889	342.2362791	369.8869048	376.7650501	227.3591993	266.9173917	270.7870504	250.3064622	243.7527092	301.7550484	0.532137812	0.077618161	6.855841538	7.09E-12	2.29E-10
Lman1	1364.200247	1313.232234	1273.610586	1323.174871	1384.098985	1487.539621	1540.101349	1420.389845	1405.574024	1390.213529	-0.134649718	0.04163951	-3.233700859	0.001221974	0.00838897
Lmbr1l	148.912701	156.195046	136.9581242	144.9096346	103.7077049	113.964729	113.4916314	130.1196292	132.8652062	131.2360452	0.30443014	0.115320052	2.639871681	0.008293742	0.040896729
Lmcd1	0	1.989745808	4.998471686	0	17.94941047	13.99566848	15.92865002	16.8857534	13.98581118	9.525945672	-3.172338787	0.637998636	-4.97232848	6.62E-07	1.05E-05
Lmna	100.9408241	71.63084911	70.97829794	102.9358094	206.4182204	204.9365742	200.1036659	160.9112971	186.8104779	145.0740018	-1.147154775	0.126219385	-9.088578395	1.00E-19	7.14E-18
Lmo4	630.6302973	662.5853542	651.8007078	610.6192191	567.4008087	533.8347834	536.5963976	554.2500235	546.4456226	588.2403571	0.222225867	0.055778509	3.984076877	6.77E-05	0.000671792
Lnpep	558.6724821	583.9903948	557.8294401	672.5805801	586.3474086	682.7886836	684.931951	689.3360508	734.255087	638.9702309	-0.187338032	0.06530417	-2.868699405	0.004121633	0.02317464
Lpcat1	282.8341904	340.2465333	347.8936293	343.785616	401.8673566	401.8756235	405.185035	389.3656079	361.6331177	363.8540788	-0.254059924	0.074169998	-3.425373198	0.000613955	0.004641948
Lpcat3	406.7615388	377.0568307	403.8765122	365.7719054	471.6706195	447.8613913	414.1449006	439.0295885	438.5550792	418.3031518	-0.187456456	0.067033986	-2.796439064	0.005166915	0.027797927
Lphn1	290.8295032	253.6925906	221.9321429	271.8304871	269.241157	338.8951153	293.6844848	308.9099593	306.6888595	283.9671444	-0.225463906	0.086786233	-2.597922486	0.009378966	0.045066942
Lpin1	186.8904368	156.195046	150.9538449	159.9002865	240.3226624	221.9313144	203.0902878	225.4744719	223.7729789	196.5034811	-0.447381268	0.097378005	-4.594274325	4.34E-06	5.85E-05
Lpin2	648.6197511	605.8775987	629.8074324	686.5718552	774.8162186	778.7589818	823.3120981	755.8857848	778.2104936	720.2066905	-0.283385067	0.053055462	-5.341298598	9.23E-08	1.73E-06
Lpl	133.9214894	84.56419686	86.97340734	71.95512893	46.86790511	70.978033	47.78595007	62.57661556	54.94425821	73.39633161	0.736496531	0.177633798	4.146150902	3.38E-05	0.000362443
Lpp	60.96426012	64.66673878	62.98074324	64.95949139	35.89882094	44.98607725	46.79040944	38.73790487	30.9685819	50.10589199	0.683299124	0.18392478	3.715100943	0.000203123	0.001776546
Lrba	379.7773581	354.1747539	385.8820142	364.7725286	282.2046201	309.9040877	340.4748942	272.1586137	322.6726437	334.6690571	0.280935258	0.076394303	3.677437309	0.000235589	0.002019737
Lrch1	220.8705162	213.8976744	237.9272523	223.8604011	153.5671785	158.9508063	170.2374471	172.8306525	183.8135184	192.8839385	0.416906436	0.09473754	4.400646611	1.08E-05	0.000131688
Lrch3	226.8670008	210.9130557	227.9303089	228.8572851	268.2439676	275.9146072	279.746916	264.2123768	285.7101427	252.0439623	-0.297034958	0.082993062	-3.579033611	0.000344867	0.00281484
Lrg1	66.96074472	87.54881557	65.97982625	76.95201288	34.90163147	32.98978999	30.86175942	29.79838836	34.96452795	51.21749962	1.185349813	0.186409482	6.358849339	2.03E-10	5.60E-09
Lrig1	10.9935551	10.94360195	6.99786036	7.995014325	20.94097888	22.99288393	29.86621879	18.87231263	18.98074375	16.50924108	-1.274024314	0.347464517	-3.666631419	0.000245767	0.002098825
Lrig3	0	1.989745808	2.999083012	1.998753581	23.93254729	20.99350272	31.85730005	23.83871069	22.9766898	14.50959255	-3.822755022	0.605909639	-6.309117364	2.81E-10	7.56E-09
Lrmp	913.4644877	1027.70371	1013.690058	955.4042119	840.6307236	780.758363	819.3299355	795.6169692	852.1354955	888.7482172	0.257672947	0.04940243	5.215794967	1.83E-07	3.24E-06
Lrp5	864.4931968	1001.837015	901.7242921	925.4229082	820.6869342	842.7391805	832.2719637	894.9449304	792.1963047	875.1463028	0.142439797	0.051337241	2.774590035	0.005527133	0.029382158
Lrpprc	787.5383111	716.3084911	816.7502735	750.5319698	890.4901971	971.6992687	989.5673827	900.9046081	929.057457	861.427551	-0.286377584	0.051418055	-5.569591965	2.55E-08	5.25E-07
Lrrc16b	3.997656401	3.979491617	1.999388674	4.996883953	15.95503153	11.99628727	11.94648752	9.93279612	5.993919077	7.866438017	-1.576499434	0.525126881	-3.002130516	0.002680972	0.016446976
Lrrc25	56.96660372	90.53343429	59.98166023	42.973202	39.88757882	42.98669604	39.82162506	43.70430293	43.95540657	51.20116774	0.573961619	0.19838149	2.893221642	0.003813121	0.02174148
Lrrc58	542.6818565	517.3339102	503.8459459	511.6809168	587.3445981	643.80075	528.6320726	568.1559381	634.3564357	559.7591582	-0.191215266	0.062652736	-3.051985863	0.002273328	0.014251903
Lrrc59	2012.819998	2079.28437	2049.373391	2019.740494	2160.909583	2210.315929	2209.10465	2225.939611	2137.831138	2122.81324	-0.101367516	0.032724614	-3.097592441	0.001950995	0.012578554
Lrrc8c	337.8019659	347.2106436	369.8869048	323.7980802	484.6340827	502.8443746	461.9308507	464.8548584	431.5621736	413.8359927	-0.444847255	0.069053938	-6.442025877	1.18E-10	3.34E-09
Lrrfip1	1041.389493	1158.032061	1167.642986	1100.313847	931.3749654	1004.689059	995.5406264	971.4274606	1015.969284	1042.931087	0.18303072	0.046442895	3.940984303	8.11E-05	0.000787891
Lrrn3	6.995898702	11.93847485	3.998777349	4.996883953	3.988757882	1.999381211	0	1.986559224	0.998986513	4.100413298	1.96058689	0.719039927	2.726673187	0.006397637	0.033099207
Lrtm2	21.98711021	9.948729042	8.997249035	15.99002865	5.983136823	2.999071817	3.982162506	3.973118448	5.993919077	8.872725067	1.633516119	0.472051406	3.460462355	0.000539249	0.004157011
Ltbp1	13.9917974	5.969237425	7.997554697	3.997507163	21.93816835	20.99350272	23.89297503	23.83871069	27.97162236	16.73234176	-1.570737181	0.361464772	-4.345477912	1.39E-05	0.000164649
Ltbp4	16.99003971	17.90771228	27.99144144	16.98940544	9.971894705	5.998143634	6.968784385	6.952957284	6.99290559	12.97369827	1.436573151	0.376295196	3.817676036	0.000134715	0.001227019
Ltbr	421.7527503	465.6005192	459.8593951	410.743861	423.805525	387.879955	386.2697631	387.3790487	354.6402121	410.8812255	0.179811927	0.069020091	2.605211393	0.009181759	0.044455955
Ltn1	701.5886984	626.7699297	676.7930663	729.5450572	751.8808607	734.7725951	798.4235824	739.0000314	783.2054261	726.886583	-0.155514475	0.054087986	-2.875212924	0.004037551	0.022793913
Luc7l3	1110.349065	1046.606295	1208.630454	1148.283932	1340.222648	1244.614804	1217.546186	1211.801127	1281.699696	1201.083801	-0.158143059	0.046301137	-3.415532957	0.000636573	0.004791051
Ly6c2	5020.057026	5724.498691	5810.223488	5606.503796	4665.849532	4834.503769	4563.558232	5073.672258	4430.505185	5081.041331	0.23312977	0.040235707	5.794101543	6.87E-09	1.54E-07
Ly6e	7484.612197	7478.459621	7707.64334	6961.658724	5859.485329	5930.164673	5912.51578	5912.000251	5727.189679	6552.636621	0.336165209	0.028431528	11.82367731	2.95E-32	5.77E-30
Ly86	387.7726709	414.8620011	425.8697876	381.761934	295.1680833	306.9050159	316.5819192	314.869637	288.7071022	348.0553501	0.403016961	0.071744917	5.617359111	1.94E-08	4.07E-07
Lyar	673.6051036	664.5751	720.7796171	663.586189	767.8358923	741.7704294	742.6733073	764.8253013	762.2267094	722.4308499	-0.15127654	0.051237227	-2.952473245	0.003152394	0.01864319
Lyl1	1160.31977	1286.370665	1218.627397	1204.249033	1111.86626	1101.659047	1041.335495	1015.131763	1120.862867	1140.046922	0.175292378	0.045113841	3.885556515	0.000102096	0.000969435
Lypd6b	38.97714991	24.87182261	24.99235843	26.98317335	5.983136823	2.999071817	0	1.986559224	0.998986513	14.19913985	3.597043265	0.504505421	7.129840657	1.00E-12	3.63E-11
Lypla2	637.626196	622.7904381	694.7875643	650.5942907	568.3979982	593.8162197	601.3065384	541.3373886	546.4456226	606.3446952	0.192015349	0.057111969	3.362085941	0.00077356	0.005681517
Lyplal1	0	0	0	0	7.977515764	5.998143634	4.977703132	5.959677672	1.997973026	2.990112581	-4.873410121	1.180012495	-4.129964845	3.63E-05	0.000386262
Lyrm4	74.95605753	87.54881557	65.97982625	62.96073781	91.74143128	106.9668948	99.55406264	80.45564857	100.8976378	85.67345692	-0.396401494	0.147054195	-2.695615	0.007025882	0.035767217
Lysmd2	2.998242301	5.969237425	0	6.995637535	14.95784206	13.99566848	21.90189378	15.89247379	26.97263585	12.18707014	-2.230944186	0.478986191	-4.657637792	3.20E-06	4.41E-05
Lyst	566.6677949	620.8006923	588.8199646	648.5955371	746.8949134	820.7459872	921.8706201	794.6236896	863.1243472	730.2381718	-0.45229428	0.06005926	-7.530800087	5.04E-14	2.01E-12
Lyz2	1716.993424	1779.827626	2000.388369	1805.873861	1250.475596	1264.608616	1191.66213	1339.934197	1218.763546	1507.614152	0.542982186	0.045331706	11.9779782	4.63E-33	9.89E-31
Mab21l2	223.8687585	168.1335208	204.9373391	197.8766046	0	0	1.991081253	0	0	88.53414491	8.927360354	0.919752821	9.706260369	2.84E-22	2.39E-20
Mad2l1	573.6636936	590.9545051	639.8043758	590.6316833	696.0382504	707.7809488	670.9943822	671.4570177	695.294613	648.5132744	-0.201061805	0.054385098	-3.697001797	0.000218161	0.001890727
Maf	19.98828201	15.91796647	20.99358108	19.98753581	2.991568411	3.998762422	4.977703132	8.939516508	4.994932565	11.42109427	1.890737765	0.416175125	4.54313017	5.54E-06	7.33E-05
Maf1	577.66135	639.7032774	621.8098777	629.6073781	590.3361665	527.8366398	539.5830195	528.4247536	555.4365012	578.9332182	0.170741865	0.057949181	2.946406857	0.003214892	0.018957921
Mafb	27.98359481	11.93847485	18.99419241	9.993767907	4.985947352	4.998453028	6.968784385	6.952957284	3.995946052	10.75690201	1.625657244	0.436462566	3.724620092	0.00019561	0.001725612
Maged1	31.98125121	29.84618713	23.99266409	28.98192693	53.84823141	53.9832927	52.7636532	62.57661556	50.94831216	43.21357049	-0.93377359	0.205841352	-4.536375136	5.72E-06	7.54E-05
Malat1	8863.803656	7887.352385	8300.462082	9599.014074	5596.227308	3868.802644	5180.79342	6156.347035	4723.208233	6686.223426	0.762871928	0.135745541	5.619867318	1.91E-08	4.02E-07
Maml1	320.8119262	328.3080584	323.9009652	302.8111676	283.2018096	290.9099662	258.8405629	271.1653341	239.7567631	291.0785059	0.246996452	0.079052308	3.124468574	0.001781265	0.011641726
Man1a	1080.366642	964.0318442	998.6946428	984.3861388	718.9736082	811.7487718	769.5529042	832.3683149	775.213534	881.7040446	0.365383271	0.051125181	7.146835731	8.88E-13	3.23E-11
Man1a2	346.7966928	380.0414494	387.8814028	386.758818	422.8083355	503.8440652	510.7123414	470.8145361	516.4760272	436.2370743	-0.369430315	0.070077615	-5.271730716	1.35E-07	2.47E-06
Man2a1	648.6197511	735.2110762	732.7759492	703.5612606	705.0129556	785.756816	862.1381825	759.8589032	826.1618462	751.010749	-0.160061986	0.058205556	-2.749943413	0.005960556	0.031153489
Man2b1	2199.710435	2300.146155	2172.335795	2110.683782	1754.056279	1753.457322	1806.906237	1675.662705	1660.315584	1937.030477	0.343881566	0.037052058	9.281038172	1.68E-20	1.26E-18
Man2b2	791.5359675	844.6470957	786.7594434	784.5107807	746.8949134	744.7695012	720.7714135	745.9529886	705.2844781	763.4585091	0.130097802	0.05003314	2.600232605	0.009316059	0.044870207
Mansc1	110.9349651	107.4462737	100.9691281	130.9183596	49.85947352	63.98019876	49.77703132	66.54973401	57.94121775	82.0418202	0.966061685	0.149170309	6.476233065	9.40E-11	2.70E-09
Maoa	112.9337933	94.5129259	131.9596525	124.9220988	140.6037153	141.956066	141.366769	136.0793068	155.841896	131.1306915	-0.302702896	0.118336391	-2.557986545	0.010528017	0.049474412
Map2k7	724.5752227	735.2110762	655.7994852	734.5419411	677.0916505	598.8146728	596.3288352	610.8669614	652.3381929	665.0631153	0.184330545	0.056648508	3.253934714	0.001138184	0.00791636
Map3k7	511.7000194	538.2262412	566.8266892	583.6360458	632.2181243	671.792087	614.2485665	661.5242216	669.3209637	605.4992176	-0.240353165	0.057615443	-4.171679564	3.02E-05	0.000330565
Map4k1	707.585183	679.4981936	627.8080438	598.6266976	556.4317245	604.8128164	554.5161289	576.102175	549.4425821	606.091505	0.201407545	0.059153779	3.404812807	0.000662094	0.004962237
Map4k2	656.6150639	839.6727312	784.7600547	791.5064182	638.2012611	622.8072473	612.2574852	565.1760992	577.4142045	676.4900628	0.34887247	0.062561323	5.576488062	2.45E-08	5.09E-07
Map7	340.8002082	331.2926771	331.8985199	334.7912249	366.9657251	362.8876898	376.3143568	393.3387264	414.5794029	361.4298368	-0.193823218	0.070829477	-2.736476759	0.006210098	0.032257321
Mapk1	1728.986394	1677.355717	1831.440026	1700.939298	1839.814573	1839.430714	2052.804772	1894.18422	1885.08755	1827.782585	-0.133087595	0.039762391	-3.347072243	0.000816699	0.005946435
Mapk9	557.673068	525.2928934	503.8459459	522.6740615	604.2968191	636.8029158	650.0880291	628.7459944	617.373665	582.9770436	-0.250716721	0.056871	-4.408516101	1.04E-05	0.000127866
Mapkapk2	2657.442093	2796.587734	2819.138031	2650.347249	2596.681381	2610.192171	2505.775757	2523.923494	2463.500741	2624.843183	0.104546171	0.032635704	3.2034293	0.001358014	0.009187613
Mapkapk3	1908.880932	1947.961147	1848.434829	1938.790974	2129.996709	2059.362648	2079.684369	2079.927508	1944.027754	1993.00743	-0.10732582	0.035647358	-3.010765047	0.002605904	0.016048419
Mapre2	999.4141003	1037.652439	988.6976995	959.401719	873.5379761	854.7354678	905.94197	828.3951964	864.1233337	923.5444336	0.203327806	0.046600183	4.363240479	1.28E-05	0.000153608
5-Mar	348.795521	334.2772958	377.8844595	347.7831232	411.8392513	387.879955	386.2697631	430.090072	382.6118344	378.603475	-0.182825038	0.070219316	-2.60362886	0.009224258	0.044578201
8-Mar	254.8505956	254.6874635	218.9330598	246.8460673	333.0612831	337.8954247	334.5016505	316.8561962	313.6817651	290.1459451	-0.424236952	0.079425314	-5.341331733	9.23E-08	1.73E-06
Marcksl1	406.7615388	385.0158139	415.8728443	409.7444842	298.1596517	288.910585	300.6532692	297.9838836	279.7162236	342.535366	0.464204192	0.071055243	6.533004042	6.45E-11	1.88E-09
Mars2	139.917974	136.2975879	125.9614865	123.922722	183.4828626	189.9412151	193.1348815	172.8306525	173.8236532	159.9236706	-0.473630394	0.104939219	-4.513378324	6.38E-06	8.29E-05
Marveld2	15.99062561	23.8769497	20.99358108	20.9869126	11.96627365	8.997215451	4.977703132	9.93279612	10.98885164	14.30121211	1.12669895	0.350313016	3.216263448	0.001298716	0.008860511
Mat2a	1952.855152	2009.643267	2038.376754	1923.800322	2310.488003	2336.276945	2179.238431	2223.953051	2309.656818	2142.698749	-0.197528483	0.034630505	-5.703886912	1.17E-08	2.55E-07
Matk	518.6959181	550.164716	497.8477799	506.6840329	464.6902932	448.8610819	421.113685	447.969105	462.5307555	479.8397075	0.207175471	0.061949525	3.344262461	0.000825016	0.005997832
Mbd2	675.6039318	678.5033207	653.8000965	681.5749712	782.7937343	776.7596006	719.7758729	699.2688469	769.2196149	715.2555544	-0.156723712	0.052927865	-2.961081298	0.00306561	0.018250718
Mbd6	1226.281101	1324.175836	1115.65888	1305.186089	1168.706059	1125.651622	1127.94753	1066.782303	1153.829422	1179.357649	0.139174485	0.048329899	2.879676713	0.003980831	0.022518152
Mbp	495.7093938	494.4518334	527.83861	535.6659598	605.2940086	671.792087	632.1682978	604.9072837	617.373665	576.1334599	-0.286736182	0.058258294	-4.921808738	8.57E-07	1.33E-05
Mc5r	138.9185599	149.2309356	129.9602638	107.9326934	92.73862075	88.9724639	76.65662823	85.42204663	81.91689406	105.7499007	0.62738168	0.13074323	4.798578724	1.60E-06	2.33E-05
Mchr1	6.995898702	2.984618713	4.998471686	7.995014325	0	0	0	1.986559224	0	2.77339585	3.814623453	1.106874322	3.446302238	0.000568314	0.004350586
Mcl1	1336.216652	1220.709054	1613.50666	1514.055838	948.3271864	987.6943184	1030.384548	1050.88983	1083.900367	1198.409384	0.47809714	0.08578347	5.573301486	2.50E-08	5.16E-07
Mcm10	591.6531474	605.8775987	648.8016248	610.6192191	730.9398819	722.7763079	694.8873572	697.2822876	685.3047479	665.3491303	-0.201360347	0.053576389	-3.758378437	0.000171018	0.001528474
Mcm3ap	668.6080331	736.2059491	695.7872587	726.5469268	826.670071	908.7187605	829.2853418	864.1532625	828.1598192	787.1261581	-0.26851035	0.051462302	-5.21761252	1.81E-07	3.22E-06
Mcm4	1756.969988	1837.530254	1901.418629	1848.847063	1921.58411	2038.369145	1952.255168	1964.707073	1967.004444	1909.853986	-0.100577205	0.035471451	-2.835440926	0.004576248	0.025237309
Mcm8	176.8962958	161.1694105	205.9370335	170.8934312	194.4519467	211.9344084	223.0011003	219.5147943	212.7841273	197.3980609	-0.248750264	0.096742689	-2.571256469	0.010133025	0.047958992
Mcpt8	231.8640713	306.4208545	301.9076898	260.8373424	241.3198519	229.9288393	259.8361035	192.6962447	212.7841273	248.6216805	0.276201659	0.096277521	2.868807329	0.004120227	0.02317464
Mdc1	1015.404726	948.1138777	970.7032014	919.4266474	1036.07986	1113.655335	1114.009961	1051.883109	1047.936852	1024.134841	-0.155043439	0.045960436	-3.373410947	0.000742431	0.005478203
Mdga1	763.5523727	638.7084045	629.8074324	683.5737248	492.6115984	592.8165291	532.6142351	559.2164216	520.4719732	601.4858547	0.331451047	0.06436424	5.149614859	2.61E-07	4.49E-06
Mdh2	2001.826443	2015.612504	2172.335795	2114.681289	2296.527351	2258.301078	2229.015463	2262.690956	2194.773369	2171.751583	-0.114948243	0.034453901	-3.336291109	0.000849042	0.006128456
Mdm4	609.6426012	595.9288696	583.8214929	729.5450572	733.9314503	646.7998218	743.6688479	688.3427711	768.2206284	677.7668378	-0.185633884	0.064374282	-2.883665308	0.003930763	0.02226135
Mdn1	1463.142243	1434.606728	1543.528057	1647.972328	1573.564984	1774.450825	1812.879481	1717.380449	1779.19498	1638.524453	-0.185775653	0.045619124	-4.072319576	4.65E-05	0.000480596
Me2	597.649632	668.5545917	691.7884813	655.5911747	725.9539345	710.7800206	764.5752011	848.2607887	764.2246824	714.1531674	-0.223322336	0.058217089	-3.836027219	0.000125041	0.001151372
Mecom	178.895124	156.195046	152.9532336	156.9021561	20.94097888	13.99566848	17.91973128	17.87903302	13.98581118	81.07408694	3.25003329	0.19402871	16.75027007	5.64E-63	3.50E-60
Med12l	170.8998112	139.2822066	140.9569015	178.8884455	113.6795996	114.9644196	102.5406845	107.2741981	109.8885164	130.9305315	0.522220189	0.117392711	4.448489033	8.65E-06	0.000108475
Med14	686.5974869	610.8519632	658.7985682	639.601146	753.8752397	750.7676448	760.5930386	810.5161634	765.2236689	715.2027689	-0.243421713	0.052877994	-4.603459682	4.16E-06	5.62E-05
Med16	563.6695526	575.0365387	565.8269948	552.6553652	500.5891142	517.8397337	496.7747726	486.7070099	459.5337959	524.292542	0.196970931	0.058918009	3.34313622	0.000828372	0.006019168
Med21	277.8371199	308.4106003	303.9070785	322.7987034	376.9376198	350.8914026	333.5061099	385.3924895	339.6554144	333.2596154	-0.236620038	0.075789544	-3.122067067	0.00179586	0.011726393
Mef2c	804.5283508	730.2367117	838.7435489	772.5182592	601.3052507	643.80075	653.0746509	621.7930371	616.3746785	698.0416931	0.32632049	0.054131454	6.028297168	1.66E-09	4.04E-08
Megf10	6.995898702	4.974364521	3.998777349	2.998130372	0	0.999690606	0	0	0	2.218540172	4.115505297	1.139783714	3.610777418	0.000305281	0.002523417
Memo1	388.772085	376.0619578	352.892101	386.758818	501.5863036	462.8567504	446.9977413	460.88174	442.5510252	424.3731692	-0.299732963	0.066753652	-4.490135833	7.12E-06	9.19E-05
Mertk	9.994141003	22.8820768	15.99510939	9.993767907	0	2.999071817	3.982162506	1.986559224	1.997973026	7.758984631	2.746598456	0.584473419	4.69927009	2.61E-06	3.64E-05
Metap2	2061.791289	2023.571487	2070.366972	2116.680043	2354.36434	2541.213519	2332.551688	2396.783704	2426.53824	2258.206809	-0.22089048	0.034198847	-6.459003711	1.05E-10	3.00E-09
Mettl16	316.8142698	294.4823797	303.9070785	321.7993266	349.0163147	362.8876898	401.2028724	372.4798545	355.6391986	342.0254427	-0.251972447	0.073328143	-3.436231124	0.000589868	0.004486758
Mettl7a1	541.6824424	527.2826393	497.8477799	483.6983667	387.906704	367.8861429	378.305438	393.3387264	388.6057535	440.7282214	0.41978041	0.064231525	6.535426501	6.34E-11	1.85E-09
Mettl8	190.8880932	147.2411898	167.9486486	147.907765	202.4294625	195.9393587	171.2329877	200.6424816	211.7851407	181.7794587	-0.264629777	0.10337558	-2.559886746	0.010470628	0.049253283
Mfge8	232.8634854	242.7489886	248.92389	226.8585315	182.4856731	183.9430714	174.2196096	190.7096855	178.8185858	206.8412801	0.385820071	0.090157247	4.279412745	1.87E-05	0.00021546
Mfhas1	67.96015882	42.77953488	50.9844112	63.9601146	107.6964628	112.9650384	86.6120345	92.37500392	86.91182662	79.13828731	-0.786532393	0.16011776	-4.912212062	9.01E-07	1.39E-05
Mfng	355.7914197	372.0824662	386.8817085	341.7868624	290.1821359	296.9081099	290.6978629	287.0578079	270.725345	321.3459687	0.342859137	0.074112924	4.626172027	3.72E-06	5.08E-05
Mfsd10	1103.353167	1170.965408	1082.668967	1059.339398	1046.051755	983.6955559	1034.366711	1029.037678	933.0534031	1049.170227	0.135306363	0.046745899	2.894507705	0.003797536	0.021669898
Mga	900.4721044	824.7496376	860.7368243	936.4160529	917.4143128	1024.682871	1054.277523	1032.017517	1039.94496	954.5235337	-0.203083608	0.050681924	-4.007022495	6.15E-05	0.000617481
Mgam	392.7697414	423.8158572	393.8795689	443.7232951	458.7071564	485.8496343	494.7836913	489.6868487	512.4800811	455.0773194	-0.239690285	0.064787788	-3.699621382	0.000215921	0.001875866
Mgea5	1356.204934	1337.109183	1450.556483	1393.131246	1116.852207	1211.625014	1183.697805	1236.633117	1257.72402	1282.61489	0.204479945	0.043133467	4.740633238	2.13E-06	3.03E-05
Mgl2	115.9320356	137.2924608	177.945592	185.8840831	215.3929256	215.9331708	251.8717785	206.6021593	218.7780463	191.7369169	-0.523405196	0.112475652	-4.653497789	3.26E-06	4.49E-05
Mib1	1076.368986	947.1190048	1039.682111	1034.354978	1050.040512	1118.653788	1124.960908	1176.043061	1195.786856	1084.778912	-0.145574642	0.04803407	-3.030653917	0.002440248	0.015165382
Mical2	38.97714991	34.82055165	51.98410553	42.973202	22.93535782	17.9944309	22.89743441	22.84543108	23.97567631	31.04481551	0.930637889	0.235877648	3.94542635	7.97E-05	0.000774905
Mical3	57.96601782	68.64623039	53.98349421	83.94765042	103.7077049	109.9659666	89.59865638	94.36156314	108.8895299	85.67409042	-0.615039914	0.150311222	-4.09177642	4.28E-05	0.000449124
Mier2	224.8681726	220.8617847	255.9217503	213.8666332	197.4435152	153.9523533	177.2062315	212.561837	199.7973026	206.2755089	0.282244467	0.098546058	2.864086848	0.004182133	0.023461948
Mier3	188.889265	186.0412331	243.9254183	206.8709957	242.3170413	264.9180105	270.7870504	258.2526991	240.7557496	233.6397181	-0.307241053	0.09199623	-3.339713526	0.000838649	0.00607224
Minpp1	655.6156498	595.9288696	629.8074324	671.5812033	1054.02927	1031.680705	1006.491573	924.7433188	935.0513761	833.8810443	-0.633951557	0.053942105	-11.7524438	6.86E-32	1.27E-29
Mki67	3744.804634	4059.081449	4072.75473	4233.360085	5408.755688	5574.274817	5471.491283	5254.449148	5447.473455	4807.38281	-0.431397647	0.031764899	-13.58095457	5.19E-42	1.65E-39
Mkl1	564.6689667	570.0621741	525.8392214	560.6503796	474.6621879	485.8496343	510.7123414	509.552441	501.4912295	522.6098418	0.16161827	0.059009866	2.738834715	0.006165736	0.032073492
Mkln1	540.6830283	509.374927	491.8496139	541.6622205	598.3136823	615.8094131	594.337754	581.068573	633.3574492	567.3840735	-0.214913814	0.058016967	-3.704326971	0.000211953	0.00184475
Mlec	6112.416638	6460.70464	6209.101528	6056.223351	6763.936178	6608.954594	6785.60491	6479.162909	6559.345444	6448.383355	-0.096534199	0.026246905	-3.677926892	0.000235137	0.002017075
Mlkl	442.7404465	478.5338669	434.8670367	444.7226718	363.9741567	391.8787174	418.1270631	377.4462526	366.6280502	413.2131402	0.231008049	0.067159639	3.43968567	0.00058239	0.004441696
Mllt3	140.9173881	111.4257653	149.9541506	140.9121275	187.4716204	189.9412151	179.1973128	192.6962447	165.8317611	162.0386206	-0.430756962	0.10764274	-4.001727946	6.29E-05	0.000628906
Mllt4	18.98886791	26.86156841	28.99113578	23.98504298	46.86790511	52.9836021	62.71905946	40.72446409	44.95439308	38.56400432	-1.006774675	0.225511646	-4.46440213	8.03E-06	0.000102191
Mmp11	14.99121151	30.84106003	34.9893018	16.98940544	7.977515764	3.998762422	4.977703132	6.952957284	4.994932565	14.07920555	2.08057679	0.402600508	5.167844428	2.37E-07	4.09E-06
Mmp14	86.94902673	65.66161168	75.97676963	85.946404	174.5081573	173.9461654	137.3846064	152.9650603	139.8581118	121.4662126	-0.985968195	0.130660573	-7.546026871	4.49E-14	1.82E-12
Mmp2	6.995898702	2.984618713	2.999083012	7.995014325	9.971894705	13.99566848	11.94648752	15.89247379	16.98277072	9.973767774	-1.392059022	0.455538748	-3.055852064	0.00224422	0.014112726
Mmp28	148.912701	197.9797079	175.9462033	197.8766046	193.4547573	197.9387399	225.9877222	228.4543108	233.762844	200.0348434	-0.261030863	0.100876854	-2.587618994	0.009664181	0.0461891
Mmp8	9.994141003	4.974364521	16.99480373	12.99189828	20.94097888	23.99257453	20.90635315	20.85887185	24.97466282	17.4031832	-0.991313397	0.33357875	-2.971752237	0.002961055	0.017768817
Mndal	405.7621247	392.9747972	364.8884331	401.7494698	357.9910199	330.8975905	311.6042161	307.9166797	313.6817651	354.1628996	0.270626526	0.072300009	3.743105016	0.00018176	0.001617406
Mns1	516.6970899	472.5646295	463.8581725	474.7039756	700.0270083	659.7957997	675.9720853	584.0484119	614.3767054	573.5604309	-0.424499271	0.062493315	-6.792714882	1.10E-11	3.48E-10
Mnt	372.7814594	410.8825095	452.8615347	447.7208022	369.9572935	338.8951153	381.2920599	387.3790487	374.6199423	392.9321962	0.184757024	0.071698613	2.576856313	0.009970339	0.047414647
Mob3a	675.6039318	715.3136182	679.7921493	681.5749712	592.3305455	613.8100318	557.5027508	594.9744876	593.3979887	633.8111639	0.220914615	0.054079603	4.0849896	4.41E-05	0.000460429
Mogat2	38.97714991	43.77440779	43.98655084	43.97257879	62.82293664	62.98050815	65.70568134	57.6102175	49.94932565	52.19770629	-0.486999045	0.182014666	-2.675603327	0.007459488	0.037573326
Morc4	6.995898702	7.958983234	2.999083012	7.995014325	22.93535782	17.9944309	18.9152719	16.8857534	18.98074375	13.51783745	-1.560731318	0.394915238	-3.952066591	7.75E-05	0.000756281
Mpdu1	350.7943492	388.0004327	340.895769	349.7818767	311.1231148	302.9062535	291.6934035	317.8494759	279.7162236	325.8623221	0.249316674	0.074645541	3.340007607	0.000837761	0.006068886
Mpeg1	1152.324458	1390.83232	1464.552204	1289.19606	1139.787565	1097.660285	1086.134823	1127.37236	1070.913542	1202.085957	0.261929117	0.052790327	4.961687711	6.99E-07	1.10E-05
Mpl	19.98828201	14.92309356	26.9917471	28.98192693	73.79202082	67.97896118	61.72351884	72.50941168	71.92702893	48.75733234	-1.615168919	0.212773916	-7.591009975	3.17E-14	1.30E-12
Mpp2	7.995312803	4.974364521	14.99541506	7.995014325	18.94659994	26.99164635	16.92419065	16.8857534	17.98175723	14.85445048	-1.120788848	0.368090868	-3.044870018	0.002327809	0.014561534
Mpp4	36.97832171	19.89745808	32.98991313	25.98379656	9.971894705	9.996906056	3.982162506	9.93279612	9.989865129	17.74701267	1.722737287	0.337749407	5.100637496	3.39E-07	5.70E-06
Mrap	1.998828201	1.989745808	4.998471686	5.996260744	1.994378941	0	0	0	0	1.886409487	3.197966941	1.196209963	2.673416072	0.007508306	0.037805908
Mrc1	145.9144586	65.66161168	92.97157336	75.95263609	12.96346312	22.99288393	28.87067817	19.86559224	17.98175723	53.68607272	2.211548778	0.23930384	9.241593357	2.43E-20	1.81E-18
Mrfap1	1422.166265	1270.452699	1408.569321	1265.211017	1437.947216	1453.550141	1537.114727	1418.403286	1464.514228	1408.658767	-0.124322324	0.043583143	-2.852532322	0.00433724	0.024189756
Mrpl19	502.7052925	473.5595024	491.8496139	481.6996131	566.4036192	542.8319989	606.2842415	553.2567439	550.4415686	529.892466	-0.210081871	0.059555378	-3.527504626	0.000419496	0.00331792
Mrpl36	328.807239	315.3747106	282.9134974	290.8186461	369.9572935	371.8849053	367.3544911	330.7621108	342.6523739	333.3916964	-0.227579566	0.07529551	-3.022485223	0.002507083	0.015508853
Mrpl42	398.766226	361.1388642	400.8774292	374.7662965	478.6509458	435.865104	419.1226037	465.848138	425.5682545	417.8448736	-0.21324052	0.067955964	-3.137922084	0.001701501	0.011202332
Mrpl48-ps	21.98711021	13.92822066	16.99480373	19.98753581	1.994378941	0	0	1.986559224	0	8.54206762	4.514207963	0.801892815	5.629440589	1.81E-08	3.82E-07
Mrpl51	397.7668119	434.7594592	424.8700933	404.7476002	536.4879351	505.8434464	455.9576069	456.9086215	452.5408904	452.2091628	-0.212631266	0.067637181	-3.14370385	0.001668242	0.010998551
Mrps17	283.8336045	314.3798377	263.919305	285.8217621	346.0247463	319.9009938	335.4971911	337.7150681	328.6665627	312.862119	-0.216894667	0.07623184	-2.845197842	0.004438385	0.024619434
Mrps22	130.9232471	133.3129692	138.9575129	151.9052722	162.5418837	187.9418339	173.224069	175.8104913	160.8368286	157.2726786	-0.310292869	0.105840374	-2.931706089	0.003371056	0.0197647
Mrvi1	12.9923833	11.93847485	11.99633205	12.99189828	32.90725253	38.98793362	36.83500318	41.71774371	28.97060887	25.48195893	-1.523897405	0.286090916	-5.32661934	1.00E-07	1.86E-06
Ms4a2	837.5090161	738.195695	649.8013192	652.5930443	276.2214833	302.9062535	259.8361035	273.1518933	271.7243315	473.5487933	1.378430621	0.076159703	18.09921213	3.23E-73	2.89E-70
Ms4a3	3810.765965	4070.025051	3952.791409	4170.399347	3683.617904	3766.834202	3673.544911	3690.033759	3692.254152	3834.474078	0.112357117	0.029539744	3.803591358	0.000142613	0.001287482
Ms4a4b	28.98300891	36.81029746	38.98807915	30.98068051	26.9241157	27.99133696	16.92419065	13.90591457	20.97871677	26.94292674	0.669590616	0.25725938	2.602784068	0.009247017	0.044612803
Ms4a4c	39.97656401	38.80004327	42.9868565	39.97507163	31.91006306	22.99288393	23.89297503	31.78494759	24.97466282	33.0326742	0.576493121	0.223804497	2.575878175	0.009998587	0.047517378
Ms4a6b	231.8640713	271.6003029	272.9165541	276.827371	199.4378941	225.9300769	190.1482596	213.5551166	182.8145319	229.4549087	0.379694633	0.090760874	4.183461604	2.87E-05	0.000316789
Ms4a6c	1057.380118	1160.021806	1278.609057	1151.282063	845.616671	869.7308269	890.01332	929.7097169	872.1152258	1006.053201	0.39842499	0.050812521	7.841078892	4.47E-15	2.02E-13
Msh5	62.96308832	55.71288264	47.98532818	66.95824497	33.904442	43.98638665	37.8305438	29.79838836	45.95337959	47.2325205	0.609191574	0.193683771	3.14528972	0.001659224	0.010944145
Msh6	977.4269901	1015.765235	1037.682722	987.3842692	1118.846586	1146.645125	1098.081311	1103.533649	1094.889218	1064.472789	-0.147083251	0.043219166	-3.40319502	0.000666027	0.004983877
Msi2	795.5336239	717.303364	693.78787	715.5537821	521.5300931	573.8224076	524.6499101	520.4785167	501.4912295	618.2389774	0.467374231	0.05813558	8.03938359	9.03E-16	4.41E-14
Msl3l2	58.96543192	68.64623039	57.98227156	48.96946274	97.72456811	92.97122632	95.57190014	86.41532625	81.91689406	76.57370128	-0.632522776	0.153627367	-4.117253256	3.83E-05	0.000406437
Msn	3088.18957	3041.326468	3163.032883	2988.136604	2798.113654	2741.151641	2918.925117	2786.149312	2736.224059	2917.91659	0.134876226	0.031062783	4.342052246	1.41E-05	0.000166823
mt-Cytb	20663.88594	19192.0932	21679.3714	22139.19404	21541.28694	23151.83474	22392.69531	22570.29262	22642.02932	21774.74261	-0.102550079	0.032895516	-3.117448588	0.001824238	0.011873736
mt-Nd2	6869.972526	5865.770643	6970.868613	7596.262986	8080.226279	8661.319407	8691.069669	8659.411658	8641.233337	7781.792791	-0.324385107	0.069901132	-4.640627399	3.47E-06	4.75E-05
mt-Nd3	1343.212551	1106.29867	1402.571155	1433.106318	1581.5425	1703.472792	1663.548387	1766.05115	1743.231465	1527.003887	-0.356441694	0.07665144	-4.650163035	3.32E-06	4.56E-05
mt-Nd5	11794.0858	11340.55624	12269.2486	13545.55302	13091.10337	14569.49089	14418.41489	14130.39576	14371.41997	13281.14095	-0.206058047	0.057910647	-3.558206586	0.000373396	0.003014995
mt-Rnr1	642.6232665	549.1698431	680.7918436	737.5400715	555.4345351	563.8255016	543.565182	556.2365827	542.4496765	596.8485003	0.240501313	0.065715115	3.659756399	0.000252455	0.002142498
Mt1	677.60276	671.5392104	671.7945946	696.5656231	542.4710719	521.8384961	482.8372038	510.5457206	491.5013644	585.1884494	0.414171872	0.05635567	7.34924941	1.99E-13	7.56E-12
Mt2	100.9408241	78.59495944	92.97157336	103.9351862	145.5896627	143.9554472	140.3712283	136.0793068	119.8783815	118.0351744	-0.543757959	0.125077809	-4.347357568	1.38E-05	0.000163457
Mta3	373.7808735	364.123483	375.8850708	343.785616	297.1624622	309.9040877	306.6265129	310.8965186	288.7071022	330.0968585	0.267776383	0.072496356	3.693653019	0.000221055	0.001913494
Mtfr1	291.8289173	285.5285235	269.917471	296.8149068	331.0669042	372.8845959	336.4927317	335.7285089	319.6756841	315.5486937	-0.245848467	0.076209766	-3.225944384	0.001255578	0.008590794
Mtfr2	349.7949351	329.3029313	359.8899614	327.7955873	285.1961886	271.9158447	266.8048879	299.9704428	266.7293989	306.3777976	0.296896704	0.076073544	3.902758937	9.51E-05	0.00090846
Mthfd1	1288.244775	1191.857739	1240.620672	1339.164899	1912.609404	1848.42793	1748.16934	1686.588781	1852.120995	1567.533837	-0.51655102	0.043711707	-11.81722379	3.18E-32	6.15E-30
Mthfd1l	930.4545274	925.2318009	992.6964768	968.3961102	1037.077049	1039.67823	1037.353333	1029.037678	1019.96523	997.7656039	-0.113983303	0.044284769	-2.573871461	0.010056763	0.047730404
Mtmr14	211.8757893	229.8156409	213.9345882	219.8628939	252.288936	272.9155353	255.853941	277.1250118	250.7456147	242.7131057	-0.258274517	0.084920426	-3.04137095	0.002355035	0.014712538
Mtmr4	321.8113403	333.2824229	308.9055502	322.7987034	402.8645461	457.8582974	437.042335	437.0430293	469.5236611	387.9033206	-0.454557075	0.070100523	-6.484360689	8.91E-11	2.58E-09
Mto1	183.8921945	204.9438183	219.9327542	191.8803438	261.2636413	234.9272923	226.9832628	232.4274292	241.7547361	222.0006081	-0.258641904	0.090451669	-2.859448661	0.004243781	0.023770493
Mtss1l	7.995312803	8.953856138	4.998471686	6.995637535	15.95503153	15.99504969	15.92865002	17.87903302	13.98581118	12.07631707	-1.140020738	0.393988658	-2.893536949	0.003809295	0.021728326
Mtus1	506.7029489	602.89298	567.8263835	559.6510028	774.8162186	782.7577442	806.3879074	771.7782585	774.2145475	683.0031102	-0.483548211	0.055163616	-8.765709031	1.86E-18	1.15E-16
Muc13	1680.015103	1345.068167	1407.569627	1343.162407	1112.863449	1137.647909	1115.005502	1166.110265	1088.895299	1266.259747	0.361210042	0.05370205	6.726187265	1.74E-11	5.39E-10
Muc6	2.998242301	4.974364521	3.998777349	5.996260744	17.94941047	14.99535908	18.9152719	7.946236896	11.98783815	9.973529047	-1.676263735	0.474801935	-3.530448404	0.000414856	0.003290316
Mut	260.8470802	246.7284803	238.9269466	230.8560386	278.2158623	314.9025408	338.483813	326.7889924	314.6807516	283.3811673	-0.36472513	0.081843486	-4.456373342	8.34E-06	0.000105395
Mvp	276.8377058	240.7592428	279.9144144	292.8173997	237.331094	233.9276017	212.0501534	214.5483962	227.7689249	246.2172148	0.275931007	0.085906508	3.211991905	0.001318181	0.008967644
Mxd4	741.5652625	803.8573066	777.7621943	728.5456804	636.2068822	639.8019876	623.2084321	687.3494915	647.3432604	698.4044997	0.238284576	0.053144283	4.483729276	7.33E-06	9.44E-05
Myb	5679.670332	5509.606144	5653.271477	5866.341761	5927.294213	5979.149512	6184.298371	5934.845682	6241.667733	5886.238358	-0.092579233	0.02693395	-3.437269084	0.000587612	0.004471977
Mybbp1a	3055.208905	3236.321558	3187.025547	3171.022557	3466.230599	3485.921142	3367.913939	3404.96251	3300.651439	3297.250911	-0.106680448	0.029692365	-3.592857904	0.000327071	0.002687997
Myc	2342.626651	2339.941071	2195.328764	2129.671941	2517.903413	2429.248172	2364.408988	2372.944993	2437.527092	2347.733454	-0.106460334	0.035680691	-2.983695934	0.002847896	0.017285619
Mycn	138.9185599	135.302715	130.9599582	110.9308238	70.8004524	59.98143634	55.75027508	64.56317478	49.94932565	90.79519123	1.099582159	0.142340919	7.724989902	1.12E-14	4.82E-13
Myct1	121.9285202	96.50267171	114.9648488	90.94328795	70.8004524	88.9724639	66.70122197	68.53629323	90.90777268	90.02861476	0.458988922	0.14490056	3.167613181	0.001536959	0.010255954
Myef2	174.8974676	197.9797079	160.9507883	185.8840831	241.3198519	284.9118226	238.9297503	240.3736661	270.725345	221.7747203	-0.50430994	0.094047522	-5.362288456	8.22E-08	1.55E-06
Myh10	28.98300891	27.85644132	32.98991313	38.97569484	285.1961886	302.9062535	302.6443504	291.0309263	261.7344664	174.7019159	-3.164601819	0.149777739	-21.12865264	4.34E-99	8.86E-96
Myl10	14.99121151	29.84618713	33.98960746	21.98628939	3.988757882	7.997524845	3.982162506	1.986559224	7.991892103	14.08446578	2.281143681	0.412066515	5.535862767	3.10E-08	6.25E-07
Myl12b	2170.727426	2079.28437	2104.35658	1933.79409	2011.331162	1870.421123	1869.625296	1874.318628	1883.089577	1977.438695	0.123722727	0.038114677	3.246065196	0.00117012	0.008106939
Myl6b	52.96894732	53.72313683	50.9844112	41.97382521	20.94097888	39.98762422	28.87067817	28.80510875	31.96756841	38.91358655	0.729207271	0.213247118	3.419541036	0.000627269	0.004730982
Mylk3	73.95664343	51.73339102	62.98074324	78.95076646	84.76110499	97.96967935	101.5451439	106.2809185	105.8925704	84.89677347	-0.569764498	0.149476213	-3.811740243	0.000137992	0.001252878
Myo18a	977.4269901	984.9241752	990.6970882	991.3817763	1098.902796	1042.677302	1137.902936	1105.520208	1089.894286	1046.591951	-0.151118739	0.043712664	-3.457092869	0.000546037	0.004202542
Myo18b	201.8816483	236.7797512	239.9266409	267.8329799	85.75829446	77.97586724	102.5406845	83.43548741	97.90067827	154.892448	1.40214252	0.115664643	12.12248169	8.03E-34	1.82E-31
Myo1d	103.9390664	76.60521363	85.973713	100.9370559	248.3001781	248.9229608	223.9966409	219.5147943	222.7739924	170.1070684	-1.341041254	0.112632146	-11.90638107	1.10E-32	2.27E-30
Myo1e	37.97773581	39.79491617	43.98655084	38.97569484	9.971894705	8.997215451	5.973243759	6.952957284	9.989865129	22.51334155	2.262463461	0.30772769	7.352160809	1.95E-13	7.42E-12
Myo1g	1246.269383	1254.534732	1238.621284	1267.209771	1082.947765	1045.676373	1113.01442	1059.829346	1022.962189	1147.89614	0.233120679	0.041917829	5.561372877	2.68E-08	5.47E-07
Myo5a	1100.354924	1157.037188	1162.644514	1230.232829	995.1950915	1024.682871	1073.192795	1059.829346	1083.900367	1098.563325	0.150544119	0.045014643	3.344336614	0.000824796	0.005997832
Myo7a	380.7767722	429.7850946	452.8615347	454.7164398	528.5104194	513.8409713	566.4626164	533.3911517	478.5145397	482.0955044	-0.287238574	0.066953141	-4.290143377	1.79E-05	0.000206417
Mzb1	18.98886791	40.78978907	50.9844112	23.98504298	0	4.998453028	5.973243759	7.946236896	1.997973026	17.29600198	3.008917212	0.609190235	4.939207884	7.84E-07	1.22E-05
N4bp1	452.7345875	460.6261547	472.8554215	462.7114541	496.6003563	542.8319989	472.8817975	549.2836255	546.4456226	495.219002	-0.174337091	0.063128326	-2.761630195	0.005751358	0.030324076
N4bp3	39.97656401	66.65648458	63.98043758	45.97133237	18.94659994	13.99566848	18.9152719	15.89247379	14.98479769	33.25773671	1.710308901	0.248726332	6.876267948	6.14E-12	2.01E-10
Naa15	1077.3684	1046.606295	1058.676303	1021.36308	1084.942144	1167.638627	1197.635374	1134.325317	1156.826382	1105.042436	-0.12769851	0.043666817	-2.924383283	0.003451395	0.020106835
Naa25	519.6953322	521.3134018	493.8490026	514.6790472	660.1394295	594.8159103	586.373429	569.1492177	614.3767054	563.8212751	-0.23958788	0.059252971	-4.04347452	5.27E-05	0.000538704
Naa50	1788.95124	1689.294191	1827.441248	1888.822134	1830.839868	2016.375952	2016.965309	2036.223205	1986.984174	1897.988591	-0.136805747	0.039872645	-3.431067766	0.00060121	0.004556072
Nadk	983.4234747	1021.734473	1003.693115	959.401719	1102.891554	1068.669257	1094.099148	1080.688218	1080.903407	1043.94493	-0.129772055	0.043264404	-2.999510974	0.002704134	0.016560648
Nadk2	695.5922138	597.9186155	614.8120174	675.5787105	754.8724292	865.7320645	852.1827762	813.4960023	782.2064396	739.1545854	-0.333062505	0.057101001	-5.832866328	5.45E-09	1.25E-07
Nae1	206.8787188	190.0207247	213.9345882	237.8516762	258.2720729	251.9220326	248.8851566	252.2930215	243.7527092	233.7567445	-0.242701656	0.087841677	-2.762944237	0.005728255	0.030226586
Nagk	123.9273484	138.2873337	112.9654601	122.9233453	88.74986287	121.9622539	99.55406264	85.42204663	89.90878616	109.3000555	0.358847632	0.130058499	2.759124807	0.00579564	0.030480929
Naip2	331.8054813	338.2567874	323.9009652	314.8036891	391.8954619	402.8753141	445.00666	375.4596933	437.5560927	373.5066828	-0.327386713	0.07219071	-4.535025532	5.76E-06	7.57E-05
Naip6	148.912701	170.1232666	178.9452864	168.8946776	209.4097888	186.9421433	227.9788035	217.528235	249.7466282	195.3868367	-0.389040639	0.10046989	-3.872211262	0.000107852	0.001015332
Nampt	577.66135	565.0878096	635.8055985	572.6429011	651.1647242	667.7933246	652.0791103	670.4637381	674.3158962	629.6682725	-0.174072596	0.05520584	-3.153155446	0.001615158	0.010692942
Nap1l4	1476.134626	1500.26834	1506.539366	1453.093854	1594.505963	1591.507444	1551.052296	1634.938241	1594.382475	1544.713623	-0.102497743	0.036902972	-2.77749292	0.005478003	0.029164351
Naprt1	37.97773581	27.85644132	22.99296976	33.97881088	19.94378941	13.99566848	14.9331094	22.84543108	18.98074375	23.72274443	0.758883798	0.271799313	2.79207401	0.005237138	0.028109134
Napsa	1316.22837	1409.734905	1418.566264	1313.181103	1109.871881	1111.655953	1152.836045	1133.332037	1082.90138	1227.589771	0.287218801	0.042148531	6.814443892	9.46E-12	3.02E-10
Nasp	1301.237159	1237.621893	1249.617921	1243.224728	1364.155196	1346.583246	1328.051196	1340.927476	1418.560848	1314.442185	-0.112188266	0.0400317	-2.802485667	0.005071047	0.02747858
Nat10	822.5178046	783.9598485	811.7518018	836.4783738	894.478955	929.7122632	883.0445356	882.0322955	985.0007017	869.8862866	-0.169065227	0.049168173	-3.438509467	0.000584926	0.004456283
Nbea	1.998828201	1.989745808	0	0.999376791	5.983136823	3.998762422	9.955406264	2.979838836	4.994932565	3.655558634	-2.16165315	0.842535306	-2.565652899	0.010298182	0.048618028
Nbeal2	1083.364885	1138.134602	1002.69342	1109.308238	921.4030707	964.7014344	989.5673827	918.7836411	962.0240119	1009.997854	0.187618876	0.046925412	3.998236092	6.38E-05	0.000637717
Ncapg	421.7527503	451.6722985	491.8496139	496.690265	560.4204824	517.8397337	529.6276133	558.223142	587.4040696	512.8311076	-0.242548517	0.063865892	-3.797778603	0.000145999	0.001315552
Ncapg2	645.6215088	673.5289562	752.7698359	751.5313466	770.8274607	829.7432027	865.1248044	839.3212722	877.1101583	778.3976162	-0.244882683	0.055757248	-4.391943498	1.12E-05	0.000136722
Ncbp1	936.451012	881.4573932	937.7132883	905.4353723	1112.863449	1014.685965	984.5896795	999.2392897	997.9875264	974.4914417	-0.158973333	0.047673424	-3.334632153	0.000854123	0.00615623
Nceh1	178.895124	184.0514873	161.9504826	197.8766046	198.4407046	248.9229608	223.0011003	229.4475904	210.7861542	203.7080232	-0.297760697	0.096548511	-3.084052712	0.002042014	0.013065236
Ncf2	1207.292233	1224.688545	1239.620978	1159.277077	1161.725733	1046.676064	1134.916314	1140.284995	1066.917596	1153.488837	0.121554876	0.044053068	2.759282885	0.005792837	0.030477396
Ncf4	573.6636936	670.5443375	620.8101834	665.5849426	545.4626404	515.8403525	510.7123414	507.5658817	515.4770407	569.5179349	0.285698263	0.059516237	4.800341466	1.58E-06	2.31E-05
Nckap1	46.97246272	42.77953488	52.98379987	60.96198423	82.76672605	118.9631821	117.4737939	91.38172431	115.8824355	81.12951595	-1.048044584	0.162761926	-6.439126211	1.20E-10	3.40E-09
Nckap1l	1854.91257	1922.094451	1949.403958	1980.764799	1815.882026	1866.422361	1785.999884	1834.587443	1723.251735	1859.257692	0.094014002	0.036118188	2.602954538	0.009242421	0.044612803
Nckap5l	103.9390664	100.4821633	99.96943372	84.94702721	67.80888399	81.97462966	82.62987199	64.56317478	68.93006939	83.91603561	0.411572342	0.1434194	2.869711776	0.004108461	0.023121209
Ncl	11258.39984	10267.08837	10872.67561	10806.26124	11184.4771	11512.43701	11662.75844	11181.34859	11355.47969	11122.3251	-0.075241142	0.026324333	-2.858235454	0.004260042	0.023824245
Ncoa6	528.6900591	567.0775554	557.8294401	592.6304369	625.237798	632.8041534	627.1905946	625.7661556	614.3767054	596.8447665	-0.154589597	0.055816148	-2.769621357	0.005612149	0.029745639
Ncor1	2797.360067	2808.526209	2781.149646	2872.208896	2912.790443	3142.027573	3138.939595	3119.891261	3139.81461	2968.0787	-0.134892127	0.031326633	-4.305988685	1.66E-05	0.000193745
Ncstn	813.5230777	847.6317144	861.7365187	793.5051718	777.807787	784.7571254	743.6688479	694.3024488	745.2439386	784.6862923	0.146347014	0.051291122	2.853262115	0.004327291	0.024143685
Ndc1	630.6302973	680.4930665	656.7991795	701.562507	756.8668081	752.767026	796.4325011	778.7312158	797.1912373	727.9415376	-0.218300085	0.051987899	-4.199055757	2.68E-05	0.000297811
Ndrg1	625.6332268	495.4467063	581.8221042	544.6603509	514.5497668	471.8539659	477.8595007	470.8145361	505.4871755	520.903037	0.203014478	0.065516714	3.098666985	0.001943934	0.012544339
Ndrg3	291.8289173	319.3542023	315.9034106	322.7987034	358.9882094	367.8861429	350.4303005	358.5739399	372.6219693	339.8206439	-0.211023118	0.072033845	-2.929499565	0.003395083	0.019889261
Ndst1	517.696504	545.1903515	566.8266892	528.6703223	410.8420618	438.8641759	446.9977413	471.8078157	433.5601466	484.4950898	0.292972175	0.06215667	4.713447061	2.44E-06	3.41E-05
Ndufa13	478.7193541	524.2980205	528.8383044	442.7239183	399.8729777	398.8765516	410.1627381	404.2648021	391.6027131	442.1510422	0.300053657	0.066408717	4.518287189	6.23E-06	8.12E-05
Ndufs1	816.52132	721.2828556	688.7893983	837.4777506	873.5379761	859.7339208	833.2675043	842.301111	843.1446169	812.8951615	-0.150783303	0.054867828	-2.748118689	0.005993831	0.031273039
Ndufv3	380.7767722	392.9747972	419.8716216	383.7606876	353.0050725	355.8898556	326.5373255	367.5134565	329.6655493	367.7772376	0.186482923	0.070228037	2.655391365	0.007921644	0.039525302
Neat1	1499.121151	1339.098929	1390.574823	1850.845816	961.2906495	868.7311363	946.7591357	1021.091441	1047.936852	1213.938882	0.649160088	0.108367832	5.990339346	2.09E-09	4.97E-08
Necap2	629.6308832	609.8570903	607.814157	636.6030157	711.9932819	712.7794018	708.824926	637.6855109	668.3219771	658.1678049	-0.147680896	0.054681974	-2.70072358	0.006918882	0.035335717
Nedd9	236.8611418	331.2926771	328.8994369	258.8385888	246.3057992	278.913679	240.9208316	232.4274292	206.7902082	262.361088	0.261578267	0.099827564	2.620301002	0.008785219	0.042862036
Neil1	56.96660372	84.56419686	83.97432432	71.95512893	32.90725253	58.98174573	47.78595007	62.57661556	54.94425821	61.62845288	0.531810046	0.1810479	2.937399703	0.003309772	0.019445251
Nek1	220.8705162	219.8669118	239.9266409	229.8566619	256.2776939	285.9115132	266.8048879	258.2526991	268.727372	249.6105441	-0.231186541	0.083701847	-2.762024371	0.005744419	0.030300698
Net1	315.8148557	312.3900919	286.9122748	322.7987034	447.7380722	422.8691262	392.2430068	422.1438351	401.5925782	369.3891716	-0.431287822	0.071636489	-6.020504747	1.74E-09	4.19E-08
Neto2	111.9343792	111.4257653	94.97096203	109.931447	126.6430628	128.9600881	142.3623096	135.0860272	144.8530444	122.907454	-0.34062284	0.118892872	-2.864955934	0.004170673	0.023416027
Neurl3	261.8464943	287.5182693	306.9061615	267.8329799	195.4491362	176.9452372	212.0501534	177.7970506	207.7891947	232.6816308	0.53462656	0.089561676	5.969367548	2.38E-09	5.61E-08
Nf2	756.556474	818.7804002	816.7502735	807.4964469	915.4199339	836.7410369	927.8438638	875.0793382	857.1304281	845.755355	-0.141703287	0.049708547	-2.850682547	0.00436255	0.024293016
Nfatc1	374.7802876	420.8312385	423.870399	409.7444842	350.0135041	342.8938777	388.2608443	328.7755516	333.6614953	374.7590758	0.224053205	0.071442634	3.136127443	0.001711948	0.011260743
Nfe2	1398.180326	1299.304013	1235.622201	1191.257134	1147.765081	1104.658119	1112.01888	1115.453004	1050.933812	1183.910286	0.211799518	0.046845211	4.521262988	6.15E-06	8.04E-05
Nfe2l2	641.6238524	643.682769	563.8276062	617.6148566	769.8302712	715.7784736	688.9141135	715.1613207	735.2540735	676.8541485	-0.23336298	0.055642809	-4.193946783	2.74E-05	0.000304366
Nfia	60.96426012	56.70775554	46.98563385	70.95575214	105.7020839	100.9687512	84.62095325	99.3279612	99.89865129	80.68131138	-0.735941271	0.152817046	-4.81583234	1.47E-06	2.15E-05
Nfil3	62.96308832	79.58983234	101.9688224	77.95138967	56.83979982	65.97957997	59.73243759	57.6102175	59.93919077	69.17492871	0.425699996	0.161888258	2.629591558	0.008548751	0.041922887
Nfix	502.7052925	449.6825527	498.8474743	488.6952506	550.4485877	571.8230264	553.5205883	547.2970662	585.4060966	527.6028817	-0.211893829	0.059736167	-3.547161468	0.000389406	0.003117863
Nfkb1	1534.100644	1484.350373	1498.541811	1419.115043	1382.104606	1398.567157	1378.823768	1314.108927	1353.626725	1418.148784	0.12016646	0.039266662	3.060266718	0.0022114	0.013949278
Nfkbia	325.8089967	303.4362358	525.8392214	495.6908882	196.4463257	213.9337896	219.0189378	258.2526991	267.7283855	311.7950533	0.836670994	0.203901316	4.103313353	4.07E-05	0.000428553
Nfkbid	126.9255907	98.49241752	148.9544562	153.9040258	74.78921029	80.97493906	124.4425783	100.3212408	107.8905434	112.9661113	0.434858893	0.146807724	2.962098195	0.003055503	0.018198124
Nfkbie	110.9349651	128.3386046	121.9627091	106.9333166	89.74705234	87.97277329	93.58081888	85.42204663	93.90473221	102.0885577	0.377130677	0.127909177	2.948425492	0.003193971	0.018865671
Nfkbiz	58.96543192	57.70262845	149.9541506	151.9052722	34.90163147	29.99071817	26.87959691	49.6639806	48.95033913	67.65708327	1.458245224	0.401582223	3.63124944	0.000282052	0.002358684
Ngp	505.7035348	484.5031044	837.7438546	714.5544053	238.3282834	314.9025408	326.5373255	394.332006	410.5834568	469.6876124	0.915682194	0.224504663	4.078677849	4.53E-05	0.000470358
Nhlrc2	219.8711021	187.036106	212.9348938	204.8722421	205.4210309	255.920795	267.8004285	241.3669457	267.7283855	229.2168811	-0.26444608	0.093505835	-2.828123819	0.004682169	0.025732137
Nhp2l1	819.5195623	767.0470092	831.7456885	848.4708953	986.2203863	916.7162854	857.1604793	936.6626741	894.0929291	873.0706566	-0.169009939	0.050659749	-3.336178003	0.000849388	0.006128456
Nin	2594.479004	2761.767182	2784.148729	2779.266855	2752.242939	2993.073673	3105.091214	3046.38857	3055.899743	2874.706434	-0.131551531	0.036066746	-3.647446663	0.000264859	0.002235825
Ninj1	462.7287285	456.646663	414.8731499	380.7625572	366.9657251	381.8818113	335.4971911	352.6142623	329.6655493	386.8484042	0.279220273	0.073072028	3.821164983	0.000132823	0.001214428
Ninl	12.9923833	9.948729042	14.99541506	20.9869126	38.89038935	32.98978999	37.8305438	21.85215146	37.96148749	25.38308912	-1.202820665	0.287064961	-4.190064368	2.79E-05	0.000309381
Nipa1	70.95840112	64.66673878	59.98166023	82.94827363	97.72456811	99.96906056	82.62987199	107.2741981	92.9057457	84.33983536	-0.464740435	0.147196511	-3.157278864	0.00159249	0.010567333
Nipsnap1	205.8793047	180.0719957	178.9452864	212.8672564	147.5840416	137.9573036	153.3132565	154.9516195	160.8368286	170.2674325	0.365374045	0.101831199	3.588036363	0.000333178	0.002733473
Nkg7	1991.832302	1909.161103	2031.378893	1886.823381	1658.326089	1794.444637	1800.932993	1765.057871	1700.275045	1837.581368	0.164756838	0.03755893	4.38662228	1.15E-05	0.000139397
Nktr	1184.305709	1321.191217	1268.612114	1387.134985	1446.921922	1388.570251	1464.440261	1434.29576	1546.431122	1382.433705	-0.174403425	0.045247675	-3.854417344	0.000116006	0.001077894
Nlgn2	590.6537333	625.7750568	560.8285232	605.6223351	415.8280092	384.8808832	354.412463	403.2715225	380.6138614	480.2095986	0.619344092	0.063649833	9.730490466	2.24E-22	1.91E-20
Nlrc3	78.95371393	67.65135749	60.98135457	43.97257879	39.88757882	25.99195575	26.87959691	47.67742138	27.97162236	46.66302	0.900577965	0.213203902	4.224021972	2.40E-05	0.000268944
Nlrp10	45.97304862	63.67186587	42.9868565	52.96696991	10.96908418	10.99659666	21.90189378	14.89919418	18.98074375	31.48291705	1.724884636	0.255137087	6.760619001	1.37E-11	4.29E-10
Nlrx1	225.8675867	224.8412764	223.9315315	209.869126	193.4547573	189.9412151	182.1839346	196.6693632	165.8317611	201.3989502	0.252513759	0.09239517	2.73297574	0.006276496	0.032566722
Nmral1	355.7914197	368.1029746	379.8838481	339.7881088	422.8083355	402.8753141	384.2786818	424.1303943	433.5601466	390.1354693	-0.196408822	0.068950112	-2.84856423	0.004391699	0.024417299
Nnt	705.5863548	740.1854408	745.7719755	693.5674927	486.6284616	465.8558222	478.8550413	503.5927633	516.4760272	592.9465977	0.556946651	0.056454192	9.865461386	5.88E-23	5.29E-21
Noa1	309.8183711	349.2003894	345.8942407	345.7843696	405.8561145	420.869745	422.1092256	410.2244798	387.606767	377.4848558	-0.277626162	0.069683432	-3.984105754	6.77E-05	0.000671792
Noc3l	265.8441507	231.8053867	261.9199163	284.8223853	307.1343569	331.8972811	314.5908379	329.7688312	309.685819	293.0521072	-0.287332928	0.079613859	-3.609081765	0.000307283	0.002537034
Nol11	391.7703273	396.9542888	435.866731	363.7731518	412.8364408	451.8601537	490.8015288	462.8682992	467.525688	430.4729566	-0.203313043	0.069206282	-2.937783057	0.003305683	0.019429207
Nol4l	103.9390664	99.48729042	90.97218468	75.95263609	115.6739786	118.9631821	137.3846064	123.1666719	102.8956108	107.6039142	-0.369547143	0.132033492	-2.798889412	0.00512787	0.027665168
Nol8	354.7920056	313.3849648	291.9107465	319.800573	400.8701671	385.8805738	368.3500318	396.3185652	379.6148749	356.769167	-0.271449129	0.07289997	-3.723583543	0.000196415	0.001731647
Nolc1	1727.986979	1691.283937	1765.460199	1719.927457	1868.733068	1948.39699	1916.415706	1889.217822	1856.116941	1820.393233	-0.135230783	0.034881714	-3.876838791	0.000105822	0.000998193
Nop56	2302.650087	2165.838313	2174.335183	2250.596533	2485.99335	2348.273233	2317.618578	2326.260851	2403.56155	2308.34752	-0.096006878	0.0340497	-2.819610129	0.004808203	0.026283372
Npat	301.8230583	274.5849216	279.9144144	313.8043123	342.0359884	352.8907838	352.4213818	335.7285089	360.6341312	323.7597223	-0.25358832	0.0746249	-3.398172978	0.000678375	0.005063029
Npc2	1934.865698	1961.889367	2016.383478	1833.856411	1558.607142	1552.519511	1589.87838	1544.549797	1576.400717	1729.883389	0.3080438	0.036766753	8.37832483	5.37E-17	2.95E-15
Npepps	609.6426012	585.9801406	625.8086551	650.5942907	713.9876609	731.7735233	687.9185729	774.7580974	743.2459656	680.4121675	-0.24099572	0.054631131	-4.411325839	1.03E-05	0.000126544
Npm1	10688.7338	9333.897588	9969.951625	10124.68627	10921.21908	11114.56015	10797.63363	10824.76121	10572.27427	10483.07974	-0.112961917	0.030689815	-3.680762451	0.000232538	0.00199837
Nptn	526.6912309	521.3134018	514.8425837	552.6553652	586.3474086	625.8063191	610.266404	598.9476061	586.4050831	569.2528225	-0.185770798	0.056873349	-3.266394543	0.001089264	0.007609414
Nr1h2	671.6062754	763.0675176	804.7539414	698.5643767	668.1169452	631.8044628	595.3332946	627.7527148	624.3665706	676.1517888	0.222642479	0.058037943	3.836153876	0.000124976	0.001151372
Nr2c2ap	223.8687585	236.7797512	212.9348938	203.8728653	194.4519467	182.9433808	171.2329877	165.8776952	166.8307477	195.4214474	0.315672201	0.094897744	3.326445809	0.000879611	0.00631765
Nr3c1	607.643773	548.1749702	630.8071268	614.6167263	654.1562926	675.7908494	692.896276	700.2621265	681.3088018	645.0729936	-0.18179099	0.055532588	-3.273591161	0.001061901	0.007440073
Nr4a1	90.94668313	70.6359762	307.9058559	337.7893552	20.94097888	12.99597787	24.88851566	27.81182914	33.96554144	103.097857	3.064673202	0.555745349	5.514527846	3.50E-08	6.99E-07
Nrap	1.998828201	4.974364521	1.999388674	1.998753581	14.95784206	11.99628727	7.964325011	12.91263496	6.99290559	7.310592207	-1.99819131	0.578961298	-3.451338317	0.000557814	0.004279366
Nrg1	3.997656401	3.979491617	5.998166023	9.993767907	20.94097888	11.99628727	19.91081253	16.8857534	9.989865129	11.52141991	-1.41251976	0.432603962	-3.265156785	0.001094035	0.007639014
Nrp2	50.97011912	47.7538994	60.98135457	44.97195558	70.8004524	73.97710482	75.66108761	85.42204663	58.94020426	63.27535827	-0.512054558	0.170211175	-3.008348646	0.002626716	0.01614877
Nrros	1799.944795	2006.658648	1856.432384	1827.86015	1678.269879	1693.475886	1686.445821	1711.420772	1677.298355	1770.86741	0.148679111	0.037474049	3.967521921	7.26E-05	0.00071376
Nsg2	4.997070502	7.958983234	8.997249035	8.994391116	0	0	0	4.96639806	0.998986513	4.101453162	2.694057038	0.802255533	3.358103407	0.000784792	0.005755145
Nsun2	2163.731527	2134.997253	2145.344048	2105.686898	2217.749382	2329.279111	2259.877222	2203.094179	2345.620332	2211.708884	-0.087496418	0.033191133	-2.636138282	0.008385555	0.041286522
Nt5dc1	302.8224724	296.4721255	288.9116634	272.8298639	197.4435152	234.9272923	218.0233972	199.649202	200.7962891	245.7639801	0.46587127	0.085329153	5.459696378	4.77E-08	9.30E-07
Ntng2	167.9015689	194.0002163	179.9449807	206.8709957	83.76391552	70.978033	81.63433137	91.38172431	78.91993452	128.3773	1.202333148	0.120352197	9.990122134	1.68E-23	1.62E-21
Nuak1	14.99121151	20.89233099	26.9917471	23.98504298	11.96627365	11.99628727	8.959865638	12.91263496	9.989865129	15.85391769	0.959621791	0.329913092	2.908710856	0.003629223	0.020892873
Nucb1	4613.295487	4691.820616	4808.529762	4643.104569	3882.058609	3791.826467	3944.331962	3810.220592	3761.184221	4216.263587	0.289003394	0.026961428	10.7191428	8.28E-27	1.13E-24
Nucb2	249.8535251	261.6515738	293.9101351	265.8342263	338.0472305	321.900375	330.519488	274.1451729	314.6807516	294.5047198	-0.238015825	0.081709896	-2.912937561	0.003580462	0.020703843
Nudcd1	234.8623136	209.9181828	224.9312259	230.8560386	236.3339045	293.9090381	275.7647535	266.198936	247.7486552	246.7247831	-0.229703007	0.087430054	-2.627277411	0.008607113	0.042122423
Nudt9	232.8634854	227.8258951	193.9407014	236.8522994	318.1034411	284.9118226	282.7335379	285.0712487	268.727372	259.0033115	-0.369392569	0.086086579	-4.290942619	1.78E-05	0.000205842
Numa1	2571.49248	2504.0951	2508.233092	2540.415802	2338.409308	2290.291177	2371.377772	2460.353599	2323.642629	2434.256773	0.102866061	0.032014192	3.213139391	0.001312926	0.008940398
Nup107	888.4791352	973.9805733	972.7025901	937.4154296	1049.043323	1047.675755	1029.389008	1124.392521	976.0098231	999.8986842	-0.148391989	0.048212436	-3.077877829	0.002084804	0.013291437
Nup133	659.6133062	628.7596755	604.815074	619.6136102	759.8583765	675.7908494	742.6733073	696.289008	700.2895456	676.411417	-0.186693707	0.054674126	-3.41466286	0.00063861	0.004803119
Nup153	1140.331488	1151.06795	1262.613948	1193.255888	1287.371606	1267.607688	1372.850524	1241.599515	1327.653076	1249.372409	-0.130782031	0.043901929	-2.978958658	0.002892298	0.017517942
Nup155	755.5570599	719.2931098	807.7530244	790.5070414	880.5183024	892.7237108	900.9642669	846.2742295	936.0503626	836.6267897	-0.214310533	0.050336313	-4.257573094	2.07E-05	0.000234913
Nup160	611.6414294	577.0262845	593.8184363	608.6204655	701.0241977	754.7664072	750.6376323	707.2150838	714.2753567	668.7805882	-0.279549207	0.053501594	-5.225063094	1.74E-07	3.10E-06
Nup188	1079.367228	1164.001298	1147.649099	1079.326934	1259.450301	1268.607379	1273.296461	1205.841449	1187.794964	1185.037235	-0.148754039	0.043205419	-3.442948671	0.000575409	0.004397831
Nup205	1352.207278	1314.227107	1391.574517	1311.182349	1533.677406	1579.511157	1615.762437	1547.529636	1582.394636	1469.785169	-0.227702864	0.038408159	-5.928502406	3.06E-09	7.17E-08
Nup210	5989.488703	6329.381417	6279.080132	6141.170379	5635.117698	5727.22748	5828.890368	5726.256963	5704.212989	5928.980681	0.11161889	0.025031414	4.459152356	8.23E-06	0.000104314
Nup35	99.94141003	98.49241752	103.9682111	98.93830228	135.617768	142.9557566	118.4693345	140.0524253	122.8753411	117.9234407	-0.395665655	0.121649255	-3.252511939	0.001143898	0.007944507
Nup37	211.8757893	233.7951325	199.9388674	206.8709957	261.2636413	246.9235796	246.8940754	259.2459787	246.7496687	234.8397476	-0.242920977	0.086536695	-2.807144147	0.004998287	0.027156347
Nup50	787.5383111	879.4676474	874.732545	841.4752577	1023.116397	971.6992687	1012.464817	967.4543421	942.0442817	922.2214297	-0.217373771	0.048341237	-4.496653079	6.90E-06	8.93E-05
Nup85	956.439294	907.3240887	966.7044241	976.3911245	1068.987112	1035.679467	1106.045636	1025.06456	1094.889218	1015.280547	-0.163814627	0.045289737	-3.61703639	0.000297995	0.002467478
Nup98	962.4357786	835.6932396	996.6952542	1024.36121	565.4064298	568.8239546	625.1995134	622.7863167	605.3858268	756.3097249	0.676099566	0.058451207	11.56690507	6.06E-31	1.06E-28
Nupr1	20.98769611	24.87182261	13.99572072	27.98255014	14.95784206	14.99535908	11.94648752	5.959677672	11.98783815	16.40944378	0.876049533	0.333691369	2.625328715	0.008656535	0.042335312
Nusap1	504.7041207	503.4056895	537.8355534	510.68154	581.3614613	576.8214794	574.4269414	567.1626585	586.4050831	549.200503	-0.166957792	0.057228144	-2.917407086	0.003529548	0.020459074
Nvl	446.7381029	394.964543	425.8697876	440.7251647	484.6340827	516.8400431	519.672207	489.6868487	514.4780542	470.4009815	-0.242015718	0.063191138	-3.82989964	0.000128196	0.001176634
Nxf1	817.5207341	864.5445538	915.7200129	909.4328795	989.2119547	989.6936996	956.714542	988.313214	1016.96827	938.6799845	-0.172517996	0.047265518	-3.649975781	0.000262265	0.002215233
Nxpe2	52.96894732	47.7538994	43.98655084	61.96136102	153.5671785	155.9517345	123.4470377	142.0389845	144.8530444	102.9476376	-1.478458851	0.145687301	-10.1481656	3.38E-24	3.52E-22
Nxpe3	284.8330186	254.6874635	262.9196107	264.8348495	207.4154099	212.934099	224.9921816	187.7298467	242.7537226	238.1222447	0.310477178	0.08824937	3.518180102	0.000434517	0.003425357
Nxpe4	20.98769611	21.88720389	24.99235843	30.98068051	44.87352617	50.98422089	29.86621879	42.71102332	35.96351446	33.69404917	-0.726192971	0.237357629	-3.059488651	0.002217152	0.01396093
Nxpe5	44.97363452	64.66673878	56.98257722	45.97133237	28.91849464	28.99102756	39.82162506	25.82526991	21.97770328	39.79204482	0.868721035	0.215441372	4.032285106	5.52E-05	0.000560206
Oaf	109.935551	103.466782	104.9679054	91.94266474	189.4659994	169.947403	148.3355533	161.9045768	184.8125049	140.5309934	-0.736288859	0.116967836	-6.294797656	3.08E-10	8.21E-09
Oas1a	114.9326215	105.4565279	89.97249035	106.9333166	79.77515764	73.97710482	74.66554698	83.43548741	75.92297498	89.45235869	0.427721562	0.137268289	3.115953176	0.001833514	0.01191784
Oas1c	48.97129092	31.83593294	43.98655084	32.97943409	19.94378941	24.99226514	12.94202814	14.89919418	13.98581118	27.17069965	1.18479815	0.264433342	4.480517243	7.45E-06	9.57E-05
Oas2	55.96718962	63.67186587	69.9786036	71.95512893	24.92973676	18.99412151	17.91973128	20.85887185	14.98479769	39.91778301	1.742750859	0.220761784	7.894259725	2.92E-15	1.34E-13
Oas3	80.95254213	71.63084911	52.98379987	76.95201288	31.91006306	45.98576786	35.83946255	39.73118448	32.96655493	52.1058041	0.921672524	0.188340323	4.893654801	9.90E-07	1.51E-05
Oasl2	76.95488573	67.65135749	72.97768661	76.95201288	56.83979982	45.98576786	48.78149069	46.68414177	52.94628518	60.641492	0.551289036	0.165036117	3.34041448	0.000836534	0.006066147
Oat	719.5781522	714.3187452	749.7707529	747.5338394	900.4620918	901.7209263	924.8572419	900.9046081	869.1182662	825.362736	-0.295600382	0.048256285	-6.125634839	9.03E-10	2.27E-08
Oaz1	3260.088795	3525.829573	3403.959218	3230.985164	3253.829242	3013.067485	3087.171483	3234.118417	3114.839947	3235.987703	0.095367732	0.033383292	2.85675036	0.004280023	0.023907942
Ociad1	903.4703467	831.713748	848.7404923	923.4241546	939.3524812	988.694009	912.9107544	1010.165365	932.0544166	921.1695298	-0.12570803	0.049068186	-2.561905003	0.010409979	0.049032509
Ogdh	2158.734457	2033.520216	2094.359636	1989.75919	2249.659445	2269.297675	2281.779116	2200.114341	2221.746005	2166.552231	-0.117413055	0.033913174	-3.462166535	0.000535845	0.004133005
Ogfod1	297.8254019	284.5336506	306.9061615	299.8130372	324.0865779	379.8824301	361.3812474	316.8561962	381.6128479	328.0997279	-0.246874946	0.077492211	-3.185803336	0.001443527	0.009695836
Ogfr	543.6812706	552.1544619	563.8276062	547.6584813	490.6172195	499.8453028	503.743557	469.8212565	509.4831216	520.0924752	0.157702559	0.058476792	2.696840128	0.007000087	0.035673999
Oip5	57.96601782	70.6359762	62.98074324	76.95201288	102.7105155	82.97432027	83.62541262	87.40860586	102.8956108	80.90546835	-0.453288226	0.149974192	-3.022441516	0.002507445	0.015508853
Olfm1	63.96250242	42.77953488	65.97982625	52.96696991	28.91849464	26.99164635	27.87513754	20.85887185	23.97567631	39.36762891	1.133078172	0.215741215	5.252024627	1.50E-07	2.72E-06
Olr1	117.9308638	142.2668253	126.9611808	136.9146203	196.4463257	192.9402869	201.0992065	180.7768894	185.8114914	164.5719656	-0.546831872	0.104376211	-5.23904695	1.61E-07	2.90E-06
Opa1	713.5816676	695.4161601	710.7826737	685.5724784	760.855566	765.7630039	779.5083105	832.3683149	742.2469791	742.8994616	-0.146284241	0.051474904	-2.841855527	0.004485181	0.024830852
Optn	212.8752034	181.0668686	193.9407014	198.8759813	323.0893884	298.9074911	312.5997567	282.0914098	297.6979808	255.6827535	-0.622866349	0.085665331	-7.270926738	3.57E-13	1.34E-11
Orai2	544.6806847	501.4159437	485.8514479	513.6796704	439.7605565	377.8830489	391.2474662	384.3992099	420.5733219	451.0545945	0.344515755	0.06573085	5.241309875	1.59E-07	2.88E-06
Orai3	392.7697414	379.0465765	354.8914897	374.7662965	341.0387989	314.9025408	334.5016505	311.8897982	341.6533874	349.4955867	0.191141862	0.07124769	2.682779794	0.007301305	0.036919611
Orc1	146.9138728	134.3078421	132.9593468	133.9164899	199.4378941	173.9461654	139.3756877	176.8037709	171.8256802	156.6096389	-0.33028873	0.110929765	-2.977458128	0.002906493	0.017544848
Orc2	519.6953322	500.4210708	537.8355534	506.6840329	562.4148613	610.81096	605.2887009	607.8871226	531.4608249	553.6109399	-0.177158479	0.060153466	-2.945108415	0.003228415	0.019021977
Orc3	581.6590064	577.0262845	595.817825	610.6192191	633.2153138	665.7939433	644.1147853	638.6787905	740.2490061	631.9082415	-0.16819818	0.05756165	-2.922052791	0.003477326	0.020213724
Orc5	247.8546969	214.8925473	220.9324485	231.8554154	269.241157	288.910585	249.8806972	282.0914098	258.7375068	251.5996071	-0.23717268	0.085102577	-2.786903603	0.005321431	0.028457912
Os9	2157.735043	2332.97696	2270.30584	2134.668825	1974.435152	1948.39699	2053.800312	1968.680191	1910.062213	2083.451281	0.174133581	0.036117013	4.821372758	1.43E-06	2.10E-05
Osbpl11	230.8646572	207.928437	193.9407014	205.8716189	266.2495886	241.9251266	236.9386691	244.3467846	268.727372	232.976995	-0.263324152	0.088499496	-2.975431085	0.002925771	0.017631067
Osbpl3	301.8230583	249.713099	231.9290862	281.824255	243.3142308	212.934099	222.0055597	243.3535049	211.7851407	244.2980037	0.232413739	0.090576382	2.565941963	0.010289604	0.048593574
Osbpl5	154.9091856	145.251444	142.9562902	135.9152435	82.76672605	83.97401087	79.64325011	89.39516508	84.9138536	111.0805743	0.782780324	0.122856222	6.371515492	1.87E-10	5.20E-09
Osm	132.9220753	93.518053	231.9290862	231.8554154	46.86790511	56.98236452	59.73243759	84.42876702	74.92398847	112.5733436	1.417665266	0.325735457	4.352198192	1.35E-05	0.000160478
Otos	45.97304862	45.7641536	41.98716216	44.97195558	32.90725253	27.99133696	27.87513754	28.80510875	35.96351446	36.9154078	0.540910994	0.210323974	2.57179904	0.01011716	0.047923024
Otud6b	374.7802876	346.2157707	403.8765122	361.7743982	430.7858512	421.8694356	450.9799038	458.8951808	488.5044048	415.2979717	-0.276670668	0.069117137	-4.002924302	6.26E-05	0.000626519
Oxct1	1009.408241	929.2112926	1055.67722	989.3830228	1243.49527	1246.614185	1195.644292	1262.458387	1231.75037	1129.293587	-0.311623366	0.044316831	-7.03171599	2.04E-12	7.06E-11
Oxnad1	132.9220753	141.2719524	131.9596525	142.9108811	174.5081573	163.9492593	158.2909596	162.8978564	168.8287207	153.0599461	-0.271500368	0.105236777	-2.579900066	0.009882891	0.047077063
Oxsr1	402.7638824	431.7748404	435.866731	402.7488466	492.6115984	460.8573692	464.9174725	510.5457206	481.5114992	453.7331067	-0.204815186	0.064089088	-3.195788751	0.001394492	0.009397376
P2rx1	175.8968817	178.0822499	146.9550676	161.8990401	96.72737864	101.9684418	87.60757513	92.37500392	117.8804085	128.8213386	0.738815321	0.119089744	6.203853471	5.51E-10	1.42E-08
P2rx4	270.8412212	283.5387777	277.9150257	282.8236318	197.4435152	211.9344084	231.960966	189.7164059	222.7739924	240.994216	0.403552947	0.085849643	4.700694547	2.59E-06	3.62E-05
P2rx7	94.94433953	98.49241752	96.97035071	109.931447	75.78639976	71.9777236	87.60757513	75.48925051	79.91892103	87.9020472	0.356743311	0.13767993	2.591106137	0.009566798	0.045769559
P2ry10	26.98418071	22.8820768	51.98410553	33.97881088	8.974705234	5.998143634	6.968784385	14.89919418	6.99290559	19.96254522	1.952727921	0.341861732	5.712040093	1.12E-08	2.44E-07
P4hb	9982.148034	10165.61134	10462.80093	9968.783487	9500.224085	9691.000731	9674.663808	9650.704711	9203.662743	9811.066652	0.088067417	0.024203716	3.638590737	0.000274134	0.002300962
P4htm	26.98418071	26.86156841	23.99266409	23.98504298	15.95503153	9.996906056	10.95094689	10.92607573	12.98682467	18.07102679	1.065572347	0.306061381	3.481564194	0.000498494	0.003876274
Pabpc1	17832.54579	16936.71632	17925.51916	16798.52447	16314.01974	16715.82662	16926.18173	16470.56253	16195.56935	16901.71841	0.072268444	0.024704738	2.925286813	0.003441389	0.020078278
Pabpc4	1983.836989	1840.514873	2023.381338	2017.74174	2254.645393	2207.316857	2233.993166	2204.087459	2183.784517	2105.478037	-0.172965929	0.035071354	-4.931829251	8.15E-07	1.27E-05
Pacsin2	697.591042	753.1187885	671.7945946	701.562507	839.6335341	847.7376336	858.15602	813.4960023	821.1669136	778.2507817	-0.243800313	0.050532369	-4.824636561	1.40E-06	2.07E-05
Padi1	12.9923833	16.91283937	11.99633205	18.98815902	2.991568411	5.998143634	7.964325011	3.973118448	3.995946052	9.534757256	1.610724074	0.444753373	3.621611827	0.000292773	0.002431276
Padi2	514.6982617	505.3954354	495.8483912	486.6964971	256.2776939	225.9300769	267.8004285	252.2930215	250.7456147	361.7428245	0.998329059	0.071257018	14.01025603	1.35E-44	4.59E-42
Padi4	650.6185793	685.467431	646.8022362	657.5899283	141.6009048	165.9486405	168.2463659	195.6760836	161.8358151	385.9762205	1.985678617	0.076738119	25.87603986	1.24E-147	8.86E-144
Pafah1b3	132.9220753	121.3744943	128.9605695	123.922722	101.713326	82.97432027	95.57190014	109.2607573	110.8875029	111.9541853	0.341199949	0.124230374	2.746509868	0.006023307	0.031389685
Pafah2	565.6683808	448.6876798	408.8749839	447.7208022	369.9572935	358.8889274	349.4347599	336.7217885	334.6604818	402.2905664	0.418620646	0.078884027	5.306785917	1.12E-07	2.06E-06
Pagr1b	0.9994141	1.989745808	0.999694337	0.999376791	0.99718947	40.98731483	1.991081253	0.993279612	45.95337959	10.65671953	-3.865653198	1.380385801	-2.80041507	0.005103694	0.027586626
Paip2	1229.279343	1110.278161	1083.668662	1152.28144	1066.992733	1058.672351	974.6342733	1062.809185	1011.973338	1083.398832	0.144262819	0.046678611	3.090555115	0.001997827	0.012811179
Palm	1550.09127	1535.088891	1465.551898	1405.123768	1266.430628	1239.616351	1221.528349	1142.271554	1224.757465	1338.940019	0.288757361	0.04257169	6.782849376	1.18E-11	3.70E-10
Pan3	1058.379532	1010.790871	1093.665605	1128.296397	968.2709758	927.712882	965.6744076	902.8911673	1011.973338	1007.517242	0.167315991	0.047322992	3.535617363	0.000406823	0.003231987
Paox	279.8359481	292.4926338	301.9076898	320.7999498	269.241157	232.9279111	261.8271847	253.2863011	251.7446013	273.7848196	0.23520093	0.080662333	2.91587067	0.003546975	0.020551759
Papola	1580.073693	1369.939989	1490.544257	1430.108187	1691.233342	1722.466913	1710.338796	1586.26754	1730.24464	1590.135262	-0.201895201	0.042403523	-4.761283664	1.92E-06	2.76E-05
Paqr5	26.98418071	12.93334776	13.99572072	11.99252149	6.980326293	6.997834239	5.973243759	6.952957284	10.98885164	11.53322043	1.120477737	0.401556721	2.790334907	0.005265355	0.028194638
Paqr8	91.94609723	81.57957815	109.9663771	83.94765042	71.79764187	69.97834239	72.67446573	54.63037866	80.91790755	79.71538212	0.392157374	0.15124079	2.592933919	0.009516105	0.045572775
Paqr9	27.98359481	13.92822066	22.99296976	28.98192693	91.74143128	80.97493906	93.58081888	83.43548741	95.90270524	59.94689934	-1.92542617	0.201431462	-9.558716149	1.19E-21	9.63E-20
Parp12	109.935551	89.53856138	82.97462999	95.9401719	66.81169452	71.9777236	55.75027508	67.54301362	76.92196149	79.71039807	0.480571717	0.148727121	3.231231224	0.001232582	0.008445961
Parp14	304.8213006	282.5439048	268.9177767	247.8454441	250.2945571	230.9285299	241.9163722	233.4207088	223.7729789	253.8290637	0.225639369	0.084723075	2.663257534	0.007738816	0.038775428
Parp3	152.9103574	149.2309356	145.9553732	158.9009097	133.623389	106.9668948	117.4737939	110.2540369	134.8631792	134.4643189	0.331065739	0.113800326	2.909180934	0.003623771	0.020878292
Parp8	1134.335004	1097.344813	1095.664994	1110.307614	922.4002602	958.7032908	1011.469276	969.4409013	992.9925938	1032.517639	0.192236778	0.044080254	4.361063325	1.29E-05	0.000155015
Parvg	2874.314953	2812.5057	2844.130389	2830.235071	2321.457087	2317.282824	2254.899519	2285.536387	2288.678101	2536.560004	0.308447863	0.030093975	10.24948899	1.19E-24	1.28E-22
Pask	174.8974676	229.8156409	236.9275579	241.8491833	253.2861255	274.9149165	279.746916	279.111571	259.7364934	247.8095413	-0.286316008	0.091213122	-3.138978277	0.00169538	0.011167175
Patz1	871.4890955	876.4830286	856.738047	853.4677792	796.7543869	777.7592912	801.4102043	754.8925051	790.1983317	819.9102966	0.140739858	0.047615068	2.955784048	0.003118754	0.018503567
Pax5	18.98886791	57.70262845	53.98349421	29.98130372	2.991568411	4.998453028	3.982162506	2.979838836	1.997973026	19.73403223	3.56686708	0.451332205	7.902974883	2.72E-15	1.26E-13
Pbx3	296.8259878	284.5336506	241.9260296	268.8323567	31.91006306	40.98731483	35.83946255	27.81182914	31.96756841	140.0704736	3.018365712	0.144020107	20.95794666	1.59E-97	2.84E-94
Pbxip1	536.6853719	537.2313683	537.8355534	476.7027291	404.858925	432.8660322	397.2207099	379.4328118	443.5500117	460.7092793	0.34328044	0.065808874	5.21632447	1.83E-07	3.23E-06
Pcbp1	2821.346005	2948.803288	2693.176544	2705.312972	3095.276116	2986.075839	3021.465801	2914.282382	2984.971701	2907.856739	-0.103744477	0.03293361	-3.150109494	0.001632093	0.010790073
Pcbp4	22.98652431	29.84618713	34.9893018	31.9800573	15.95503153	15.99504969	24.88851566	14.89919418	17.98175723	23.28017987	0.73903356	0.272258739	2.714453036	0.006638531	0.034135562
Pcdh7	103.9390664	66.65648458	61.98104891	74.9532593	53.84823141	52.9836021	61.72351884	52.64381944	48.95033913	64.18659668	0.508754664	0.172709084	2.945731934	0.003221915	0.018991502
Pcdh9	1.998828201	6.96411033	4.998471686	4.996883953	0	0	1.991081253	0	0	2.32770838	3.537988883	1.143199433	3.094813364	0.001969368	0.012674149
Pcdhb16	8.994726903	11.93847485	13.99572072	14.99065186	3.988757882	0.999690606	3.982162506	4.96639806	2.996959539	7.428171436	1.880716074	0.515795201	3.646245776	0.000266099	0.002244969
Pcdhb17	9.994141003	8.953856138	5.998166023	8.994391116	3.988757882	0	1.991081253	5.959677672	1.997973026	5.319782679	1.604637915	0.605255887	2.651172754	0.00802128	0.039883278
Pcdhga12	146.9138728	143.2616982	146.9550676	153.9040258	92.73862075	108.966276	99.55406264	103.3010797	103.8945973	122.1654779	0.539059915	0.116491375	4.627466324	3.70E-06	5.06E-05
Pcgf3	232.8634854	259.661828	239.9266409	238.851053	292.1765148	285.9115132	301.6488098	290.0376467	275.7202776	268.5330855	-0.251606392	0.080745216	-3.116053246	0.001832892	0.01191784
Pcif1	733.5699497	756.1034072	728.7771718	749.532593	650.1675348	613.8100318	692.896276	675.4301362	647.3432604	694.1811512	0.177829128	0.052596653	3.380997034	0.000722233	0.005354036
Pcm1	1067.374259	978.9549378	987.6980051	1041.350616	1125.826912	1107.657191	1121.974286	1139.291715	1160.822328	1081.216694	-0.150842217	0.04378801	-3.444829213	0.00057142	0.004372023
Pcp4l1	118.9302779	123.3642401	107.9669884	121.9239685	74.78921029	98.96936996	92.58527826	93.36828353	88.90979965	102.3119352	0.395828588	0.129213322	3.063372886	0.002188572	0.013829684
Pcsk9	2.998242301	5.969237425	8.997249035	4.996883953	11.96627365	10.99659666	11.94648752	15.89247379	17.98175723	10.19391128	-1.260954712	0.442869333	-2.84723872	0.004410028	0.02449855
Pcx	45.97304862	55.71288264	54.98318855	65.95886818	89.74705234	77.97586724	64.71014072	75.48925051	78.91993452	67.71891481	-0.475118829	0.164144606	-2.894513814	0.003797462	0.021669898
Pcyt1a	1135.334418	1091.375576	1123.656435	1110.307614	1206.599259	1263.608926	1183.697805	1224.713762	1255.726047	1177.224427	-0.137712979	0.041620059	-3.308812715	0.000936925	0.006692321
Pdcd11	751.5594035	804.8521795	727.7774775	763.5238681	853.5941867	875.7289705	917.8884576	871.1062198	871.1162393	826.3496669	-0.204340632	0.049198364	-4.153403016	3.28E-05	0.000354327
Pde1b	76.95488573	106.4514008	104.9679054	123.922722	90.74424181	60.98112694	76.65662823	70.52285245	80.91790755	88.01329677	0.440292598	0.151124286	2.913447001	0.003574625	0.020678454
Pde2a	710.5834253	1023.724218	1072.672024	886.4472133	491.6144089	493.8471592	492.7926101	468.8279769	506.486162	682.9994665	0.912027152	0.120056909	7.596623666	3.04E-14	1.25E-12
Pde4b	216.8728598	244.7387344	233.9284749	223.8604011	132.6261996	188.9415245	158.2909596	151.9717806	172.8246667	191.5617335	0.514419818	0.100444827	5.12141672	3.03E-07	5.14E-06
Pde4c	14.99121151	11.93847485	13.99572072	11.99252149	6.980326293	1.999381211	7.964325011	2.979838836	4.994932565	8.648525831	1.408198539	0.460240991	3.059698217	0.002215601	0.01396036
Pde5a	55.96718962	53.72313683	54.98318855	52.96696991	78.77796817	70.978033	83.62541262	88.40188547	59.93919077	66.5958861	-0.488856018	0.164831797	-2.965787105	0.003019094	0.018048932
Pde7a	202.8810624	182.0617415	208.9361165	217.8641404	217.3873046	235.9269829	258.8405629	236.4005477	245.7506822	222.894349	-0.235253039	0.090613453	-2.59622639	0.009425394	0.045259615
Pde8a	127.9250048	112.4206382	125.9614865	118.9258381	74.78921029	82.97432027	91.58973763	84.42876702	80.91790755	99.99254559	0.54842485	0.129402418	4.238134489	2.25E-05	0.00025358
Pde9a	12.9923833	16.91283937	7.997554697	13.99127507	2.991568411	1.999381211	1.991081253	2.979838836	0.998986513	6.983878741	2.564784462	0.583308326	4.396961858	1.10E-05	0.000133714
Pdgfb	1.998828201	5.969237425	0	1.998753581	9.971894705	5.998143634	7.964325011	9.93279612	8.990878616	5.869428588	-1.780835753	0.628709018	-2.832527773	0.004618155	0.025438992
Pdgfrb	457.731658	413.8671282	432.867648	415.7407449	193.4547573	213.9337896	199.1081253	227.4610312	198.7983161	305.8847998	1.057928459	0.078253507	13.51924663	1.20E-41	3.74E-39
Pdia4	1438.15689	1373.919481	1539.529279	1445.098839	1541.654921	1617.4994	1601.824868	1568.388507	1570.406798	1521.830998	-0.124681799	0.039427186	-3.162330692	0.001565117	0.010400175
Pdk3	370.7826312	374.072212	334.897603	343.785616	381.9235672	406.8740765	424.1003069	420.1572759	393.6006861	383.3548861	-0.187682356	0.069516302	-2.699832275	0.006937444	0.035392597
Pdlim2	109.935551	124.359113	109.9663771	112.9295773	88.74986287	92.97122632	76.65662823	90.38844469	85.91284011	99.09662453	0.394883294	0.129773493	3.042865566	0.00234337	0.014646062
Pdlim5	109.935551	126.3488588	131.9596525	120.9245917	164.5362626	186.9421433	160.2820409	155.9448991	168.8287207	147.3003023	-0.45204326	0.110546365	-4.089173451	4.33E-05	0.000453528
Pdlim7	181.8933663	167.1386479	153.9529279	163.8977937	134.6205785	121.9622539	133.4024439	128.13307	146.8510174	147.9835666	0.326098531	0.107810537	3.024737103	0.002488493	0.015418308
Pdpr	204.8798906	212.9028015	264.9189994	240.8498066	247.3029887	287.9108944	285.7201598	278.1182914	271.7243315	254.9253515	-0.247874329	0.088515018	-2.800364679	0.00510449	0.027586626
Pds5a	1286.245947	1260.50397	1320.596219	1308.184219	1273.410954	1446.552306	1476.386749	1462.107589	1494.483823	1369.830197	-0.144920473	0.044850103	-3.231218266	0.001232638	0.008445961
Pdzd4	62.96308832	64.66673878	69.9786036	66.95824497	16.952221	27.99133696	17.91973128	16.8857534	22.9766898	40.81026757	1.687158114	0.216555966	7.790864157	6.66E-15	2.94E-13
Pea15a	48.97129092	71.63084911	61.98104891	67.95762177	37.89319988	40.98731483	44.79932819	38.73790487	41.95743354	50.54622133	0.615887768	0.184248517	3.342701356	0.000829671	0.006025546
Peak1	316.8142698	313.3849648	312.9043275	290.8186461	194.4519467	174.945856	191.1438003	209.5819981	214.7821003	246.5364344	0.647080015	0.085400661	7.576990666	3.54E-14	1.44E-12
Pear1	239.8593841	215.8874202	228.9300032	224.8597779	162.5418837	171.9467842	171.2329877	170.8440933	163.8337881	194.4373469	0.435926835	0.092787182	4.698136386	2.63E-06	3.66E-05
Pecam1	986.421717	1016.760108	963.705341	970.3948637	781.7965449	752.767026	762.5841198	785.6841731	765.2236689	865.037507	0.35500449	0.046621111	7.614672477	2.64E-14	1.10E-12
Peli2	94.94433953	87.54881557	86.97340734	102.9358094	166.5306416	189.9412151	188.1571784	147.0053826	149.8479769	134.8760852	-0.854141343	0.122646247	-6.964268073	3.30E-12	1.12E-10
Per1	218.871688	227.8258951	285.9125804	326.7962105	174.5081573	170.9470936	155.3043377	168.857534	184.8125049	212.6484446	0.632115887	0.107048285	5.904960433	3.53E-09	8.26E-08
Per3	322.8107544	349.2003894	320.9018822	360.7750214	422.8083355	390.8790268	434.0557131	394.332006	449.5439308	382.8118955	-0.305748456	0.071302169	-4.288066692	1.80E-05	0.000208019
Pex6	716.5799099	718.2982369	725.7780888	705.5600142	541.4738825	556.8276673	554.5161289	501.6062041	547.4446091	618.6760824	0.40717168	0.054615972	7.455175874	8.97E-14	3.50E-12
Pfas	890.4779634	946.1241319	914.7203185	965.3979798	1107.877502	1060.671733	1072.197255	1045.923431	1124.858814	1014.249903	-0.220041543	0.045332332	-4.853964839	1.21E-06	1.82E-05
Pfdn5	712.5822535	727.252093	684.790621	719.5512893	641.1928295	671.792087	595.3332946	604.9072837	622.3685975	664.4189277	0.181274504	0.054034617	3.354784655	0.000794268	0.005809734
Pfkm	343.7984505	304.4311087	302.9073842	324.797457	423.805525	377.8830489	360.3857068	377.4462526	378.6158884	354.896758	-0.266245283	0.07360495	-3.617219819	0.000297784	0.002467159
Pgls	1088.361955	1244.586003	1117.658269	1030.357471	1084.942144	951.7054565	996.536167	1018.111602	994.9905669	1058.583293	0.150554913	0.051649953	2.914909027	0.003557922	0.020598498
Pglyrp1	368.783803	456.646663	416.8725386	433.7295272	356.9938304	308.9043971	320.5640817	301.9570021	298.6969674	362.5720901	0.400631336	0.075974673	5.273222266	1.34E-07	2.45E-06
Pglyrp2	42.97480631	46.7590265	48.98502252	33.97881088	15.95503153	23.99257453	15.92865002	27.81182914	25.97364934	31.37326675	0.977163638	0.240874865	4.05672729	4.98E-05	0.000511972
Pgm1	397.7668119	340.2465333	349.893018	346.7837464	399.8729777	399.8762422	443.0155788	403.2715225	423.5702815	389.3663014	-0.206739434	0.070308494	-2.940461687	0.003277235	0.019269928
Pgp	292.8283314	309.4054732	292.9104408	278.8261246	369.9572935	308.9043971	350.4303005	323.8091535	344.650347	319.0802069	-0.210264681	0.07675612	-2.739386535	0.006155396	0.032031353
Pgrmc1	621.6355704	579.0160303	555.8300515	616.6154798	529.5076088	507.8428277	505.7346382	472.8010953	467.525688	539.61211	0.256376615	0.06055578	4.233726591	2.30E-05	0.000258149
Phb2	1953.854566	1854.443094	1861.430856	1805.873861	2009.336783	2030.37162	1920.397868	2043.176162	1963.008498	1937.988145	-0.092945708	0.035708801	-2.602879555	0.009244442	0.044612803
Phf1	134.9209035	146.2463169	122.9624035	140.9121275	83.76391552	108.966276	109.5094689	105.2876389	111.8864894	118.2728378	0.391493662	0.122195687	3.203825541	0.001356146	0.00918659
Phf10	607.643773	535.2416225	601.815991	543.6609741	773.8190291	719.777236	740.6822261	700.2621265	704.2854916	658.5764967	-0.347279348	0.056838902	-6.109888419	9.97E-10	2.50E-08
Phf13	60.96426012	55.71288264	48.98502252	65.95886818	34.90163147	41.98700544	30.86175942	45.69086215	35.96351446	46.78064516	0.612144632	0.192251473	3.184082931	0.001452134	0.009749069
Phf14	942.4474966	864.5445538	823.7481338	860.4634168	682.0775978	635.8032252	643.1192447	618.8131983	644.3463008	746.1514631	0.436742929	0.052854995	8.263039808	1.42E-16	7.41E-15
Phkg2	338.80138	382.0311952	332.8982143	373.7669197	310.1259253	272.9155353	319.5685411	295.0040448	303.6918999	325.4226284	0.249220221	0.075955339	3.281141585	0.001033878	0.007275817
Phlda1	19.98828201	12.93334776	20.99358108	23.98504298	1.994378941	5.998143634	3.982162506	8.939516508	5.993919077	11.64537494	1.85494969	0.419387828	4.422993626	9.73E-06	0.000120624
Phlda2	1.998828201	4.974364521	4.998471686	1.998753581	6.980326293	10.99659666	8.959865638	5.959677672	13.98581118	6.761410604	-1.423915204	0.557124234	-2.555830672	0.010593465	0.049700314
Phldb1	87.94844083	93.518053	91.97187902	89.94391116	73.79202082	78.97555784	58.73689696	61.58333595	66.93209637	78.1557991	0.417984981	0.14689833	2.84540323	0.004435523	0.02461311
Phldb2	8.994726903	14.92309356	8.997249035	9.993767907	26.9241157	23.99257453	34.84392192	40.72446409	33.96554144	22.59549501	-1.580611584	0.312472121	-5.05840834	4.23E-07	6.96E-06
Phldb3	216.8728598	234.7900054	224.9312259	230.8560386	154.5643679	163.9492593	169.2419065	150.978501	169.8277072	190.6679857	0.48847069	0.094166394	5.187314402	2.13E-07	3.72E-06
Phlpp2	181.8933663	221.8566576	193.9407014	184.8847063	273.2299149	237.9263641	252.8673191	275.1384525	215.7810868	226.3909521	-0.359379767	0.094888063	-3.787407546	0.000152227	0.00136995
Phpt1	307.8195429	314.3798377	364.8884331	300.812414	277.2186728	278.913679	285.7201598	278.1182914	254.7415608	295.8458435	0.227763392	0.079663513	2.859067886	0.004248878	0.023788608
Phyh	229.8652431	224.8412764	243.9254183	241.8491833	179.4941047	171.9467842	182.1839346	176.8037709	199.7973026	205.6341131	0.369088609	0.09117598	4.048090406	5.16E-05	0.000528948
Phyhip	7.995312803	4.974364521	7.997554697	9.993767907	23.93254729	17.9944309	20.90635315	21.85215146	22.9766898	15.40257473	-1.476525329	0.364451845	-4.051359183	5.09E-05	0.00052305
Pi16	181.8933663	196.984835	199.9388674	205.8716189	145.5896627	140.9563754	134.3979846	127.1397903	161.8358151	166.0675906	0.466515338	0.10292441	4.532601544	5.83E-06	7.65E-05
Pi4k2b	376.7791158	336.2670416	360.8896557	328.7949641	283.2018096	320.9006844	328.5284067	274.1451729	310.6848055	324.4657396	0.208535592	0.077263514	2.699017713	0.006954447	0.03546669
Picalm	725.5746368	720.2879827	754.7692246	775.5163896	905.4480392	941.7085505	937.7992701	935.6693945	941.0452952	848.6465315	-0.325497968	0.047893799	-6.796244449	1.07E-11	3.40E-10
Pif1	160.9056702	211.9079286	168.948343	214.86601	237.331094	240.925436	251.8717785	199.649202	231.764871	213.130037	-0.296298086	0.100448807	-2.949742217	0.003180392	0.018800993
Piga	259.8476661	236.7797512	258.9208333	266.8336031	328.0753358	326.898828	291.6934035	290.0376467	320.6746706	286.6401932	-0.285246037	0.080192239	-3.557027982	0.000375074	0.00302684
Pigq	636.6267819	680.4930665	650.8010135	720.5506661	848.6082394	882.7268048	845.2139918	774.7580974	849.138536	765.4352441	-0.321764375	0.053532026	-6.010689291	1.85E-09	4.43E-08
Pigs	635.6273678	651.6417523	621.8098777	584.6354225	533.4963667	562.825811	577.4135633	576.102175	554.4375147	588.665539	0.152607178	0.056669343	2.692940639	0.007082488	0.035978535
Pigt	1372.19556	1429.632363	1369.581242	1288.196683	1246.486838	1146.645125	1213.564024	1109.493327	1123.859827	1255.517221	0.224773397	0.044725157	5.02565915	5.02E-07	8.21E-06
Pik3ap1	488.7134951	538.2262412	505.8453346	521.6746847	387.906704	462.8567504	467.9040944	446.9758254	448.5449443	474.2942305	0.21394581	0.064991485	3.291905264	0.000995111	0.007037632
Pik3cb	164.9033266	163.1591563	192.9410071	194.8784742	214.3957362	240.925436	222.0055597	231.4341496	240.7557496	207.2665106	-0.361356438	0.094306284	-3.831732349	0.000127244	0.001170155
Pik3cd	1602.060803	1750.976311	1774.457449	1698.940544	1587.525637	1576.512085	1583.905137	1573.354905	1587.389569	1637.235827	0.109639198	0.037760119	2.903571269	0.00368933	0.021187718
Pik3ip1	505.7035348	520.3185289	497.8477799	500.6877721	464.6902932	411.8725295	400.2073318	442.0094274	386.6077805	458.8827754	0.265425209	0.065088634	4.077904096	4.54E-05	0.000471584
Pik3r2	414.7568516	422.8209843	398.8780405	389.7569484	494.6059774	472.8536565	459.9397694	408.2379205	491.5013644	439.2612792	-0.194996789	0.067897142	-2.871944001	0.004079553	0.023002783
Pilrb1	33.98007941	22.8820768	38.98807915	39.97507163	20.94097888	26.99164635	20.90635315	18.87231263	17.98175723	26.8353728	0.683687729	0.256356566	2.666940583	0.00765452	0.038379958
Pim1	651.6179934	660.5956084	817.7499678	829.4827363	413.8336302	439.8638665	461.9308507	443.002707	450.5429173	574.291142	0.743691055	0.070786699	10.50608463	8.10E-26	1.02E-23
Pink1	830.5131174	803.8573066	782.760666	728.5456804	550.4485877	533.8347834	503.743557	481.7406118	455.5378499	630.1091289	0.638873924	0.060045123	10.63989696	1.94E-26	2.57E-24
Pip4k2c	324.8095826	322.338821	337.896686	352.7800071	411.8392513	386.8802644	416.1359818	383.4059302	394.5996726	370.0762441	-0.253058722	0.069791248	-3.625937762	0.000287915	0.002399289
Pip5k1c	1045.387149	1116.247399	1117.658269	1095.316963	1054.02927	970.6995781	1032.37563	976.3938586	984.0017152	1043.567759	0.124119777	0.044826395	2.768899359	0.005624601	0.029789552
Pira2	19.98828201	17.90771228	15.99510939	13.99127507	8.974705234	5.998143634	4.977703132	7.946236896	1.997973026	10.86412674	1.504677808	0.415270393	3.623368853	0.000290791	0.002419027
Pirb	37.97773581	54.71800973	52.98379987	42.973202	22.93535782	26.99164635	24.88851566	21.85215146	22.9766898	34.25523428	0.979121898	0.225197729	4.347832021	1.37E-05	0.000163433
Pisd	739.5664343	781.9701027	798.7557754	750.5319698	718.9736082	664.7942527	612.2574852	678.409975	655.3351525	711.1771951	0.205146094	0.05407503	3.793730552	0.000148401	0.001336354
Pisd-ps1	1770.961786	1896.227755	1805.447973	2013.744233	1068.987112	1064.670495	1147.858342	1097.573971	1147.835503	1445.923019	0.759720177	0.043612484	17.41978702	5.84E-68	3.98E-65
Pisd-ps2	232.8634854	253.6925906	220.9324485	292.8173997	181.4884836	189.9412151	210.0590722	194.682804	206.7902082	220.3630786	0.347169175	0.094539512	3.672212456	0.00024046	0.002057793
Pitpna	1391.184428	1410.729778	1308.599887	1261.21351	1258.453112	1214.624086	1241.439161	1234.646558	1211.77064	1281.406796	0.124188566	0.042175551	2.944562952	0.003234111	0.019039849
Pitpnc1	780.5424124	696.411033	665.7964286	662.5868122	567.4008087	595.8156009	660.0434353	546.3037866	648.3422469	647.0269516	0.21658636	0.063228328	3.425463984	0.00061375	0.004641948
Pitpnm1	360.7884902	433.7645863	408.8749839	386.758818	285.1961886	260.9192481	263.818266	277.1250118	267.7283855	327.2193309	0.55309885	0.075637002	7.31254324	2.62E-13	9.89E-12
Pitpnm2	328.807239	353.179881	308.9055502	339.7881088	376.9376198	400.8759329	386.2697631	347.6478642	403.5905512	360.6669456	-0.203359799	0.072597035	-2.801213542	0.005091082	0.027555817
Pitrm1	1014.405312	941.1497674	953.7083977	982.3873852	1154.745407	1154.642649	1180.711183	1110.486606	1214.7676	1078.556034	-0.257554393	0.04444367	-5.795074875	6.83E-09	1.54E-07
Pkd1l3	39.97656401	31.83593294	31.99021879	36.97694125	18.94659994	20.99350272	9.955406264	16.8857534	14.98479769	24.72730189	1.105926207	0.267725911	4.130814997	3.61E-05	0.000385183
Pkd2	56.96660372	62.67699297	59.98166023	59.96260744	91.74143128	94.97060753	101.5451439	94.36156314	95.90270524	79.78992394	-0.676061287	0.147527755	-4.58260406	4.59E-06	6.18E-05
Pkhd1l1	10.9935551	10.94360195	18.99419241	21.98628939	55.84261035	50.98422089	62.71905946	44.69758254	48.95033913	36.23460569	-1.743021867	0.253855612	-6.866193936	6.59E-12	2.14E-10
Pklr	172.8986394	146.2463169	160.9507883	181.8865759	439.7605565	423.8688168	419.1226037	414.1975982	455.5378499	312.7188606	-1.379304126	0.083456564	-16.52720958	2.34E-61	1.29E-58
[truncated: 1,052 more rows]
